# Supplementary material for: Identification and validation of prognostic genes associated with T-cell exhaustion and macrophage polarization in breast cancer
Source: Front Endocrinol (Lausanne). 2025 May 27;16:1556496. doi: 10.3389/fendo.2025.1556496 (PMC12148895; doi:10.3389/fendo.2025.1556496)
Supplement: Supplementary file 1 [file Table1.xlsx]

## Sheet: Sheet1
Supplementary Table 1 The inclusion and exclusion criteria of samples
Step	Operation	Sample Size Changes
Read expression matrix data	Load expression data from TCGA-BRCA.htseq_counts.tsv.gz and process Ensembl_ID	No sample size change (only Ensembl_ID truncation),Total samples: 1,217,Samples ending with 01: 1,097,Samples ending with 06: 7,Samples ending with 11: 113
Expression matrix row ID conversion	Convert Ensembl_ID to gene symbols	No sample filtering (only ID conversion)
Gene filtering	Retain genes with expression >0 in ≥30% of samples	Remove low/zero-expressed genes to reduce noise
Group information extraction	Classify samples into tumor/normal based on positions 14-15 of sample ID (retain 01A and 11A only)	Sample type classification via ID parsing
Remove duplicate patient samples	Apply tcgaReplicateFilter to remove duplicate samples	Duplicate samples removed Normal: 113, Tumor: 1,097
Clinical data processing - Survival data	Filter samples with OS.time >0	Samples with OS.time=0 excluded Normal: 113, Tumor: 1,083
Clinical data integration	Merge survival data with clinical data and filter by sample ID	Only samples with survival data retained Normal: 113, Tumor: 914
Remove samples without survival data	Exclude expression matrix entries lacking survival data	Exclude expression matrix entries lacking survival data Expression data prunedNormal: 113, Tumor: 904
