# Supplementary material for: Identification and validation of prognostic genes associated with T-cell exhaustion and macrophage polarization in breast cancer
Source: Front Endocrinol (Lausanne). 2025 May 27;16:1556496. doi: 10.3389/fendo.2025.1556496 (PMC12148895; doi:10.3389/fendo.2025.1556496)
Supplement: Supplementary file 2 [file Table2.xlsx]

## Sheet: Sheet1
Supplementary Table 2 The primer sequences for qPCR
Primer	Sequences
PGK1 F	TTGACCGAATCACCGACCTC
PGK1 R	CATAACGACCCGCTTCCCTT
BTG2 F	GCTTGAGTCTGTGAGCCAGT
BTG2 R	CTTGCTTGCTCCCTCTCACA
TANK F	ATGGCTGTGTTCCTCTGCTT
TANK R	TGAGGAAGCTATGTCACGCA
CFB F	GCCCCAGGCTATGACAAAGT
CFB R	GTACCTGCTTTTGCCGCTTC
EIF4E3 F	CCTGTGACTAGCCTGCCTTT
EIF4E3 R	GCTGTCCTTGGGGACTTTCA
internal reference-GAPDH F	CGAAGGTGGAGTCAACGGATTT
internal reference-GAPDH R	ATGGGTGGAATCATATTGGAAC
