# Supplementary material for: Identification and validation of prognostic genes associated with T-cell exhaustion and macrophage polarization in breast cancer
Source: Front Endocrinol (Lausanne). 2025 May 27;16:1556496. doi: 10.3389/fendo.2025.1556496 (PMC12148895; doi:10.3389/fendo.2025.1556496)
Supplement: Supplementary file 3 [file Table3.xlsx]

## Sheet: Sheet1
Supplementary Table 3 7 genes as significant prognostic factors
id	z	HR	HR.95L	HR.95H	pvalue
PGK1	5.66133	2.01262	1.57979	2.56405	1.5e-08
BTG2	-3.41196	0.792187	0.692964	0.905618	0.000644985
TANK	-3.24922	0.551775	0.385469	0.789831	0.00115724
CFB	-3.12395	0.851809	0.770263	0.941988	0.00178439
EIF4E3	-3.08701	0.688894	0.543744	0.872792	0.00202184
TNFRSF18	-2.72956	0.80626	0.690747	0.941089	0.00634189
BATF	-2.65151	0.801099	0.679974	0.9438	0.00801322
