# Supplementary material for: Identification and validation of prognostic genes associated with T-cell exhaustion and macrophage polarization in breast cancer
Source: Front Endocrinol (Lausanne). 2025 May 27;16:1556496. doi: 10.3389/fendo.2025.1556496 (PMC12148895; doi:10.3389/fendo.2025.1556496)
Supplement: Supplementary file 4 [file Table4.xlsx]

## Sheet: Sheet1
	group	A.443654	A.770041	ABT.263	ABT.888	AG.014699	AICAR	AKT.inhibitor.VIII	AMG.706	AP.24534	AS601245	ATRA	AUY922	Axitinib	AZ628	AZD.0530	AZD.2281	AZD6244	AZD6482	AZD7762	AZD8055	BAY.61.3606	Bexarotene	BI.2536	BIBW2992	Bicalutamide	BI.D1870	BIRB.0796	Bleomycin	BMS.509744	BMS.536924	BMS.708163	BMS.754807	Bortezomib	Bosutinib	Bryostatin.1	BX.795	Camptothecin	CCT007093	CCT018159	CEP.701	CGP.082996	CGP.60474	CHIR.99021	CI.1040	Cisplatin	CMK	Cyclopamine	Cytarabine
TCGA-5T-A9QA-01A	High_risk_group	-0.722706	4.13239	3.36848	5.42003	4.66552	8.22441	3.42114	4.14739	2.85911	3.27238	5.30958	-2.0069	3.63908	3.27364	4.64552	5.56066	3.34611	5.39182	1.33903	0.410812	3.39861	4.9761	-1.69717	1.40224	4.44537	2.88916	5.71907	2.68745	4.12667	3.15995	5.04969	2.83014	-5.02842	3.07288	-1.06392	4.67941	-3.75853	5.69763	2.71159	0.178029	4.33333	-0.995105	5.34477	2.80346	3.45008	3.83058	6.97821	0.922495
TCGA-A1-A0SG-01A	High_risk_group	-0.723877	3.19781	3.50234	5.46412	4.09862	8.22419	3.38863	4.06591	1.58807	2.58299	5.27162	-3.11148	3.38573	3.74437	3.46748	5.12865	2.82305	2.89161	0.320833	0.163055	2.82337	4.42241	-1.58521	1.79333	4.42177	3.12232	5.9206	1.55464	3.61924	2.24082	4.94569	1.46351	-5.53866	2.88929	-1.36928	2.76864	-2.71306	5.53467	3.3981	-0.0109622	4.28429	-1.7318	4.44434	2.68873	3.85395	3.53181	6.73566	1.2093
TCGA-A1-A0SH-01A	High_risk_group	-0.629488	2.41675	3.23498	5.58115	3.93312	8.41141	3.42558	4.26516	0.880205	2.98505	5.8047	-2.94977	3.22423	3.1388	2.42146	5.01782	3.27662	2.26161	-0.499522	0.178656	2.69781	4.04199	-1.5798	2.35751	4.40069	2.96617	6.05779	2.10408	3.38416	1.83035	4.93988	0.689558	-5.76459	2.95287	-1.34688	1.14641	-3.60816	5.53132	3.6599	-0.211221	4.0494	-1.8597	4.21774	2.54996	3.34967	3.47571	6.51052	0.470578
TCGA-A1-A0SI-01A	High_risk_group	-0.788506	2.76819	3.01612	5.49294	4.01327	8.22941	3.42224	4.29848	1.53271	3.33433	5.63265	-2.75057	3.51882	3.52748	3.19311	5.24091	3.40239	2.16808	-0.147305	0.814438	2.62351	4.6341	-1.81493	2.42977	4.43817	2.46594	6.04722	2.36515	3.72895	2.0822	5.03751	0.893156	-6.50734	3.0611	-1.31759	1.75432	-3.89499	5.56503	3.20419	-0.0503596	3.81116	-2.19425	4.6017	2.66715	3.0331	3.57835	6.33354	0.577601
TCGA-A1-A0SJ-01A	High_risk_group	-0.608748	3.22628	2.42949	5.5003	4.64583	8.3361	3.45966	4.15386	1.57187	3.44712	5.93331	-2.459	3.63681	4.05901	3.28176	5.63762	3.6129	3.60658	0.480566	0.366613	3.15577	4.85568	-1.23794	2.4484	4.43291	3.32727	5.93847	2.43186	3.72424	2.35968	4.86217	1.40679	-4.96021	2.96172	-1.2228	2.51674	-2.5262	5.56168	3.63598	0.00390618	4.55762	-1.58633	4.75967	2.65931	4.32272	3.66794	7.1075	1.77819
TCGA-A1-A0SK-01A	High_risk_group	-0.226272	5.38194	NA	5.16033	4.08353	8.14543	3.92025	3.78716	2.80155	4.09033	3.82744	-2.18163	3.17647	5.09985	5.10077	3.70308	4.63353	5.21811	-0.437249	1.31035	1.76545	6.42798	-1.43598	2.02644	4.67275	1.26899	5.61145	0.885775	4.66585	4.79608	4.83555	0.583669	-1.8399	3.01116	-0.306	2.7122	-5.53967	5.56546	3.15524	-0.0187125	4.68468	-0.656197	5.42736	3.24578	2.35639	4.28374	6.99102	1.65143
TCGA-A1-A0SO-01A	High_risk_group	-0.584215	4.54681	1.12557	5.38393	4.12115	8.29738	3.63189	4.32884	1.91178	3.59365	4.90956	-2.58175	3.21536	4.66271	4.88932	5.09598	4.58433	4.36012	-0.219266	0.641611	1.82508	5.19528	-1.63142	1.77106	4.56289	1.86284	5.83994	-0.350457	4.45797	4.21536	5.03084	1.34136	-4.05602	3.03626	-0.770065	2.26793	-4.59305	5.65358	2.77638	-0.0979946	4.3279	-1.04933	5.41002	2.99043	2.11211	3.75654	6.74985	0.344563
TCGA-A2-A04P-01A	High_risk_group	-0.767467	3.74492	3.00645	5.4353	4.18139	8.14003	3.49329	4.45652	2.28088	3.04141	5.82237	-2.93289	3.83385	2.48883	4.01451	4.68868	3.16073	3.30624	-0.398863	0.988044	2.46863	4.71326	-2.08363	2.44713	4.46591	1.88775	6.0034	1.60533	3.50299	2.11002	5.01854	0.585286	-6.45328	3.01747	-1.48897	1.96151	-3.85469	5.69816	3.12089	-0.0790054	3.9068	-1.83757	4.79873	2.66984	3.592	3.44763	6.49336	0.860071
TCGA-A2-A04T-01A	High_risk_group	-0.655877	3.6515	1.35545	5.38816	4.58122	8.10838	3.60922	4.42978	2.10878	3.20369	4.90522	-2.60544	3.47909	2.65359	3.67599	5.0759	4.28207	4.31088	-1.17449	1.1987	1.70473	4.97047	-1.7608	2.38621	4.50602	1.88912	5.86053	0.234287	3.66234	2.83558	5.00077	0.188982	-4.44718	2.83901	-0.907194	2.12721	-4.3078	5.6635	3.21312	-0.140457	3.44445	-1.82758	5.03548	2.81675	2.97937	3.59542	6.18843	0.234294
TCGA-A2-A04V-01A	High_risk_group	-0.601145	3.39122	3.03092	5.48144	3.65124	8.25761	3.50227	4.05642	1.43698	2.95294	5.09624	-3.12401	3.18373	3.23483	3.77772	4.71682	3.30581	3.58528	-0.236252	0.0159543	3.00415	4.5422	-1.61756	2.3242	4.45768	2.28132	5.8239	0.885293	3.58025	2.46088	4.90865	1.01506	-5.25476	2.94139	-1.28358	2.19114	-4.40879	5.56164	3.22846	-0.139577	4.47522	-1.43899	4.3253	2.73414	2.90844	3.67957	6.79276	0.145629
TCGA-A2-A04W-01A	High_risk_group	-0.713108	2.66596	2.63605	5.54578	5.03513	8.35226	3.40874	4.14326	1.86629	3.20625	6.16426	-2.94021	3.74625	2.43828	3.47952	5.17768	3.04038	2.69197	-0.0978618	0.445642	3.19953	4.57325	-1.41533	2.20108	4.40263	2.76611	6.07951	2.85029	3.72704	1.99062	5.01147	1.75256	-6.19488	3.17401	-1.44206	1.83864	-2.94908	5.66749	3.12405	-0.0192476	4.00384	-1.93303	4.61367	2.58099	4.3074	3.59166	6.71013	1.04274
TCGA-A2-A04X-01A	High_risk_group	-0.827066	3.32827	4.19977	5.45526	4.47254	8.15121	3.40206	4.29843	2.3019	3.39672	5.17117	-2.85923	3.54049	3.95974	3.97415	4.97203	2.80431	3.69291	1.16642	0.431964	2.60867	4.61027	-1.9972	2.09468	4.41264	2.80216	5.86503	1.92508	3.43681	1.96363	5.00638	1.26311	-5.84652	3.00269	-1.35585	3.13858	-4.4353	5.67127	2.78737	0.0116346	4.16257	-1.86309	5.29646	2.63763	3.10799	3.52439	6.80837	0.775901
TCGA-A2-A0CM-01A	High_risk_group	-0.742684	3.77113	2.64971	5.44628	4.11129	8.00245	3.51508	4.6161	1.58725	3.2727	5.56348	-3.20162	3.4262	2.27465	3.56598	4.90112	3.03083	3.59692	-1.28391	1.02857	1.5089	4.72517	-2.36304	2.57899	4.45703	1.28903	5.8991	0.665996	3.54898	2.19296	4.90887	0.359265	-5.41125	2.63491	-1.28937	1.35997	-4.95538	5.73577	2.51859	-0.204473	3.37181	-2.06502	4.62373	2.576	2.79938	3.2553	6.22749	-0.144769
TCGA-A2-A0CS-01A	High_risk_group	-0.741394	2.94187	3.77686	5.51555	4.13258	8.33243	3.40076	4.21778	1.7859	2.99066	5.61668	-3.10831	3.50287	3.5456	3.735	5.02353	3.15237	3.56229	0.440926	-0.0146006	2.70161	4.64757	-1.55312	2.01703	4.41659	2.669	5.99002	1.97213	3.65898	2.18564	4.95593	1.40768	-6.29137	2.97709	-1.41257	2.40016	-4.1147	5.56854	2.99472	-0.0430917	4.27662	-1.82429	4.81935	2.60046	3.55947	3.63527	6.63476	0.684417
TCGA-A2-A0CU-01A	High_risk_group	-0.545975	4.03969	2.23453	5.45875	4.40381	8.35811	3.5028	3.90301	1.79597	3.40115	5.53096	-2.48243	3.60396	3.30245	4.16576	5.21685	2.97529	3.93787	0.654928	0.0290515	3.71379	4.92257	-1.16463	2.31949	4.45422	2.99794	5.86744	1.88102	3.95358	2.89114	4.95581	1.51754	-4.5234	3.01776	-1.20994	2.86155	-2.42112	5.5724	3.92526	-0.00869496	4.53494	-1.16597	4.92639	2.70956	4.49856	3.72131	7.15186	1.46307
TCGA-A2-A0CY-01A	High_risk_group	-0.744662	3.51091	2.82349	5.35692	4.08276	8.12488	3.51239	4.03525	1.7388	3.12867	5.33349	-2.88974	3.43689	2.71939	3.72813	4.7261	3.00567	4.72677	-0.252466	0.166647	2.24838	4.69213	-2.19472	2.2289	4.47751	2.06044	5.64526	1.89144	3.6671	2.43924	5.09932	0.814773	-5.62746	2.82981	-1.431	2.84263	-3.83918	5.68374	2.48449	0.0143898	4.13108	-1.62837	5.15039	2.80315	3.27356	3.84512	6.7113	0.387492
TCGA-A2-A0D1-01A	High_risk_group	-0.622545	3.68761	2.44868	5.40393	4.39183	8.2359	3.54532	3.85383	2.53829	3.3688	5.48607	-2.42021	3.26776	3.50378	4.18468	4.64436	3.71599	3.18245	0.0798643	0.334126	3.4304	5.04235	-1.58357	2.40726	4.50663	2.36961	5.87235	2.93005	4.1088	3.4441	5.01341	2.66052	-4.04335	3.20771	-1.10582	3.09992	-3.52177	5.60828	2.74197	0.00574149	4.35165	-1.22027	5.00451	2.95367	3.01343	3.83986	6.73206	1.14182
TCGA-A2-A0D2-01A	High_risk_group	-0.692125	3.10596	1.86759	5.45911	4.5869	8.13623	3.55649	4.29049	1.74729	3.06263	5.38999	-3.04121	3.51608	2.32448	3.87133	5.27727	4.1055	3.3284	-0.795029	1.28162	1.94695	4.47455	-2.09114	2.82665	4.48953	1.57585	5.97518	0.828616	3.39665	2.22039	5.00288	1.06032	-5.84393	2.88487	-1.2918	1.40944	-4.71687	5.73836	2.78655	-0.168757	3.5459	-2.30827	4.75392	2.70613	2.48515	3.37876	6.21815	0.314853
TCGA-A2-A0ET-01A	High_risk_group	-0.44951	5.18027	3.41323	5.40446	4.69409	8.33582	3.5067	4.33765	2.18014	3.01574	5.24607	-2.32863	3.24256	4.2909	4.85686	5.41807	2.88315	4.74406	0.558723	0.396786	2.56817	4.95384	-1.11109	2.90607	4.46908	3.04811	5.67504	1.58843	4.38599	3.64364	4.94701	1.43844	-4.14228	2.96429	-1.04569	3.6354	-3.92632	5.55665	3.38565	-0.0277728	5.23041	-0.713139	5.12115	2.78187	3.73462	3.94917	7.04994	1.02717
TCGA-A2-A0EU-01A	High_risk_group	-0.706564	3.5229	2.85857	5.4918	4.16148	8.19601	3.40396	3.95502	1.64538	3.09322	5.16256	-3.15236	3.57805	4.50951	3.81123	5.32902	3.30265	3.16994	1.00052	0.0119366	3.10101	4.82164	-1.53889	2.07679	4.43981	2.9439	5.83995	1.08866	3.86155	2.7089	4.82149	1.96671	-5.30393	2.87878	-1.1521	2.94427	-3.3414	5.55112	3.67031	0.04875	4.44556	-1.35509	4.76856	2.73019	3.29177	3.786	6.78652	1.43647
TCGA-A2-A0EV-01A	High_risk_group	-0.724931	3.11962	3.17621	5.51131	4.25769	8.2569	3.42236	4.40184	1.85087	3.40954	5.40557	-2.73137	3.64844	3.81969	3.40568	5.37123	2.90413	3.1692	0.720716	0.138571	3.13626	4.59516	-1.696	2.34842	4.42133	2.92051	5.94516	1.97617	3.77897	2.39408	4.99526	1.17733	-5.77472	3.01325	-1.27028	2.35604	-3.42381	5.59241	3.67759	-0.0493993	4.10874	-1.7375	4.87144	2.60652	3.54347	3.65346	6.67871	1.32503
TCGA-A2-A0EW-01A	High_risk_group	-0.533585	3.508	2.7979	5.48883	3.69474	8.33084	3.46915	4.17214	1.23941	2.87839	5.32913	-3.05382	3.15913	3.61796	3.2426	4.9303	2.65496	2.90497	-0.300182	0.25858	2.41025	4.40953	-1.39174	2.64645	4.42644	2.86475	5.93016	1.1862	3.66183	2.27622	4.81006	0.353571	-5.05513	2.88433	-1.27228	1.47945	-3.64482	5.52528	3.68653	-0.153307	4.58863	-1.46249	4.47645	2.56883	3.48522	3.76713	6.74567	0.54693
TCGA-A2-A0EX-01A	High_risk_group	-0.600304	3.12033	3.19637	5.51616	3.82764	8.34061	3.44513	4.12207	1.28257	2.89543	5.58928	-3.28944	3.38648	3.26677	3.39583	4.81149	3.2984	2.87043	0.243618	-0.0471936	2.70771	4.48467	-1.51773	2.27298	4.42431	2.75552	5.95142	1.15908	3.4471	2.2211	4.87026	0.76729	-5.29337	2.97025	-1.25592	1.83681	-3.57581	5.57599	3.60355	-0.148136	4.39963	-1.08865	4.67481	2.63208	3.38047	3.70161	6.68403	0.823424
TCGA-A2-A0EY-01A	High_risk_group	-0.655177	4.12111	3.0796	5.45272	4.79284	8.24034	3.40772	4.43014	2.53179	3.29507	5.28303	-2.34809	3.41134	3.82831	4.25202	5.43825	3.13357	2.90529	0.350861	0.242226	3.13663	4.69183	-1.32906	2.02003	4.44342	2.88046	5.97195	2.26746	3.8159	2.68395	4.95257	1.36769	-5.52179	3.0154	-1.23463	2.41286	-3.40881	5.59434	3.46969	0.0423556	4.27724	-1.46077	4.92946	2.72934	3.56674	3.78303	6.75038	1.19524
TCGA-A2-A0SV-01A	High_risk_group	-0.714229	3.09099	3.85097	5.48363	4.06762	8.19916	3.45793	4.2537	2.05349	3.27375	5.66762	-2.64873	3.73351	2.12138	3.81898	5.01887	3.01183	3.02459	0.242824	0.283339	3.00319	4.85319	-1.73334	2.35066	4.42763	2.25683	6.00184	2.27537	3.62926	2.14842	5.00374	1.4602	-6.75893	2.99831	-1.42191	2.18385	-4.06192	5.66425	3.22652	-0.0870313	3.79463	-1.92941	4.92899	2.58823	3.63448	3.39757	6.51045	0.522739
TCGA-A2-A0SY-01A	High_risk_group	-0.590535	3.38004	3.16919	5.49204	3.77629	8.3162	3.46285	4.212	1.56943	2.88227	5.48216	-3.16294	3.15453	3.22648	3.64109	4.92375	3.31983	3.17845	-0.304037	-0.0744985	2.44475	4.52621	-1.41421	2.55473	4.43186	2.69416	5.91816	0.942878	3.49312	2.2745	4.90904	0.76254	-5.27861	2.97728	-1.30896	1.6151	-4.22632	5.57229	3.23767	-0.185103	4.39811	-1.44332	4.54168	2.63339	3.35155	3.81243	6.76108	0.0629592
TCGA-A2-A0T0-01A	High_risk_group	-0.665905	4.17471	2.69919	5.50424	4.19981	8.1741	3.50528	4.32185	2.26427	3.36697	5.51506	-2.72804	3.41207	2.7348	4.28396	4.43775	3.4142	3.69363	-0.390729	0.427358	2.42235	4.80024	-1.60707	1.94802	4.4725	1.81573	5.92982	1.39899	3.83546	3.00279	4.94907	1.27725	-5.353	2.91982	-1.23597	1.6139	-4.25221	5.72	2.79298	-0.157019	3.8534	-1.46422	4.78973	2.70456	2.93238	3.49378	6.26695	0.393821
TCGA-A2-A0T2-01A	High_risk_group	-0.766047	3.81105	3.06143	5.49707	4.79106	8.18418	3.41305	4.30798	2.11396	2.90001	5.98093	-3.11335	3.9431	3.7557	4.05038	4.64089	3.54084	3.08974	0.350212	0.589836	2.95668	4.61366	-1.69613	1.93805	4.42421	2.09981	6.05567	2.47587	4.06189	2.49243	5.06186	1.40834	-5.62105	2.83076	-1.48276	1.93386	-2.66566	5.67369	2.73288	-0.0383645	3.82028	-2.07938	4.66643	2.63164	3.93233	3.4276	6.61554	1.52524
TCGA-A2-A0YF-01A	High_risk_group	-0.675257	4.27522	3.17508	5.53284	4.28522	8.2971	3.36538	4.51553	2.16959	3.33322	5.01977	-2.71863	3.4603	4.46232	4.66371	5.10622	3.14796	3.79858	0.74759	0.364227	2.78058	4.81564	-1.31446	1.78235	4.42208	2.98288	5.90191	1.02482	4.0101	2.98519	4.78134	1.45385	-4.27817	2.95157	-1.12489	2.62746	-3.58026	5.56083	3.35657	0.0528816	4.73118	-1.28141	5.06187	2.62786	3.38831	3.99446	6.86106	0.896459
TCGA-A2-A0YG-01A	High_risk_group	-0.763511	4.03421	2.9042	5.48748	4.7403	8.25057	3.41495	4.42711	2.6023	3.36191	5.52832	-2.38135	3.63158	3.71385	3.93711	5.66371	3.97169	3.20741	0.409165	0.596485	2.54439	4.91574	-1.47705	2.12941	4.44378	2.88137	5.93217	2.06362	4.3061	3.27635	5.03551	1.71019	-4.62314	3.1021	-1.06748	3.14826	-2.91608	5.60162	3.26735	0.108996	4.40841	-1.37351	4.71561	2.80827	3.63636	3.83961	6.69866	1.4394
TCGA-A2-A0YJ-01A	High_risk_group	-0.683805	3.89543	1.80435	5.48375	4.97067	8.1656	3.45745	4.60172	1.97758	3.06069	5.89961	-2.63659	3.79272	3.22353	4.15945	5.44141	4.05818	3.37048	-0.367768	1.18924	2.04491	4.59322	-1.49645	1.79715	4.45284	2.30468	5.9379	0.899428	4.06396	3.29185	5.00334	1.72141	-3.96667	2.6881	-1.10459	2.3266	-2.64124	5.70321	3.02323	0.0152763	3.3969	-1.85361	4.66494	2.67778	3.47032	3.38664	6.21297	1.7302
TCGA-A2-A0YM-01A	High_risk_group	-0.7492	3.62558	1.77032	5.3543	3.93649	8.02982	3.55401	4.65434	1.67328	3.02837	5.33254	-2.93145	3.31958	3.36084	3.91703	4.3935	3.43211	3.89701	-1.64766	0.802104	1.75607	4.97828	-2.35371	1.89187	4.49626	1.22777	5.82561	-1.40585	4.1169	3.24942	5.00524	1.03476	-4.35095	2.5825	-1.02105	0.940434	-4.99583	5.74342	2.73008	-0.151348	3.3752	-2.10028	4.87003	2.69054	2.47498	3.20764	6.19718	-0.326966
TCGA-A2-A0YT-01A	High_risk_group	-0.785459	3.59695	3.41859	5.47329	4.56308	8.14701	3.38401	4.21891	2.41745	3.07251	5.06809	-2.45503	3.60979	3.85293	3.37165	5.42953	3.77799	3.28137	0.538377	0.295758	2.88439	4.74172	-1.75172	2.18126	4.42792	3.07917	5.77345	2.13084	3.76965	2.90712	4.96499	1.71018	-4.51594	2.99629	-1.09551	3.43576	-3.00763	5.59633	3.48594	0.0905218	3.93633	-1.63953	4.98688	2.77949	3.50915	3.48453	6.88923	1.31086
TCGA-A2-A1FW-01A	High_risk_group	-0.518003	4.60454	2.63049	5.37153	4.29046	8.25981	3.52461	4.17362	2.07202	3.494	4.9019	-2.28992	2.91778	5.03922	4.22624	5.15428	3.75517	3.84014	0.665758	0.755354	2.13117	5.19093	-1.17633	2.1212	4.49019	3.18186	5.68295	1.81732	4.22963	3.58048	4.88366	1.16247	-3.0171	2.98624	-0.746023	3.80662	-4.41778	5.48113	4.10175	0.0492165	5.05187	-0.789373	4.95999	2.91272	3.23562	3.90261	7.08265	1.10424
TCGA-A2-A1FX-01A	High_risk_group	-0.569996	4.46971	2.94644	5.41246	4.27143	8.25239	3.53888	4.01554	2.02712	3.12145	5.00863	-2.26483	3.38348	3.35308	4.65164	5.2136	3.0615	4.09047	0.550732	0.603023	2.98004	5.00069	-1.35727	2.46589	4.47339	2.75616	5.83771	2.62323	4.08671	3.0848	4.96369	1.65335	-4.76048	3.03399	-1.07213	2.89251	-3.64249	5.58998	3.42842	-0.0603733	4.65576	-1.29111	4.91237	2.72897	3.49802	3.8603	6.86334	1.13852
TCGA-A2-A1G1-01A	High_risk_group	-0.681398	3.29164	2.33729	5.48133	4.097	8.10415	3.50313	4.74784	1.60498	3.54766	5.79604	-3.21634	3.45961	3.12428	3.17221	4.98164	2.9171	3.36986	-0.698511	0.634056	1.79811	4.59789	-2.04475	2.15363	4.44464	1.7762	5.97756	-0.336018	3.42534	2.2068	4.66565	0.737702	-5.29108	2.54366	-1.13669	1.02717	-4.5165	5.7216	2.9482	-0.217894	4.02425	-1.85745	4.77887	2.46038	3.07343	3.30957	6.33285	0.409695
TCGA-A2-A1G4-01A	High_risk_group	-0.560694	4.58735	2.49355	5.4598	4.53592	8.30643	3.46777	4.25542	1.92796	3.25634	5.2476	-2.39819	3.48567	3.7699	4.94464	5.40571	2.97357	3.93796	0.497895	0.848542	3.04322	4.92165	-1.20642	2.11807	4.4656	3.13318	5.86502	1.11147	4.21671	3.27001	4.91466	2.01166	-3.90487	2.95792	-1.04831	3.25085	-3.15085	5.58306	3.51581	0.0221597	4.77417	-1.02923	4.77166	2.72765	3.63323	3.89894	6.93938	1.27721
TCGA-A2-A1G6-01A	High_risk_group	-0.497843	3.77796	2.6102	5.48811	3.6635	8.34461	3.46639	4.21321	0.952951	2.68512	5.42992	-3.42906	3.13172	3.5037	3.3237	4.96448	2.58865	2.98933	-0.158525	0.527786	2.10053	4.51934	-1.3087	2.39577	4.42186	2.85628	5.89183	0.389506	3.65848	2.32308	4.77835	0.142571	-4.88573	2.67042	-1.27958	1.54217	-4.09186	5.49261	3.53996	-0.182414	4.70487	-1.31189	4.41096	2.51276	3.12355	3.81138	6.70799	0.483665
TCGA-A2-A25B-01A	High_risk_group	-0.690065	3.44518	3.30039	5.48019	4.07497	8.23966	3.44793	4.4824	2.0832	3.51689	5.02526	-2.43269	3.42075	3.73498	3.70701	5.25881	3.54885	3.8605	0.579562	0.603195	2.44247	4.95495	-1.71293	2.12331	4.44859	2.74482	5.81481	0.63004	3.83332	2.91166	4.93053	1.0997	-4.59354	2.91554	-1.04542	2.41515	-4.48756	5.60155	3.69728	-0.0287089	4.15171	-1.36835	4.9346	2.72351	2.9071	3.70578	6.52909	0.466308
TCGA-A2-A25D-01A	High_risk_group	-0.675076	3.83516	3.75882	5.45628	4.05169	8.19511	3.45604	4.36597	2.33431	3.19559	5.52353	-2.5877	3.61227	2.06205	4.24535	4.81236	2.36924	4.02291	-0.0395035	0.309888	2.99987	4.8909	-1.62471	2.28627	4.43158	2.4316	5.91401	1.23926	3.43523	2.18825	4.86321	1.32718	-5.89775	2.88122	-1.31163	2.24833	-4.81668	5.67376	3.56679	-0.13523	4.1613	-1.16247	5.02544	2.52348	3.40027	3.61887	6.73231	-0.0221067
TCGA-A2-A3XS-01A	High_risk_group	-0.6486	4.31775	1.83274	5.36105	4.79607	8.13937	3.55501	4.16429	1.90386	2.75897	5.36582	-2.67719	3.92007	2.74977	4.26249	4.61175	3.10588	3.82221	-0.331936	1.23645	2.19873	4.93571	-1.87814	2.1139	4.48593	2.1808	5.86575	1.86472	3.70887	2.57858	5.1238	0.384961	-5.14839	2.86121	-1.23996	2.50887	-3.63264	5.66586	3.0658	-0.049338	3.70489	-2.11534	4.97379	2.74533	3.8642	3.5214	6.55961	1.1936
TCGA-A2-A3XT-01A	High_risk_group	-0.598893	4.65411	3.06679	5.4057	4.47529	8.1249	3.57699	4.50882	2.15139	3.41488	5.51193	-2.57702	3.67927	1.71738	5.11116	4.81284	2.57654	4.22805	-0.883541	1.12989	2.19317	5.04832	-1.75669	2.53531	4.48196	1.66938	5.93517	1.98887	3.76693	2.60583	5.00764	1.01972	-5.39625	2.81985	-1.29739	1.76661	-4.71738	5.74527	2.8751	-0.220817	3.48202	-2.09792	4.96864	2.4925	3.40994	3.40477	6.36831	-0.400541
TCGA-A2-A3XU-01A	High_risk_group	-0.745015	3.61306	3.7809	5.40688	3.80225	8.1591	3.53056	4.36426	2.43874	3.22051	5.91822	-3.26859	3.72685	1.75661	4.28546	4.57288	2.75987	4.31208	0.250848	0.44174	2.73955	4.9539	-2.07668	1.83031	4.47804	1.18686	5.89506	1.85367	3.63195	2.61563	5.09292	1.54762	-6.48623	2.85522	-1.42951	2.16768	-4.6025	5.79096	2.49693	-0.159437	3.53363	-1.37922	5.08604	2.70316	3.82819	3.47573	5.92156	-0.134622
TCGA-A2-A3XX-01A	High_risk_group	-0.665914	3.49147	2.40187	5.37167	4.33214	8.13862	3.53447	4.33308	2.00744	3.12372	5.37813	-2.40707	3.56134	2.24482	3.34585	5.07858	3.54331	3.43375	-0.527987	0.842616	2.39996	4.94602	-1.80969	2.30923	4.47623	1.91471	5.89008	2.64519	3.65945	2.55949	5.09675	1.00459	-5.19376	2.82542	-1.29901	2.18599	-3.45337	5.68355	2.82425	-0.10821	3.15976	-2.0029	4.95933	2.76129	3.8943	3.30319	6.34768	0.794816
TCGA-A2-A3XY-01A	High_risk_group	-0.623996	3.03293	2.56673	5.41649	3.81138	8.15418	3.54116	4.06362	1.22796	2.79283	5.55673	-3.27817	3.30754	1.17091	2.62484	4.54005	3.02196	2.77541	-1.6833	0.616044	1.85695	4.45007	-2.12487	2.95108	4.45272	1.75392	5.91433	0.436956	3.19163	1.72642	4.951	-0.124027	-6.1478	2.79418	-1.42084	1.21163	-4.72243	5.65782	3.0181	-0.264318	3.38419	-2.25442	4.24577	2.57996	2.99024	3.30888	6.29903	-0.397225
TCGA-A2-A4S1-01A	High_risk_group	-0.477221	2.18284	3.84527	5.51482	3.68506	8.55273	3.53697	3.69006	-0.0769869	2.49341	5.7889	-3.66154	3.02655	-1.98859	2.12216	4.22555	1.9848	1.9393	-1.79403	0.0772899	2.15828	3.30064	-1.86026	3.96594	4.39168	1.956	6.07214	2.72245	2.49202	0.254996	5.06433	-1.3796	-8.64289	3.10345	-1.90623	0.633903	-4.34436	5.64422	2.80576	-0.526194	3.6398	-2.59829	3.97195	2.28387	3.14416	3.30143	6.38762	-0.701415
TCGA-A2-A4S2-01A	High_risk_group	-0.638364	3.92298	3.58293	5.42269	4.34589	8.25176	3.42627	4.28438	1.7718	2.71853	5.65574	-2.92308	3.48788	2.30162	3.64817	5.12167	2.4049	3.20043	-0.0353723	0.250513	2.61417	4.66346	-1.60932	2.57699	4.41861	2.73299	5.92477	2.09245	4.14058	2.38041	5.00444	1.18231	-6.144	2.96639	-1.44382	2.38144	-3.53364	5.56353	3.35755	-0.0743609	4.55117	-1.57009	4.55044	2.58092	3.7224	3.58032	6.86832	0.783217
TCGA-A7-A0CE-01A	High_risk_group	-0.645746	3.69738	2.59958	5.44012	4.28717	8.23269	3.53022	4.38117	1.95532	2.88008	5.62559	-2.50305	3.71492	2.67759	3.80702	5.03222	3.57859	4.13066	-0.658084	1.04862	2.13113	4.89987	-1.76832	1.99823	4.48642	1.82124	5.8967	1.45316	3.73598	2.76793	5.02853	0.899485	-5.28569	2.84155	-1.33332	1.8223	-2.78221	5.64504	2.4668	-0.0846345	3.91545	-1.66509	4.92565	2.68837	3.41809	3.71198	6.18876	0.94354
TCGA-A7-A0CJ-01A	High_risk_group	-0.717889	3.79811	3.19141	5.43152	4.29414	8.16701	3.47273	4.23268	2.06121	3.05296	5.41277	-2.52698	3.50335	3.92384	4.73991	5.1862	3.53573	3.71621	0.437949	0.602303	2.48699	4.87832	-1.79933	2.48434	4.47706	2.00616	5.8284	2.14877	4.24255	3.48055	5.00643	2.03842	-4.75408	2.98872	-1.11258	3.18711	-3.92013	5.64008	3.11396	0.00831449	4.2257	-1.69388	4.95685	2.83618	3.02762	3.65895	6.7844	0.774897
TCGA-A7-A13D-01A	High_risk_group	-0.661719	3.16068	1.90626	5.4799	4.49099	8.2324	3.50128	4.40581	1.74776	3.48852	6.25974	-2.63325	3.84319	3.41739	3.03994	5.06943	3.97852	2.74429	-0.615903	1.22143	2.8411	4.78471	-1.88659	2.22275	4.45476	2.31199	6.01123	1.48448	3.97025	2.68621	5.0539	1.2317	-5.03986	2.84956	-1.2998	1.68442	-3.19701	5.70436	3.37814	-0.0661731	3.77742	-1.72305	4.25912	2.62357	3.33047	3.37466	6.41644	1.08822
TCGA-A7-A13E-01A	High_risk_group	-0.669066	3.93496	1.99348	5.42414	4.6151	8.21241	3.46406	4.36615	1.47335	2.80054	5.93543	-2.98347	3.68341	3.03983	3.46887	5.24183	3.64047	3.6233	-1.00538	1.00632	1.72224	4.46739	-2.06839	1.94123	4.47477	2.25406	5.91486	0.258019	4.18284	3.31293	5.07041	1.13107	-5.27762	2.73023	-1.08387	2.32311	-2.20326	5.64845	2.92934	-0.0483024	3.80788	-1.78856	4.28504	2.72335	3.67237	3.40498	6.04129	1.29788
TCGA-A7-A26E-01A	High_risk_group	-0.564153	3.75409	2.50502	5.52434	3.73407	8.39606	3.40504	4.41633	1.67828	3.0245	4.89042	-3.0312	3.24345	4.43613	3.64585	4.96802	3.47593	2.88953	0.300345	0.162297	2.43791	4.58502	-1.18636	2.11215	4.43694	3.11886	5.9217	0.345837	4.08754	3.24894	4.79499	0.868836	-4.41218	2.94611	-1.07011	1.89576	-3.99604	5.48571	3.1706	-0.0810647	4.78016	-0.954359	4.50732	2.68801	2.68758	3.90571	6.6738	0.705383
TCGA-A7-A26G-01A	High_risk_group	-0.628148	3.18086	2.37785	5.50519	3.67852	8.33344	3.48557	4.4605	1.02208	3.41758	5.62002	-3.07282	3.15455	2.26452	2.83255	4.87962	2.82171	2.44227	-1.14723	0.673383	1.79723	4.39383	-1.94757	2.59731	4.43401	2.5673	6.07411	0.771378	3.22926	1.83438	4.73347	0.0139922	-6.15661	2.79098	-1.15871	0.709297	-4.47952	5.58937	3.98914	-0.236971	3.76825	-2.0206	4.52051	2.41382	3.02427	3.54628	6.29286	0.00245042
TCGA-A7-A3IZ-01A	High_risk_group	-0.525725	4.57557	2.63858	5.43946	4.20912	8.31065	3.51819	4.0361	1.93552	3.33008	5.07966	-2.50747	3.02524	4.40709	4.36826	5.20065	3.72883	4.16396	0.366997	0.479099	3.03103	4.86494	-1.31834	2.38084	4.48701	2.74045	5.76287	2.17811	4.31628	3.62712	4.9741	2.15421	-3.83332	3.08798	-0.976495	3.03193	-3.37156	5.54492	3.34232	-0.0199378	4.82083	-1.07398	5.06308	2.86285	3.37893	3.97379	7.01635	1.22457
TCGA-A7-A3J0-01A	High_risk_group	-0.401666	5.37738	2.42262	5.27353	4.75905	8.34436	3.60058	4.1527	2.66369	3.45673	5.42582	-2.14045	3.62782	3.84283	5.30139	4.93	2.12469	4.9426	1.01735	0.912207	3.05175	5.31963	-1.22383	2.1427	4.5056	2.73117	5.82941	3.3525	4.47427	3.32965	4.87912	1.32123	-3.90428	3.02331	-0.968573	3.4164	-3.22058	5.57489	3.41129	0.0515908	4.94711	-0.920437	4.96417	2.72083	4.59824	4.07574	7.23345	2.41188
TCGA-A7-A3J1-01A	High_risk_group	-0.569176	4.03123	3.40413	5.37415	4.2179	8.25439	3.47421	4.17625	1.60281	2.812	5.3727	-2.54445	3.28941	2.55655	3.81752	4.87552	1.90888	3.36581	-0.423583	0.512295	2.53032	4.66044	-1.47193	2.57928	4.43783	3.0248	5.86282	1.60517	3.85377	2.25055	4.96267	0.56576	-5.89417	2.83666	-1.31894	2.12871	-3.69143	5.54416	3.42566	-0.105527	4.46309	-1.59588	4.48254	2.56086	3.95511	3.63375	6.73046	0.459084
TCGA-A7-A3RF-01A	High_risk_group	-0.353941	5.31805	3.34056	5.35248	4.65433	8.40417	3.61376	3.87025	2.50636	3.23627	5.94194	-2.27096	3.58891	3.42489	5.60245	4.97713	2.76895	4.94377	1.21659	0.643305	3.5072	5.18495	-0.858759	2.77045	4.48019	2.87717	5.87207	4.67332	4.31308	3.22778	4.94152	1.82764	-4.25961	3.18677	-1.13233	4.13123	-2.89739	5.58362	3.03095	-0.0263817	5.04352	-1.04811	4.79113	2.70117	5.07625	3.93893	7.24195	2.10642
TCGA-A7-A425-01A	High_risk_group	-0.704885	3.51588	3.48619	5.40927	4.18828	8.21141	3.44368	3.98825	1.90455	2.75139	5.3656	-2.98303	3.43458	2.55971	3.62807	5.2344	2.60685	3.47843	0.0648217	0.390008	2.79307	4.59895	-1.71703	2.4277	4.42869	2.48767	5.86603	2.45228	3.57809	1.73919	5.13158	0.607389	-6.91298	3.00898	-1.5392	2.68419	-3.35272	5.6006	3.00672	-0.0340597	4.18198	-2.06913	4.50761	2.67973	4.09744	3.60355	6.66777	0.284886
TCGA-A7-A426-01A	High_risk_group	-0.616505	3.52427	3.08333	5.35031	3.64286	8.25799	3.49047	3.92296	1.15192	2.38789	5.33009	-3.17007	3.27588	2.43568	3.5207	4.81567	2.17517	3.40276	-0.410984	0.571376	2.41343	4.47827	-1.79119	2.439	4.44741	2.74652	5.83753	1.11351	3.46484	1.82741	5.03127	0.0613013	-6.11902	2.84903	-1.43277	2.35761	-3.85266	5.54086	3.17061	-0.113864	4.28622	-1.86867	4.32532	2.64977	3.5643	3.66452	6.6944	0.23938
TCGA-A7-A4SA-01A	High_risk_group	-0.570607	3.89009	2.78738	5.39542	4.16148	8.24566	3.50547	4.1267	1.40478	3.33858	5.33347	-2.60756	3.39271	3.1515	3.76675	5.18865	2.5345	3.45633	-0.339998	0.589318	2.9139	4.94877	-1.57964	2.4874	4.46443	2.48423	5.89186	2.33003	3.90622	2.23676	4.95924	0.794918	-5.52532	2.89676	-1.36957	2.25203	-4.01324	5.57383	3.28407	-0.0915985	4.41421	-1.73835	4.75909	2.63877	3.80422	3.53248	7.04349	0.590663
TCGA-A7-A4SC-01A	High_risk_group	-0.604214	3.95765	2.98714	5.46986	4.35167	8.37265	3.42631	4.32242	1.67199	3.00309	5.69103	-2.60374	3.3245	3.03383	3.54606	5.31279	2.63797	2.79414	0.0961095	0.649995	2.35258	4.48858	-1.16945	2.3847	4.42318	3.27012	5.96233	1.62315	4.02591	2.4892	4.99806	0.659075	-5.48254	2.98581	-1.33638	2.32052	-2.8532	5.52155	3.48806	-0.0347768	4.62325	-1.5737	4.40058	2.60364	4.84856	3.90048	6.7937	0.970629
TCGA-A7-A4SD-01A	High_risk_group	-0.795702	3.10881	2.79308	5.4166	4.48724	8.06343	3.45097	4.4646	1.37149	2.9535	5.60414	-2.97165	3.58227	3.0752	3.17633	5.26406	3.304	3.07035	-1.34843	1.12954	1.83661	4.3671	-2.41217	2.29297	4.44249	1.72964	5.96891	1.11031	3.6713	1.78159	5.08334	0.809474	-6.28794	2.63253	-1.38405	1.35304	-4.47747	5.69509	2.52764	-0.101643	3.35325	-2.43054	4.14149	2.6106	2.94724	3.12704	6.2969	0.281966
TCGA-A7-A4SE-01A	High_risk_group	-0.658754	3.18969	2.32262	5.43783	3.76337	8.19056	3.55174	4.28004	1.19678	2.98555	5.58757	-2.62428	3.45126	2.61679	3.22141	4.74411	3.67452	3.64789	-1.04894	0.901242	2.34484	4.46166	-2.06506	2.8339	4.46159	1.71902	5.93714	0.935125	3.59235	2.25312	5.00247	0.775091	-6.10641	2.75794	-1.36094	1.13828	-4.22393	5.63436	3.03344	-0.175966	3.45787	-2.38728	4.30187	2.6704	3.41831	3.38856	6.26342	0.661433
TCGA-A7-A56D-01A	High_risk_group	-0.815509	2.16992	4.24261	5.43622	4.49105	8.21358	3.47576	3.65563	1.66004	2.97258	5.80791	-2.97522	3.85117	2.12846	3.61524	4.41011	3.19737	4.0439	-0.234319	-0.0907958	3.76674	4.60513	-2.13177	2.51552	4.42131	2.04785	5.93056	3.81316	3.22243	1.03623	5.19907	1.04201	-7.68526	3.12519	-1.81344	2.65843	-4.85536	5.6867	2.63774	-0.120789	3.64199	-2.40802	4.9859	2.57921	3.23501	3.09299	6.6628	0.0359834
TCGA-A7-A6VV-01A	High_risk_group	-0.724913	3.11632	2.3002	5.44661	3.93368	8.13903	3.50191	4.14955	1.31874	2.8773	5.80283	-3.31669	3.54489	2.16248	2.73161	4.96905	3.25587	2.84802	-0.963029	1.24451	2.03362	4.45452	-2.24878	2.42119	4.4475	1.8157	5.97092	1.69366	3.51283	1.91745	5.01918	0.079042	-5.93838	2.85249	-1.45452	1.77074	-3.74395	5.67787	2.66204	-0.142337	3.54669	-2.28149	4.17832	2.61117	2.91337	3.37279	6.26502	0.54917
TCGA-A7-A6VX-01A	High_risk_group	-0.68736	3.41468	3.05691	5.46634	4.62445	8.28093	3.41654	4.07865	1.81956	3.05653	5.49928	-2.38587	3.63441	3.45814	3.44361	5.48229	4.26708	2.2762	0.0996834	0.566475	3.16728	4.91723	-1.53479	2.26067	4.44345	2.57756	5.94726	2.79209	4.12621	2.74979	5.11205	1.76522	-5.69987	3.11188	-1.32223	2.62918	-3.46708	5.56959	3.59781	0.00129613	4.03004	-1.81991	4.66351	2.77894	3.4492	3.6831	6.49734	1.36386
TCGA-A7-A6VY-01A	High_risk_group	-0.813113	3.24715	2.97319	5.40586	4.27677	8.07226	3.48305	4.36627	1.48434	3.11409	5.69112	-3.37093	3.59384	2.09579	3.40145	4.86101	2.88923	2.88662	-1.41371	1.13993	2.00742	4.54122	-2.16434	2.39676	4.44915	1.55921	5.97701	1.02812	3.47496	1.6567	5.07155	-0.184349	-6.7905	2.69438	-1.43108	1.35161	-4.42342	5.69196	2.67452	-0.141397	3.23643	-2.41941	4.79333	2.59592	2.99681	3.2394	6.38411	0.160595
TCGA-A8-A06O-01A	High_risk_group	-0.633299	4.12851	3.35112	5.47635	4.38845	8.26696	3.43434	4.13999	2.12024	3.39246	5.34241	-2.46097	3.4243	3.45589	4.002	5.36386	3.61292	3.11325	0.307282	0.183709	2.98954	4.95321	-1.48337	2.23705	4.45376	3.06218	5.86418	1.95313	4.11286	3.28902	4.98817	2.23568	-4.53097	3.06454	-1.14011	2.52251	-3.3094	5.61007	3.45338	-0.0433815	4.31689	-1.0851	4.93711	2.77378	3.57359	3.65946	6.79047	0.832741
TCGA-A8-A06P-01A	High_risk_group	-0.63162	3.22558	3.26832	5.50654	3.99815	8.28434	3.42488	4.10139	1.24937	2.72485	5.33168	-3.1071	3.36361	3.4706	3.38175	5.01506	3.22766	3.16148	0.329252	0.0672166	2.81104	4.46503	-1.46397	2.24463	4.41	2.98463	5.90666	1.48514	3.64506	2.1267	4.93393	0.976174	-5.32544	2.92436	-1.33825	2.14441	-3.1013	5.56701	3.6625	-0.0812978	4.22012	-1.68648	4.27056	2.62388	3.86882	3.68084	6.67906	0.798333
TCGA-A8-A06Q-01A	High_risk_group	-0.726799	4.54712	2.84547	5.50124	4.67672	8.23544	3.41221	4.19566	2.54523	3.66263	5.23829	-2.39163	3.68743	4.5322	5.14083	5.84756	3.97323	3.53322	1.80711	0.741932	2.87096	4.90158	-1.31375	1.89482	4.45992	3.0071	5.76868	2.46963	4.21021	3.70515	4.97678	2.75681	-3.67388	3.13132	-0.939476	4.53974	-2.60633	5.63428	2.94566	0.120535	4.48122	-1.40693	5.26388	2.8604	3.99581	3.94839	6.82397	1.75782
TCGA-A8-A06R-01A	High_risk_group	-0.634935	3.37489	3.3133	5.4512	3.76617	8.2491	3.50068	4.18899	1.68028	3.34823	5.4411	-2.76222	3.32744	3.50331	3.59898	4.83301	2.90448	3.39936	-0.269291	0.417935	2.64168	4.76428	-1.63458	2.7312	4.45617	2.64957	5.89838	1.52471	3.63575	2.20592	4.87445	0.678994	-5.54929	2.92468	-1.29199	2.20273	-4.1049	5.59175	3.24551	-0.118816	4.45748	-1.94781	4.6729	2.64997	3.14079	3.58945	6.78928	0.350373
TCGA-A8-A06U-01A	High_risk_group	-0.778059	3.89101	3.27868	5.48136	4.73724	8.16343	3.39693	4.33231	1.9128	3.25318	5.63387	-2.64612	3.67175	3.99663	3.67259	5.66706	3.66034	2.91156	0.951207	0.324342	2.82986	4.84435	-1.89243	2.1162	4.43629	2.7417	5.79382	2.59709	3.82662	2.63366	4.9972	1.36365	-5.50496	3.00361	-1.14208	3.65513	-2.6587	5.62108	3.50183	0.0582439	4.25067	-1.71792	5.36737	2.71953	4.04874	3.43476	7.01031	2.08895
TCGA-A8-A06X-01A	High_risk_group	-0.744209	4.06683	3.34773	5.45116	4.15714	8.16056	3.45498	4.41054	2.08202	3.39454	5.30297	-2.72453	3.55669	3.16259	4.38052	4.8373	3.05543	4.0327	-0.137307	0.398453	3.0034	4.68125	-1.80331	2.21504	4.45599	2.59061	5.88128	1.94538	3.90508	2.8606	4.98783	1.41819	-4.90355	2.97074	-1.19114	2.91045	-3.78596	5.62621	3.12501	-0.0439907	4.00648	-1.71116	4.97846	2.7061	3.15008	3.6256	6.58853	0.946146
TCGA-A8-A06Z-01A	High_risk_group	-0.683978	4.29797	3.70031	5.42495	4.99495	8.3124	3.41962	4.21246	2.57399	3.59829	5.72179	-2.16666	3.87585	4.02875	4.85896	5.6679	3.32325	3.82091	1.22969	0.583822	3.80615	5.18874	-1.36552	2.33335	4.45261	3.15786	5.80233	4.01983	4.40734	3.36532	5.02723	2.59318	-4.71784	3.17547	-1.12531	4.1117	-2.21401	5.63903	3.58558	0.119972	4.61547	-1.14407	5.18863	2.76372	4.65674	3.88123	6.98407	1.66357
TCGA-A8-A075-01A	High_risk_group	-0.762859	3.41739	3.11685	5.45014	4.14089	8.13233	3.38764	4.30517	1.99927	3.31668	4.94818	-2.76994	3.19838	3.61088	3.66568	4.94487	3.35767	2.76491	-0.153758	0.0405507	2.58518	4.76423	-1.5903	2.05381	4.42645	2.84345	5.84716	1.31845	3.57393	2.39969	4.90473	1.23713	-4.84317	2.91138	-1.17246	2.16908	-4.65301	5.59035	3.40928	-0.000776214	3.88813	-1.80723	4.62754	2.68578	3.19433	3.60201	6.75847	0.281084
TCGA-A8-A076-01A	High_risk_group	-0.762083	3.11803	2.93784	5.49144	4.51502	8.25821	3.41279	4.31835	1.99796	3.50522	5.39975	-2.81563	3.44556	3.79453	3.80213	5.37061	3.38914	3.19267	0.566972	0.326452	2.79226	4.94985	-1.55068	2.33878	4.42672	3.04036	5.96385	1.80812	3.96909	2.68869	4.97271	1.67992	-4.83857	3.07817	-1.22397	2.41361	-3.52762	5.58169	3.5894	0.0460271	4.26258	-1.50496	4.94247	2.71838	3.59301	3.58227	6.81819	1.36538
TCGA-A8-A079-01A	High_risk_group	-0.77608	3.58288	2.85156	5.40412	4.42485	8.15835	3.46678	4.16826	1.66128	3.60936	5.61585	-2.36927	3.44749	3.84838	4.30067	5.37541	3.83241	4.04084	0.289354	0.482441	2.87273	5.08047	-1.81011	1.88398	4.47545	2.65041	5.79311	2.70424	4.02592	3.01026	5.07176	2.14055	-4.46797	2.99094	-1.05582	3.53593	-3.48198	5.6555	2.9217	0.0462309	4.14559	-1.58366	5.11937	2.81953	3.61094	3.43161	7.03205	0.980932
TCGA-A8-A07B-01A	High_risk_group	-0.66686	3.44256	2.14632	5.52235	4.24796	8.29985	3.44186	4.33244	2.01284	3.4906	5.78866	-2.57644	3.51535	4.11638	3.95896	5.12195	4.22145	2.75419	0.352129	0.183579	2.93684	4.93785	-1.50789	2.08777	4.45502	2.72935	5.95826	1.32759	4.11759	3.46948	4.87251	1.97602	-4.09989	3.12308	-0.962584	1.97625	-3.37701	5.61307	3.63549	-0.00995841	4.41667	-0.931961	4.32345	2.79721	3.31925	3.65494	6.53972	1.30349
TCGA-A8-A07C-01A	High_risk_group	-0.630114	4.19459	1.28782	5.46898	4.33755	8.23231	3.6067	4.53056	1.85138	3.37402	4.64657	-2.71471	3.12654	3.56366	3.74269	4.94228	4.33358	4.06877	-0.699277	0.442275	1.73688	4.66914	-2.05867	2.08454	4.53455	1.41951	5.83806	-0.601129	3.77133	3.5149	4.92217	0.201022	-4.5392	2.85075	-0.825483	1.34101	-4.80985	5.65251	3.17642	-0.220699	3.82124	-1.50742	4.96119	2.81636	2.28692	3.67078	6.26862	0.250248
TCGA-A8-A07E-01A	High_risk_group	-0.656987	2.93049	2.64573	5.50418	3.6851	8.27611	3.49428	4.25292	1.43866	3.05481	5.51718	-3.09322	3.36183	2.62987	2.93381	4.86081	3.1943	2.97403	-0.829133	0.183114	2.41429	4.47991	-1.78416	2.73221	4.43831	2.46178	5.97474	0.993934	3.47853	2.02564	4.88842	0.15393	-5.27281	3.02048	-1.28103	1.18092	-3.93135	5.58844	3.49719	-0.163962	4.18691	-1.78671	4.20546	2.61938	3.04025	3.7301	6.50856	0.113599
TCGA-A8-A07F-01A	High_risk_group	-0.645938	3.35013	2.82274	5.47592	3.87887	8.26266	3.39616	4.53544	2.01991	3.05705	5.0763	-3.01986	3.24491	4.11585	3.68432	4.86879	3.58873	2.01762	0.708629	-0.104335	2.45109	4.57685	-1.29073	2.015	4.44314	2.79393	5.97343	1.36371	3.89195	2.97367	4.94075	1.15291	-5.20208	2.92899	-1.12262	1.62172	-3.70038	5.49364	3.36084	-0.0483715	4.3366	-1.2748	4.88603	2.73924	3.19203	3.82639	6.39989	1.5758
TCGA-A8-A07L-01A	High_risk_group	-0.700376	3.871	2.81896	5.46939	4.06196	8.2696	3.52246	4.26519	1.89396	3.4399	5.61184	-2.76807	3.32617	4.12498	4.23027	4.95233	4.13512	3.52926	0.0866729	0.109413	2.49787	4.93057	-1.55367	2.17467	4.4727	2.16393	5.86865	1.40441	4.17795	3.35538	5.01111	1.28898	-3.94411	3.0539	-1.04425	1.99191	-4.32519	5.59054	3.77912	-0.0387746	4.20446	-1.34357	4.89065	2.86166	3.2759	3.5344	6.78012	0.543453
TCGA-A8-A07O-01A	High_risk_group	-0.69812	3.77701	2.58272	5.42627	4.19971	8.05087	3.49904	4.42906	1.85582	3.4517	5.30518	-2.85768	3.36627	2.33888	4.008	4.99481	3.83816	3.16345	-1.17582	0.74033	1.64952	4.95787	-1.97257	2.13246	4.47061	1.36791	5.83883	0.299926	3.82098	2.89033	4.95974	1.42525	-5.00742	2.63531	-1.12199	1.49753	-5.20936	5.76776	2.90432	-0.165934	3.12588	-1.59637	5.00003	2.6628	2.64582	3.43422	6.14779	-0.75157
TCGA-A8-A07P-01A	High_risk_group	-0.666467	3.84955	3.5699	5.54784	4.29476	8.36525	3.40612	4.24704	2.19096	3.36604	5.50336	-2.86478	3.58533	4.08374	4.47157	5.14359	3.03297	3.9018	1.10295	-0.0842594	3.37172	4.87649	-1.16321	2.1491	4.42327	3.05902	5.93473	2.20182	3.96713	2.98026	4.8044	2.00735	-4.88277	3.10197	-1.20198	3.10553	-3.24071	5.57919	3.51981	-0.0457066	4.66672	-0.902966	5.20732	2.65022	3.81204	3.76421	6.99333	1.24988
TCGA-A8-A07S-01A	High_risk_group	-0.701402	3.58184	3.46799	5.44818	4.13704	8.29341	3.44809	4.27844	2.13506	3.19825	5.26118	-2.65787	3.5329	3.07407	4.18524	5.14425	3.19572	4.14075	0.477227	0.595192	2.73576	4.68358	-1.68502	2.01662	4.44598	2.97408	5.89074	1.98653	3.92114	2.81254	4.99613	1.24936	-5.20914	3.05804	-1.26474	2.88861	-3.52321	5.5883	2.82426	-0.0308326	4.19513	-1.49206	4.696	2.6662	3.47244	3.8445	6.50714	0.659252
TCGA-A8-A07U-01A	High_risk_group	-0.778347	3.66075	2.88775	5.43355	4.7828	8.06221	3.44797	4.60092	1.85518	3.24755	5.67608	-2.64598	3.68898	2.67445	3.26836	5.12279	3.15157	3.08327	-1.28903	1.22776	1.80345	4.72711	-2.09803	2.70856	4.43456	2.29074	6.00221	0.889637	3.51153	1.77737	4.93668	0.318969	-5.84359	2.74149	-1.32142	1.42303	-3.78727	5.701	3.72462	-0.0885144	3.55796	-2.17391	4.93159	2.52492	3.5455	3.29373	6.54395	0.640413
TCGA-A8-A07W-01A	High_risk_group	-0.680759	3.29139	2.96879	5.44455	4.59427	8.27087	3.46927	4.17243	1.73168	3.28689	5.31616	-2.45937	3.5975	2.97746	3.39687	5.26416	3.34602	3.24792	0.553487	0.416396	2.6206	4.82248	-1.69398	2.24958	4.44511	2.75361	5.84155	1.95287	3.7809	2.59858	5.00961	1.20399	-5.28865	3.04259	-1.1733	3.07677	-2.82056	5.62959	3.84514	0.00796281	4.0684	-1.75935	4.87634	2.73675	3.92942	3.54288	6.75471	1.34033
TCGA-A8-A08C-01A	High_risk_group	-0.598741	4.37582	3.71437	5.46218	3.77256	8.3384	3.38069	4.44011	2.09747	2.63679	5.11555	-2.90864	3.22239	3.25375	4.72439	4.99136	3.03363	3.67586	0.0955359	0.139614	2.23688	4.41438	-1.38157	1.71002	4.43071	2.91929	5.87393	0.648946	4.15595	3.37476	4.94396	1.59543	-4.91762	2.84189	-1.17018	2.40881	-4.0915	5.56468	2.78651	-0.0807782	4.35029	-1.1078	4.35268	2.65652	3.06999	3.98175	6.45038	0.395373
TCGA-A8-A08G-01A	High_risk_group	-0.627194	4.07912	3.04939	5.41303	4.68773	8.26399	3.48464	4.30928	2.07733	3.43943	5.33253	-2.59626	3.7373	3.09278	4.38785	5.0875	2.77675	4.05661	0.282194	0.611644	2.93332	4.98904	-1.34297	2.20684	4.45957	3.08811	5.84189	1.55122	3.95192	2.83685	4.97801	0.822136	-4.92734	2.98876	-1.14828	3.10729	-3.20963	5.5706	3.53315	-0.00194061	4.42937	-1.43349	4.87845	2.67545	4.15658	3.8199	6.95317	1.09947
TCGA-A8-A08I-01A	High_risk_group	-0.567399	4.70234	2.57847	5.29413	5.06347	8.17086	3.50955	4.27673	1.73503	3.83727	4.82869	-2.12513	3.2197	4.46891	4.94611	5.50101	2.89761	3.62317	-0.0403511	1.10159	3.02529	5.40862	-1.23427	2.91199	4.47739	2.97571	5.8264	3.3299	4.45534	2.90063	4.95692	1.359	-4.58308	2.89568	-1.05753	2.69124	-4.20192	5.59797	3.52207	0.01178	4.58891	-1.64203	5.46652	2.70037	3.17562	3.76783	6.93498	1.42822
TCGA-A8-A08J-01A	High_risk_group	-0.681483	3.68564	3.43363	5.44283	4.83157	8.25911	3.49022	4.17159	2.3148	3.69767	5.31617	-2.35892	3.70885	3.85727	4.00812	5.06398	2.65867	4.18805	0.362915	0.219431	3.15713	5.24653	-1.30462	1.91118	4.4428	3.12058	5.85751	2.30721	4.00305	2.72986	4.87161	1.24389	-4.8453	3.00523	-1.07696	3.07354	-3.81223	5.59428	3.57729	0.0141621	4.46894	-1.23574	4.95685	2.64949	3.57246	3.55543	6.96053	0.841375
TCGA-A8-A08L-01A	High_risk_group	-0.598215	4.29717	2.15784	5.40097	4.57331	8.21745	3.5717	4.16418	2.61807	3.62527	4.81936	-1.897	3.48104	3.7894	4.28671	5.10218	3.71164	4.06728	-0.388428	0.467476	3.68177	5.2902	-1.46063	2.10362	4.51652	2.13883	5.85395	3.19323	4.40813	3.57154	5.01826	1.85404	-4.99977	3.06317	-1.00884	2.34341	-3.94986	5.59506	3.14991	-0.0324973	4.18194	-1.48126	5.12177	2.89134	2.77835	3.7548	6.77686	0.835544
TCGA-A8-A08R-01A	High_risk_group	-0.721542	3.75836	2.07738	5.47104	4.85083	8.12311	3.51516	4.39722	1.65773	3.34964	5.76802	-2.18949	3.68994	2.18418	3.53136	5.37036	3.58703	3.36584	-1.03554	1.12519	2.14565	4.75376	-2.14877	2.72212	4.46179	2.3797	5.97547	1.80204	3.50314	2.57664	4.99972	0.959902	-5.26841	2.89607	-1.09465	1.50322	-3.47094	5.71354	3.50814	-0.101197	3.23935	-2.18201	4.9515	2.6203	3.35786	3.23836	6.36836	0.934915
TCGA-A8-A08S-01A	High_risk_group	-0.719716	3.59547	3.08488	5.48267	4.46252	8.24716	3.39392	4.39742	1.80782	3.23844	5.08499	-2.86435	3.53652	4.50209	3.94051	5.2825	3.79545	3.24948	0.781062	0.174758	2.41549	5.01973	-1.48155	2.10475	4.43606	2.94807	5.84085	1.09578	4.04394	3.01108	4.9134	1.15587	-4.39597	3.05248	-1.17481	2.96246	-4.14781	5.59303	3.33359	0.064611	4.68517	-1.27144	4.95473	2.75372	3.31618	3.6854	7.00347	0.957907
TCGA-A8-A08T-01A	High_risk_group	-0.539651	4.09441	2.92674	5.46982	3.84574	8.29495	3.42771	4.18967	1.72422	2.97645	5.28746	-2.88517	3.17601	4.03886	3.88012	4.85337	3.69236	3.34173	0.31857	0.0307722	2.34387	4.76771	-1.0599	2.00697	4.44162	2.99481	5.83505	0.882023	4.00265	3.21536	4.85795	1.40554	-3.82532	2.94699	-1.09641	2.39663	-3.45267	5.54499	3.3147	-0.0443226	4.60474	-0.905667	4.78067	2.7647	3.25125	4.01899	6.63234	0.61838
TCGA-A8-A08X-01A	High_risk_group	-0.728274	3.41852	3.01322	5.47122	4.5403	8.15396	3.46426	4.41074	1.80017	3.24841	5.60409	-2.80345	3.46266	2.81363	3.29941	4.88766	2.99268	3.09213	-0.98882	0.708351	2.20717	4.64787	-2.0239	2.43544	4.4357	2.31094	5.92256	1.67504	3.39149	1.98671	4.98275	0.434974	-5.72446	2.84552	-1.31632	1.62265	-4.30201	5.67211	2.84264	-0.135248	3.47754	-2.19183	4.82034	2.61002	3.18569	3.33797	6.33809	0.345705
TCGA-A8-A08Z-01A	High_risk_group	-0.507457	3.53636	3.18468	5.47407	3.5126	8.30969	3.50431	4.31446	1.17748	3.11766	5.12536	-3.06883	3.0845	3.37671	3.37353	4.61413	3.11311	3.15331	-0.338139	0.210795	2.19499	4.61172	-1.35018	2.61683	4.43962	2.49145	5.88023	1.10974	3.73647	2.47412	4.8852	0.263433	-5.11236	2.86188	-1.23504	1.33818	-4.3923	5.53386	3.14842	-0.217552	4.40405	-1.64086	4.47195	2.59846	2.91103	3.73738	6.50525	0.150325
TCGA-A8-A092-01A	High_risk_group	-0.811033	3.135	3.07995	5.46614	4.62581	8.17935	3.41184	4.25729	2.10392	3.30809	5.12064	-2.57578	3.42579	3.96895	3.65472	5.46139	3.87875	2.85168	0.806173	0.134788	2.68539	5.00952	-1.85512	1.91163	4.46124	2.69823	5.83878	1.42624	3.89347	3.09749	5.04759	1.64226	-5.24896	3.05486	-1.12011	2.65489	-3.624	5.63442	3.24488	0.0432658	4.11984	-1.29841	4.96819	2.84721	3.48167	3.44459	6.62574	1.10653
TCGA-A8-A097-01A	High_risk_group	-0.617363	3.4054	2.97791	5.51598	4.12836	8.27169	3.48539	4.32637	1.53527	3.54824	5.11827	-2.53302	3.49874	3.35974	3.14461	5.10287	3.15898	3.4697	0.0237201	0.347794	3.04453	4.65332	-1.63508	2.16326	4.44106	2.87594	5.88986	2.03941	3.71289	2.4753	4.9702	0.634408	-5.34694	2.99466	-1.18794	1.90505	-3.81652	5.56806	3.22524	-0.117288	4.20127	-1.51938	4.91967	2.65036	3.43999	3.61881	6.70797	0.432523
TCGA-A8-A099-01A	High_risk_group	-0.738787	3.71992	3.40945	5.5522	4.1914	8.3463	3.35476	4.37653	2.26449	3.25823	5.44838	-2.68646	3.23673	3.92486	3.66803	5.13863	3.56326	3.80447	0.929069	-0.198577	2.56555	4.55745	-1.52614	1.72074	4.4171	3.28477	5.92475	1.47602	3.94761	2.97164	4.94113	1.55294	-5.10063	3.05982	-1.1502	2.76639	-3.19571	5.52699	3.28645	0.00744266	4.29154	-1.33541	4.7979	2.66492	3.53101	3.8218	6.68601	1.29937
TCGA-A8-A09A-01A	High_risk_group	-0.611144	3.50258	2.24926	5.49663	4.3612	8.30672	3.45644	4.28093	1.47383	3.44609	5.43069	-2.5913	3.26673	3.73821	3.11158	5.32038	3.35663	3.17976	0.380742	0.165991	2.95914	4.62804	-1.32706	2.18269	4.43736	3.19527	5.95496	1.84059	3.84909	2.64558	4.87376	0.990909	-4.61361	2.88607	-1.07034	1.77706	-2.95848	5.53921	4.16293	-0.0670563	4.51681	-1.1454	4.97084	2.66394	3.61777	3.66714	6.92645	1.50087
TCGA-A8-A09I-01A	High_risk_group	-0.768194	3.61036	3.29257	5.4795	4.4052	8.16179	3.4271	4.4876	2.39401	3.93256	5.32166	-2.25516	3.52153	3.58862	3.66702	5.32418	3.40639	4.02671	0.13935	0.2301	2.67151	5.10171	-1.64326	2.05786	4.43795	2.6995	5.85789	1.75438	3.89564	2.68434	4.8887	1.38186	-4.96531	2.99082	-1.11312	2.83055	-4.62341	5.61189	3.17619	0.00720848	4.22989	-1.48347	5.06591	2.68834	3.24545	3.57642	6.79108	0.409317
TCGA-A8-A09N-01A	High_risk_group	-0.808782	3.26664	3.33252	5.47262	4.51298	8.2015	3.35926	4.27009	1.93335	2.96184	5.45211	-3.20457	3.70964	3.79033	4.09435	5.39554	3.94053	2.41372	1.01635	0.337804	2.30313	4.65509	-1.50022	2.34106	4.41614	3.03588	5.956	1.35981	3.63472	2.49619	5.01966	1.36332	-5.51871	3.15156	-1.13693	2.99135	-3.12316	5.59319	3.97716	0.101335	4.23033	-1.59343	4.72547	2.78675	3.95165	3.75661	6.65877	1.66236
TCGA-A8-A09Q-01A	High_risk_group	-0.622852	4.36579	3.38587	5.48673	4.29553	8.24893	3.4595	4.30365	1.91753	3.20187	5.28244	-2.75872	3.16728	3.50051	4.54934	4.89172	3.36255	3.18436	-0.16762	0.238919	2.58366	4.82419	-1.53724	2.54184	4.44825	2.88301	5.89236	1.58055	3.68405	2.8979	4.86445	1.27886	-4.77502	2.98267	-1.07862	1.95792	-4.12217	5.63744	3.5023	-0.107278	4.25726	-1.3491	4.95426	2.6744	3.46125	3.64745	6.86246	0.571098
TCGA-A8-A09R-01A	High_risk_group	-0.533873	4.44393	2.69235	5.43895	4.6263	8.33987	3.55018	4.46793	2.24252	3.80231	5.33424	-1.90026	3.50033	3.44168	4.33012	4.95635	2.62852	4.48362	0.304087	0.394931	3.04557	5.29037	-1.19323	2.45531	4.46216	2.88233	5.90801	2.90905	4.51043	3.2091	4.87611	1.13407	-4.193	3.0187	-1.1228	2.40584	-3.00954	5.56564	3.5645	-0.0495964	4.57149	-1.33673	4.88	2.59722	4.56849	3.81183	6.97907	1.51409
TCGA-A8-A09V-01A	High_risk_group	-0.532518	4.09736	2.51513	5.4401	3.629	8.30716	3.45649	4.21921	1.33242	3.03483	4.91973	-2.66221	3.05666	4.21966	3.72023	5.0779	3.63577	3.226	0.370793	0.444318	2.46589	4.76494	-1.32622	2.0504	4.46718	3.11583	5.82529	1.5755	4.21115	3.31463	4.98265	1.29324	-4.088	2.92921	-1.0685	2.55677	-3.63009	5.45599	2.97792	-0.0335051	4.54351	-1.19889	4.51539	2.80108	3.00646	3.96096	6.63727	1.06598
TCGA-A8-A09W-01A	High_risk_group	-0.854576	2.91767	3.77479	5.51264	4.27183	8.26444	3.3985	4.60721	2.33472	3.94215	5.29816	-2.39723	3.27695	4.21166	3.76815	5.04204	3.38262	3.64126	0.74799	-0.0459034	3.19823	5.20817	-1.8118	1.56495	4.43979	2.71535	5.96817	2.11143	3.58956	2.57018	4.93482	1.7089	-5.05443	3.02323	-1.09291	1.95288	-3.93662	5.65333	3.51718	0.0194121	4.03157	-1.41816	5.33366	2.66226	2.99775	3.6133	6.53294	0.562544
TCGA-A8-A09X-01A	High_risk_group	-0.790217	3.28085	3.7531	5.51461	4.26426	8.11774	3.43856	4.52118	2.37829	3.20097	5.59518	-3.03707	3.35614	2.86931	3.53982	5.12683	2.68482	2.99202	-0.315134	0.449251	2.09761	4.69182	-1.8718	2.38837	4.42876	2.33337	5.98848	2.19399	3.16212	1.77053	4.86922	0.346569	-5.83236	2.94792	-1.26912	1.86996	-4.36074	5.67377	2.78042	-0.102917	4.17544	-1.69261	4.97791	2.58166	3.39327	3.5145	6.41155	0.018235
TCGA-A8-A0A4-01A	High_risk_group	-0.624641	3.24786	2.76384	5.44377	4.08223	8.32099	3.49021	3.98677	1.08994	2.81004	5.64985	-2.94352	3.1553	3.72029	3.31249	5.28775	3.84599	3.01129	0.224066	0.332465	2.64595	4.50619	-1.60798	2.587	4.44634	2.90318	5.86519	2.16973	3.54044	2.37484	5.02579	0.544396	-5.03507	3.08957	-1.18813	1.9715	-2.94331	5.53118	3.56048	-0.0734629	4.40621	-1.56363	4.54666	2.73488	4.17116	3.64692	6.74576	1.07324
TCGA-AC-A23C-01A	High_risk_group	-0.582224	3.81522	2.38394	5.47021	4.06319	8.27692	3.42613	4.44563	2.01212	3.47433	5.09129	-2.43864	3.39342	3.76784	3.7195	5.08336	3.30124	3.09129	0.154422	0.310228	2.72735	4.6936	-1.11383	2.1146	4.438	2.95767	5.94444	1.79915	4.0495	2.83255	4.87414	1.40339	-4.64595	2.94954	-1.09755	1.94723	-4.23703	5.52864	3.55992	-0.0575275	4.34408	-1.27538	4.82007	2.66256	3.09573	3.96256	6.61453	0.634442
TCGA-AC-A23E-01A	High_risk_group	-0.573416	2.81556	3.40458	5.53958	3.76711	8.35035	3.4499	4.25446	1.28282	3.01927	5.46719	-3.37806	3.0951	3.25806	3.04628	4.61527	3.35073	2.83035	-0.338282	-0.172283	2.3923	4.40352	-1.45167	2.48987	4.41162	2.6763	5.97544	1.60248	3.57801	2.27551	4.86307	0.235719	-5.62041	2.94968	-1.33892	1.0663	-4.03069	5.56718	3.2831	-0.210608	4.47691	-1.53304	4.38054	2.56605	2.84923	3.59415	6.5354	0.400121
TCGA-AC-A23H-01A	High_risk_group	-0.777161	3.29478	3.02536	5.54315	4.60712	8.25607	3.38788	4.22399	2.55881	3.44668	5.47012	-2.75605	3.55643	3.95541	3.70496	5.4387	3.33413	3.12353	0.733647	0.735919	3.23829	4.74012	-1.6039	1.58756	4.42183	3.03352	5.92124	1.90221	3.88978	2.79504	4.91074	1.99177	-4.9837	3.07099	-1.19279	2.89009	-3.89364	5.59181	2.92835	0.096495	4.05759	-1.64892	4.34346	2.70673	3.16013	3.60925	6.61526	0.980988
TCGA-AC-A2BK-01A	High_risk_group	-0.608564	4.32488	0.776928	5.42666	3.85908	8.31133	3.65251	4.352	1.50622	3.49017	5.32027	-2.72764	3.5077	2.74827	4.31144	5.01308	4.24617	4.12391	-0.354539	0.73754	2.44975	4.79553	-2.13959	2.6996	4.53829	1.64608	5.82987	0.546584	4.41447	3.97089	5.07659	1.25784	-4.3907	2.98676	-1.0003	1.46604	-4.37601	5.67132	2.60833	-0.180102	4.04559	-1.33452	4.93243	2.8287	1.93556	3.66526	6.42335	1.01491
TCGA-AC-A2FE-01A	High_risk_group	-0.577857	3.80445	3.17116	5.4851	3.96319	8.29378	3.47295	4.30485	1.60824	2.96935	5.43376	-2.88438	3.27075	2.39359	3.82342	4.59327	2.34778	3.35891	-0.575849	-0.0314103	2.42008	4.59806	-1.40376	2.54241	4.42801	2.49575	5.9568	1.46803	3.75128	2.16271	4.86635	0.37882	-5.85456	2.89556	-1.38498	1.42386	-4.72958	5.58257	3.16973	-0.19746	4.4268	-1.66853	4.67979	2.51766	3.41039	3.64576	6.88383	-0.0644669
TCGA-AC-A2FM-01A	High_risk_group	-0.525997	5.01539	2.65955	5.39871	4.6993	8.33797	3.51652	3.88254	2.23048	2.99501	5.35478	-2.5214	3.41715	3.47705	4.98107	5.13134	2.90327	4.47226	0.999455	0.0699604	3.10144	5.0559	-1.13168	1.93368	4.47454	2.78881	5.75931	1.81377	4.4155	3.51249	4.98482	1.59085	-4.32707	3.02725	-1.1039	3.39224	-2.69455	5.56071	3.11989	0.0626891	5.08394	-0.802869	4.86901	2.84388	4.66759	3.85045	7.25208	1.88093
TCGA-AC-A2QJ-01A	High_risk_group	-0.618784	2.01917	4.36254	5.46558	3.64145	8.34883	3.61455	3.36828	0.384953	2.75276	6.20429	-3.88806	3.39842	-3.38144	2.88602	3.3721	1.19849	3.41209	-2.23131	-0.125408	2.55131	3.82047	-2.3308	3.52299	4.41779	1.29846	6.01804	2.55415	2.49609	0.0667634	5.08004	-0.228643	-9.21955	2.94403	-2.1377	0.474991	-5.60434	5.78905	2.23345	-0.591471	3.25654	-2.59435	4.5448	2.24285	3.06116	2.87742	6.4073	-1.69314
TCGA-AC-A3EH-01A	High_risk_group	-0.718333	3.26367	3.30767	5.4851	4.39295	8.29071	3.40825	4.21669	2.18678	2.9377	5.53411	-2.97178	3.4844	3.07789	3.78407	5.03945	3.25656	2.84937	0.429746	0.0797525	3.21132	4.61031	-1.55396	1.63669	4.42958	2.68207	5.98543	2.0846	3.89056	2.63054	5.0705	1.67483	-5.95116	3.02434	-1.36179	2.40096	-3.28156	5.57672	3.06582	-0.0287037	4.16642	-1.48618	4.3451	2.71112	3.48753	3.56959	6.66695	1.2948
TCGA-AC-A3W5-01A	High_risk_group	-0.689209	3.02633	3.23039	5.44966	4.44928	8.22669	3.46185	4.13567	1.59709	2.98921	5.52704	-3.02272	3.54498	2.1129	2.95397	4.85701	2.45181	2.43954	-0.929133	0.265098	2.68245	4.38903	-1.80471	2.60689	4.42605	2.48568	5.99317	2.18814	3.39646	1.62274	5.02988	0.224256	-6.6888	3.0349	-1.43256	1.60405	-3.8052	5.61534	3.10964	-0.147597	3.94282	-2.12374	4.61493	2.56084	3.56719	3.52501	6.64425	0.166242
TCGA-AC-A3W6-01A	High_risk_group	-0.589031	3.13689	3.01684	5.42792	3.4492	8.2997	3.51426	3.93877	1.19015	2.77324	5.73913	-3.30722	3.23622	1.81338	3.24711	4.65917	2.53169	3.03209	-0.797365	0.130191	2.51378	4.25097	-1.72686	3.13776	4.43077	2.46855	5.98149	1.76297	3.31799	1.5379	5.02451	-0.0573355	-6.45724	3.04552	-1.4911	1.42849	-4.25458	5.57127	3.16796	-0.221442	4.18852	-2.07607	4.26127	2.58752	3.37958	3.63484	6.6784	-0.0805523
TCGA-AC-A5XS-01A	High_risk_group	-0.754702	3.43422	3.78888	5.44983	4.10767	8.21202	3.41169	4.18695	2.01386	3.16974	5.08421	-2.60622	3.60186	3.13314	4.08903	5.13559	2.6386	4.03355	0.667427	0.0457467	3.38971	4.85182	-1.70434	2.25753	4.41898	2.55737	5.9066	2.2044	3.57387	1.8237	4.93343	1.59795	-6.76689	2.92733	-1.45567	2.46793	-4.49456	5.60575	3.10676	-0.0451754	4.1638	-1.92342	4.88677	2.54418	3.26275	3.71809	6.71284	0.465596
TCGA-AC-A62V-01A	High_risk_group	-0.76168	3.04175	3.64471	5.40466	4.20068	8.22376	3.52857	3.71171	1.97343	3.2357	5.45736	-2.68667	3.61	2.22616	4.17171	4.89034	2.74362	4.54285	0.598796	-0.0753583	3.21122	4.97386	-1.90599	1.90766	4.46806	2.27246	5.80614	3.73791	3.37307	1.90582	5.15503	1.79816	-6.82131	3.09435	-1.36953	3.25302	-4.69836	5.7013	2.53662	-0.0851041	3.76814	-2.03712	4.94005	2.71069	3.74343	3.33308	6.85417	-0.337218
TCGA-AC-A62X-01A	High_risk_group	-0.84659	3.68426	2.36765	5.45514	4.35463	8.14032	3.41084	4.53134	2.70983	2.68423	5.63271	-2.66669	3.98154	3.13381	4.40799	4.64212	3.81671	2.9533	-0.273661	0.322694	2.50802	4.82318	-1.95587	1.98815	4.45581	1.46401	6.02281	0.876936	3.87056	3.14574	4.99487	1.70584	-6.29718	2.9818	-1.19773	1.90747	-4.51226	5.70631	2.85208	-0.0420647	3.55028	-1.78994	4.69508	2.7442	3.06754	3.5739	6.26536	1.03645
TCGA-AC-A6IW-01A	High_risk_group	-0.70046	4.57973	3.15967	5.36212	4.45599	8.09858	3.58824	4.57387	2.01339	3.08171	5.68685	-2.89249	3.51976	1.64349	5.01202	4.50699	2.07412	4.89439	-1.04853	0.799554	1.71081	4.8311	-2.42773	2.81123	4.48002	1.12507	5.86958	0.829968	3.70152	2.43959	5.00071	1.27999	-5.96432	2.63504	-1.35366	1.5114	-4.93447	5.81075	2.63299	-0.254128	3.62473	-1.93035	5.25992	2.51728	3.10839	3.37292	6.33009	-0.399908
TCGA-AN-A03Y-01A	High_risk_group	-0.657236	4.13053	3.35181	5.44939	4.45876	8.22826	3.48508	4.20739	2.26996	3.20437	5.35303	-2.31533	3.26112	3.42267	4.59057	5.23271	4.13984	4.12261	0.0683692	0.207626	2.66805	5.07545	-1.48746	2.42342	4.46601	2.62725	5.76396	2.0393	3.87068	3.19671	5.00595	2.31744	-5.28065	2.98876	-0.998397	2.58127	-4.26721	5.60643	3.39485	-0.0640013	4.25907	-1.41761	4.86376	2.84622	3.59135	3.79982	6.57112	0.700965
TCGA-AN-A049-01A	High_risk_group	-0.714238	3.77189	3.74632	5.45564	3.83312	8.22712	3.42527	4.30628	1.67485	3.28792	5.11865	-2.3997	3.32403	3.27461	3.8744	4.93807	3.25931	3.54494	0.0941472	0.160283	2.99345	4.68297	-1.88265	2.01963	4.43606	2.48724	5.84209	2.41054	3.80357	2.41306	4.91781	1.27907	-5.62461	2.94206	-1.29228	2.50519	-4.13985	5.60849	3.66666	-0.0646813	4.2207	-1.78439	4.78279	2.64233	3.76869	3.67583	6.73206	0.50418
TCGA-AN-A04A-01A	High_risk_group	-0.592922	3.22795	3.06014	5.54163	3.93816	8.2728	3.51706	4.1231	1.5124	3.18599	5.54847	-3.2015	3.32467	2.75907	2.9228	4.90563	3.10607	4.08201	-0.268776	0.285088	2.63787	4.66772	-1.589	2.5033	4.429	2.68831	5.90283	2.26865	3.59038	2.29024	4.81633	0.330026	-4.91628	2.98196	-1.33625	1.89114	-3.89066	5.55951	3.00986	-0.173126	4.35044	-1.39826	4.58592	2.6223	3.35173	3.58695	6.77448	0.541732
TCGA-AN-A0AJ-01A	High_risk_group	-0.820471	3.53793	3.3263	5.46729	4.27002	8.08891	3.44485	4.38093	1.95523	3.26043	4.86937	-2.81467	3.18407	4.23318	3.85369	4.95132	4.15928	3.08344	0.0470084	-0.0226649	2.18227	4.85764	-1.89402	2.27868	4.46624	2.18002	5.77537	0.686136	3.62276	2.77758	4.8965	1.16501	-5.33252	2.92726	-1.02996	2.36752	-5.0503	5.64633	3.42792	-0.0348396	3.95949	-1.81609	5.14817	2.83392	2.94385	3.48788	6.7724	0.272942
TCGA-AN-A0AK-01A	High_risk_group	-0.737884	4.06196	3.40418	5.41031	4.29982	8.20694	3.44899	4.36813	2.65697	3.57348	5.09656	-2.45859	3.18841	3.63999	4.51523	5.22	4.07398	4.16359	0.579527	0.00256687	2.81412	4.85702	-1.62558	1.70387	4.46622	2.36671	5.83882	1.82378	3.83964	3.25374	5.01301	2.22001	-4.39777	3.00427	-0.999845	2.91818	-4.06823	5.6584	2.76682	0.0387217	4.08568	-1.32406	5.03569	2.86677	3.07174	3.85987	6.66847	0.635423
TCGA-AN-A0AL-01A	High_risk_group	-0.782465	2.75421	2.78426	5.4869	4.49764	8.24435	3.45295	4.33154	1.58666	3.15824	5.84997	-2.94542	3.82864	1.31912	2.7649	5.282	2.9979	2.73309	-1.11285	1.33395	1.88248	4.49604	-2.15125	2.91794	4.42883	2.36666	6.09164	1.28708	2.9733	1.14354	4.94842	0.147269	-6.59358	3.07883	-1.4848	1.93475	-4.10596	5.70708	3.72885	-0.0750057	3.43707	-2.50848	4.7338	2.4595	3.34284	3.54676	6.49344	0.499255
TCGA-AN-A0AM-01A	High_risk_group	-0.778812	3.42318	3.80106	5.46438	4.69013	8.21177	3.44795	4.36445	1.83019	3.27803	5.69703	-2.74656	3.35867	3.05977	3.98528	5.31426	3.57086	3.78776	-0.0801811	0.666037	2.36603	4.66196	-1.91955	2.6491	4.42896	2.50768	5.86087	2.01034	3.65965	2.14493	5.03909	0.73986	-5.93394	2.97991	-1.33165	2.5737	-4.19765	5.68815	2.95711	-0.0676358	3.79446	-2.15247	5.20437	2.63365	3.87159	3.50739	6.6307	0.328113
TCGA-AN-A0AR-01A	High_risk_group	-0.703012	3.46191	2.38727	5.40115	4.24317	8.20254	3.56187	4.4651	1.9048	2.80389	5.61523	-3.03819	3.36392	3.36759	3.40433	5.1768	4.26901	4.02397	-0.75411	0.808248	1.94238	4.68863	-1.97513	2.21975	4.52335	1.86792	5.96661	0.961383	3.55812	2.52218	5.02643	0.248836	-5.74922	2.93134	-0.96573	2.00033	-4.46391	5.67639	2.68452	-0.0813237	4.00116	-1.42514	4.95538	2.86373	2.96543	3.70854	6.36461	0.0566433
TCGA-AN-A0AS-01A	High_risk_group	-0.628506	3.00895	3.38522	5.52841	4.46484	8.2882	3.39423	4.18849	1.299	2.74488	6.13206	-3.01109	3.38614	2.79625	3.31257	5.27923	3.4997	2.55919	-0.597395	0.610661	2.28698	4.63445	-1.46388	2.87443	4.3889	3.02273	5.89803	1.21936	3.61875	2.06857	4.89837	1.13639	-5.45385	2.97075	-1.41632	1.98655	-3.67539	5.62136	3.41938	-0.0762376	3.96844	-1.94466	4.13793	2.54612	3.7321	3.54928	6.50235	0.544675
TCGA-AN-A0FD-01A	High_risk_group	-0.667051	2.9073	3.07055	5.47357	3.93725	8.28729	3.49214	4.07219	1.42725	3.01487	5.74712	-3.05403	3.20912	3.09003	3.41611	4.71754	3.07891	4.06048	-0.322016	0.156877	3.12791	4.57373	-1.80999	2.57541	4.44021	2.68628	5.91283	1.66633	3.56438	2.13512	4.9073	0.940693	-5.99428	2.95465	-1.30245	2.16752	-4.17472	5.58438	3.55341	-0.128181	4.35225	-1.66127	4.46361	2.66664	3.39916	3.44677	6.59201	0.545333
TCGA-AN-A0FK-01A	High_risk_group	-0.773709	3.33714	3.78232	5.50978	4.4465	8.31758	3.38173	4.29077	2.43822	3.10069	5.63294	-2.60132	3.53758	3.49851	4.24079	5.17023	3.64942	3.9148	0.947501	-0.0973154	3.27683	4.72266	-1.67303	2.07294	4.42342	3.02212	5.929	2.72273	3.67046	2.63452	5.02054	1.66143	-6.14551	3.12024	-1.25456	2.58548	-3.20021	5.59989	3.47929	0.0475543	4.0862	-1.61994	4.74772	2.71174	3.78019	3.83291	6.40517	1.29979
TCGA-AN-A0FL-01A	High_risk_group	-0.850512	3.0511	3.22207	5.4908	5.4414	8.32576	3.34533	4.19664	2.21732	2.44594	6.29732	-2.78559	4.14896	1.25238	3.60369	5.6293	3.62797	2.91092	-0.211381	1.39683	2.96415	4.56205	-2.00903	2.35977	4.41855	3.24927	6.05332	1.83441	3.30954	2.08957	5.11228	1.79179	-6.73052	3.22949	-1.43865	4.08538	-1.88055	5.702	3.48924	0.101866	3.37874	-1.92375	4.2486	2.59147	3.72137	3.53011	6.40998	2.3433
TCGA-AN-A0FT-01A	High_risk_group	-0.719351	3.09757	3.78295	5.46182	4.41022	8.21796	3.43019	4.21481	2.50583	3.06888	5.32059	-2.62707	3.41786	2.63104	3.19115	4.81309	2.63613	4.55152	-0.0451092	-0.156676	3.73542	4.8847	-1.70211	2.01212	4.42847	2.64233	5.8612	1.79484	3.51581	2.10617	4.99568	1.64616	-6.27509	2.90976	-1.46333	2.5748	-4.11871	5.62975	2.85526	-0.054963	3.98016	-1.39156	4.63908	2.64175	3.29645	3.57806	6.66122	0.289217
TCGA-AN-A0FV-01A	High_risk_group	-0.626564	3.50443	3.38402	5.51844	4.65932	8.27275	3.49362	4.29578	2.39866	3.75547	5.76018	-2.35399	3.69133	3.14636	3.55018	5.31829	3.43879	3.77826	0.216509	0.511485	3.1278	5.01243	-1.32244	1.66321	4.44889	2.6817	5.94284	3.02945	3.88961	2.57812	4.9048	1.09861	-5.40981	3.0952	-1.16014	2.65451	-3.64918	5.59717	2.84591	-0.00708983	4.26329	-1.24074	4.71795	2.67893	3.67917	3.69256	6.80753	0.595556
TCGA-AN-A0FW-01A	High_risk_group	-0.677948	4.09453	3.26901	5.4696	4.22293	8.30764	3.4804	4.25595	2.23111	3.2106	5.44311	-2.65564	3.43677	3.39919	4.25304	5.14361	3.2581	4.61556	0.586026	0.191332	2.68369	4.70808	-1.61937	2.21464	4.4516	3.03412	5.87585	1.68162	3.78432	2.79967	5.01285	0.998535	-5.23447	3.08866	-1.15314	2.70733	-3.46691	5.58437	3.59731	-0.0423601	4.34507	-1.32309	4.8056	2.77926	3.49971	3.87175	6.71433	1.0036
TCGA-AN-A0FX-01A	High_risk_group	-0.569782	3.50766	1.45321	5.4503	4.2827	8.25158	3.5845	4.08647	1.36408	2.64253	5.5497	-2.91304	3.36575	2.24729	3.07796	4.74269	3.48608	3.21796	-1.01978	0.866965	2.25074	4.58973	-1.99731	2.32391	4.48014	1.78459	5.93547	0.918928	3.84241	2.75587	5.08393	0.198923	-5.27826	2.92293	-1.178	1.41823	-3.51249	5.63465	3.35497	-0.202127	3.79234	-1.79944	3.95789	2.70965	3.44449	3.42652	6.30626	0.902041
TCGA-AN-A0FY-01A	High_risk_group	-0.601719	3.465	1.82036	5.37516	4.20746	8.12207	3.5555	3.90421	1.62456	3.32281	4.63921	-2.78758	3.1853	3.99631	3.68699	5.06991	3.84828	3.24302	0.117592	0.639104	2.99479	5.12605	-1.63725	2.33208	4.50007	2.28324	5.79931	2.18665	3.88535	2.78443	5.04775	1.27354	-5.19012	2.96296	-1.04022	2.67576	-4.08203	5.57559	3.42627	0.0128876	4.22122	-1.63808	4.47413	2.93267	2.79631	3.63692	6.64408	0.940121
TCGA-AN-A0FZ-01A	High_risk_group	-0.700739	3.42167	3.24486	5.45763	4.22704	8.23099	3.42797	4.20285	1.75986	3.1581	5.24935	-2.61005	3.67126	2.98617	3.69745	5.29351	2.71657	3.64205	0.370619	0.193667	2.973	4.88389	-1.71569	1.94905	4.4335	3.2102	5.80141	1.27178	3.86005	2.58212	4.89657	1.41384	-5.20871	2.92627	-1.19405	3.41322	-2.98182	5.60126	3.33555	0.0319688	4.30988	-1.37023	4.59433	2.67664	3.83021	3.64093	6.94672	0.863775
TCGA-AN-A0G0-01A	High_risk_group	-0.692306	3.61336	2.39004	5.40676	4.23381	8.30225	3.48431	4.51338	1.80304	3.60504	5.70887	-2.45564	3.49068	1.64806	3.80418	5.18634	3.54136	3.26246	-0.29675	1.06828	1.62021	4.48753	-1.75109	2.44102	4.46921	2.42442	6.07285	1.45544	3.85735	2.94867	5.03689	1.44313	-5.09974	3.04281	-1.15807	1.9466	-3.99224	5.67639	3.27181	-0.0673183	3.89543	-1.54141	4.72529	2.64452	3.10685	4.0017	6.37048	0.420727
TCGA-AN-A0XN-01A	High_risk_group	-0.53402	2.73225	2.88362	5.52997	3.70442	8.32506	3.48663	4.20601	0.768413	3.17027	5.68345	-3.09386	3.02646	2.79284	3.0116	4.57376	3.29682	2.42842	-1.24694	0.0700744	2.55254	4.38258	-1.46788	3.0018	4.412	2.56251	5.94855	1.15114	3.45689	2.12958	4.86439	0.803223	-5.6291	2.8332	-1.32087	0.706874	-4.7179	5.57777	3.55055	-0.305103	3.96304	-1.90798	4.31948	2.46919	2.46946	3.49699	6.4023	0.0258305
TCGA-AN-A0XO-01A	High_risk_group	-0.727337	2.8948	3.00551	5.51728	4.01733	8.29405	3.40393	4.29803	1.8445	2.94607	5.86559	-3.00895	3.48803	3.75373	3.29884	5.22368	3.69222	3.14054	0.258076	0.195035	2.93408	4.75222	-1.62106	2.00096	4.41899	2.88818	5.9067	1.39719	3.90843	2.8123	4.99833	1.23274	-5.24477	3.01877	-1.22424	2.44657	-2.89953	5.55162	3.41759	0.00260873	4.35746	-1.61787	4.38859	2.70185	3.76177	3.77766	6.51293	1.1425
TCGA-AN-A0XR-01A	High_risk_group	-0.796553	3.20146	3.36058	5.38924	4.06904	8.21638	3.40916	4.29824	2.13655	2.96691	5.07509	-3.1667	3.57663	3.96331	4.46138	4.81452	3.41589	3.44524	0.540928	0.41998	2.56588	4.86335	-1.73675	1.61851	4.44842	2.71685	5.89618	1.15772	4.00306	2.78155	5.06802	1.11961	-5.51962	3.09179	-1.25719	3.0921	-3.83097	5.56427	2.85531	0.0804335	4.29085	-1.75579	4.67044	2.77999	3.0644	3.75486	6.70618	1.20522
TCGA-AN-A0XU-01A	High_risk_group	-0.647733	3.82833	1.31596	5.41044	4.16566	8.18145	3.5224	4.34448	1.47285	3.43216	5.51305	-2.58826	3.36257	3.78557	3.34373	5.24184	4.25259	3.39889	-1.0323	1.47029	1.90208	4.86901	-1.76465	2.53891	4.48435	2.31561	5.84314	1.05293	3.79396	2.75299	4.98216	0.825852	-4.81684	2.84348	-1.12513	1.93796	-4.52571	5.63605	2.77037	-0.0727476	3.78664	-1.94321	4.83128	2.75726	2.65165	3.5885	6.50619	0.928614
TCGA-AO-A03O-01A	High_risk_group	-0.735912	4.15355	3.4873	5.46029	4.30625	8.14641	3.41398	4.37974	1.97118	3.37535	5.02819	-2.47758	3.38805	4.03421	4.11464	5.26176	3.92978	2.955	-0.0312526	0.463952	2.62496	4.87707	-1.80935	2.26727	4.46632	2.55465	5.80496	0.930204	4.23866	3.33749	4.87788	2.14829	-4.66841	3.00035	-1.0472	3.02699	-4.10559	5.60907	2.96091	-0.0167978	4.32536	-1.37687	5.124	2.85539	2.96435	3.62485	6.92341	0.904693
TCGA-AO-A03P-01A	High_risk_group	-0.577148	4.16808	3.28215	5.48963	3.64014	8.24842	3.49866	4.27161	2.00145	3.09331	4.96304	-3.06607	3.25394	3.24493	4.42569	4.89029	3.49085	4.39623	-0.035554	0.133502	2.21103	5.00957	-1.39031	2.26124	4.45638	2.36485	5.7356	0.508207	3.7855	2.99627	4.85809	1.00121	-4.43592	2.8967	-1.13347	2.79808	-4.59543	5.57029	3.06121	-0.122436	4.52639	-1.08154	4.63025	2.74311	3.14584	3.8746	6.58224	0.191054
TCGA-AO-A03U-01B	High_risk_group	-0.690034	3.30885	3.13616	5.51551	4.34478	8.30325	3.37548	4.56675	1.26476	2.75949	6.02813	-3.51048	3.54795	1.81306	3.05897	4.86233	1.27309	2.69865	-0.948536	1.03606	1.63037	4.25949	-1.81647	2.54733	4.36628	3.01823	6.04945	0.934042	3.04975	1.13567	4.7565	-0.576797	-6.24892	2.70049	-1.62241	1.59005	-3.86453	5.62973	3.35582	-0.165939	4.03944	-2.33285	4.27578	2.22709	4.00287	3.44418	6.56788	0.186641
TCGA-AO-A0J2-01A	High_risk_group	-0.89625	2.94085	3.17423	5.51029	4.83452	8.07711	3.41309	4.5289	2.52313	3.59045	5.85754	-2.40831	4.08744	2.91779	4.16278	5.44723	3.59857	2.97959	-0.0872659	0.904557	3.07062	5.11889	-1.9245	1.85252	4.44312	2.14032	5.99479	2.42486	3.57906	2.11861	4.93991	1.57353	-6.54246	3.07029	-1.2899	2.70727	-3.93622	5.72681	2.41112	0.0581119	3.70101	-2.05939	5.31789	2.66898	3.87258	3.40643	6.67343	0.960679
TCGA-AO-A0J3-01A	High_risk_group	-0.478016	5.0066	2.47443	5.37911	4.73643	8.32517	3.58891	4.06296	2.3023	3.59077	5.185	-2.10235	3.91379	4.71902	5.25431	5.04083	3.65213	4.55168	1.5358	0.768478	3.39408	5.33799	-0.937544	2.30116	4.52529	2.81244	5.74169	3.05667	4.36623	3.80197	4.9221	1.88894	-3.3086	3.19299	-0.855736	4.90478	-3.45285	5.50801	3.57624	0.044382	4.8934	-0.842829	5.62696	2.93318	3.9641	4.12875	7.35991	2.45194
TCGA-AO-A0J5-01A	High_risk_group	-0.622817	3.10454	3.08336	5.51913	3.96656	8.38728	3.45828	4.11525	1.25286	2.95826	5.56417	-2.62651	3.09771	3.14458	2.83698	4.99398	3.45649	3.39591	-0.484285	0.290429	2.88167	4.12737	-1.59539	2.65289	4.41988	3.28496	5.94763	2.18144	3.56929	2.21379	5.02083	0.738035	-5.1365	3.04607	-1.28381	1.85477	-3.3355	5.51976	3.52993	-0.131293	4.15817	-1.74582	4.16513	2.65796	3.21526	3.59317	6.51998	0.659309
TCGA-AO-A0J6-01A	High_risk_group	-0.764193	4.30421	3.00154	5.40907	4.78658	8.10742	3.42479	4.5753	1.57579	3.26678	6.10352	-2.88357	3.60902	3.21	4.58783	4.89129	3.24659	3.15466	-0.640068	0.858124	2.33395	4.6936	-1.75424	2.1878	4.432	1.8189	5.92969	0.726635	4.10956	2.61575	5.04211	1.41677	-5.44412	2.63159	-1.29612	1.8636	-4.97744	5.72578	3.25078	-0.0752423	3.85862	-2.0178	5.31816	2.54911	3.18826	3.32126	6.76738	0.361123
TCGA-AO-A0J8-01A	High_risk_group	-0.702079	3.42804	3.57479	5.46137	4.0536	8.25367	3.40353	4.31431	1.69562	3.15012	5.27758	-2.88931	3.56436	3.42036	4.11062	4.82053	2.85698	3.04618	0.560643	0.26696	2.47062	4.79821	-1.43203	1.79406	4.42712	3.00641	5.90209	1.6384	3.85967	2.45555	4.94553	1.09451	-5.50386	2.9314	-1.27741	2.70301	-3.65328	5.54422	2.96907	-0.0483174	4.3068	-1.50187	4.9019	2.60456	3.48678	3.88718	6.56536	0.778377
TCGA-AO-A0J9-01A	High_risk_group	-0.625833	2.55944	3.04627	5.46922	3.40074	8.27759	3.50449	4.16475	1.18306	2.75083	5.45283	-3.25819	3.29049	2.09305	2.63937	4.7473	2.35216	3.84351	-0.931897	-0.124262	2.47978	4.57276	-1.76158	2.85364	4.43621	2.54937	5.89786	0.806041	3.12251	1.4019	4.92873	-0.346454	-6.75504	2.90145	-1.44602	1.50016	-4.74276	5.59234	3.14318	-0.253223	4.31061	-1.84735	4.54013	2.50264	2.84033	3.51769	6.52041	-0.556502
TCGA-AO-A0JG-01A	High_risk_group	-0.568781	4.20137	3.09789	5.45223	4.05721	8.30898	3.47242	4.37075	1.6579	3.04459	5.2366	-2.65659	3.37292	3.34559	3.74739	4.94892	2.69431	3.75078	0.0971349	0.162807	2.68203	4.5525	-1.32617	2.51037	4.43798	3.12238	5.86865	1.84922	4.0132	2.72876	4.91918	0.463227	-4.36253	2.93599	-1.18432	2.29447	-3.70893	5.5031	3.9349	-0.0773401	4.59169	-1.2544	4.61805	2.63861	3.5791	3.99028	6.8165	1.02716
TCGA-AO-A0JL-01A	High_risk_group	-0.647097	3.49925	1.81196	5.41602	4.20393	8.30417	3.52151	4.13181	1.7745	2.61868	5.87277	-2.76831	3.54974	1.45789	3.41025	4.81934	3.27535	3.0859	-0.375842	0.162901	2.3119	4.87204	-1.44018	2.57557	4.48256	2.36742	5.96121	1.01468	3.70755	2.88115	5.05732	0.969841	-5.58757	3.00479	-1.29145	1.85771	-3.18537	5.62222	2.96864	-0.147954	3.84387	-1.73545	4.87439	2.74679	3.48876	3.6596	6.31671	1.10092
TCGA-AO-A12G-01A	High_risk_group	-0.635004	3.31914	3.12185	5.53166	4.21669	8.31551	3.4417	4.0453	2.17894	3.19215	5.46941	-2.77528	3.48543	2.96735	3.51031	5.29423	3.83379	3.34388	0.0519028	-0.0434018	3.8628	4.56043	-1.41392	2.30925	4.44029	2.71308	5.96366	2.64955	3.65266	2.50392	4.93704	1.96046	-5.66313	3.09535	-1.23874	2.28232	-3.44262	5.61468	3.17002	-0.112091	4.20022	-1.27894	4.60355	2.66449	3.28119	3.72295	6.64253	0.779646
TCGA-AO-A1KO-01A	High_risk_group	-0.441018	4.38405	2.37051	5.52085	3.805	8.3551	3.47356	4.41718	1.2796	2.77683	5.55833	-3.12017	3.16595	3.82392	3.56784	5.15999	2.7568	3.09578	0.031574	0.697518	1.6294	4.58244	-1.06891	2.39974	4.43053	3.02482	5.92004	0.393288	3.8662	2.80593	4.72542	0.173302	-3.93855	2.70799	-1.09865	1.58599	-3.78466	5.51574	3.51681	-0.151947	4.8922	-0.862654	4.58921	2.53759	3.269	3.95848	6.69687	0.574221
TCGA-AO-A1KS-01A	High_risk_group	-0.567407	4.47816	2.12014	5.4617	4.16897	8.28225	3.47115	4.50972	2.2095	3.36965	4.82353	-2.56335	2.9749	4.8873	4.45083	4.89783	4.2755	2.78159	0.298851	0.156598	2.04333	5.24551	-1.07774	2.41641	4.48052	2.82733	5.78736	-0.160473	4.17067	3.87752	4.71589	1.06132	-3.45593	2.94924	-0.806424	2.04855	-4.24539	5.47944	3.98713	-0.0244139	4.98342	-0.943024	5.12762	2.86521	3.02716	4.04287	6.85476	1.12337
TCGA-AO-A1KT-01A	High_risk_group	-0.653255	3.52236	3.32397	5.54372	4.12613	8.27429	3.47798	4.183	1.74191	3.69047	5.44683	-2.63527	3.49073	3.37712	3.98948	5.02811	3.64695	3.69805	0.566004	0.15991	3.26834	4.91587	-1.19408	2.11126	4.43016	2.32326	5.95352	2.29628	3.89409	2.5511	4.92884	1.61873	-5.22122	3.00384	-1.24995	2.07488	-4.0882	5.61423	3.35786	-0.0931997	4.33317	-1.38476	5.18555	2.65351	3.56732	3.65791	7.01219	0.414901
TCGA-AQ-A04L-01B	High_risk_group	-0.736421	2.98497	3.6232	5.51545	4.56818	8.21076	3.40855	4.03577	1.68802	3.37725	5.72045	-3.10215	3.59934	2.89424	3.79532	5.21443	2.99127	2.13136	0.0710621	0.669281	2.61127	4.77275	-1.77812	2.04705	4.4227	2.60156	5.87225	2.43103	3.5027	2.14974	4.91127	1.68301	-5.79215	2.88512	-1.28205	2.93847	-3.56349	5.61378	2.92616	-0.0339382	3.9573	-1.79719	4.85767	2.59448	3.3486	3.47034	6.41419	0.620673
TCGA-AQ-A0Y5-01A	High_risk_group	-0.557262	3.17923	3.09879	5.58162	4.17119	8.35553	3.44109	4.08421	1.79144	3.19049	5.43164	-2.82083	3.399	4.0663	2.86168	5	3.60247	2.9746	0.327005	0.106427	2.64306	4.60341	-1.09538	2.36213	4.41215	3.32837	5.93052	2.02439	3.72186	2.47626	4.76748	1.17166	-4.97047	2.98733	-1.19349	2.03218	-3.73702	5.51973	3.52645	-0.0984232	4.40693	-1.30868	4.40361	2.58937	3.38897	3.6854	6.78446	0.811843
TCGA-AQ-A54N-01A	High_risk_group	-0.661011	3.931	2.31782	5.35257	4.21498	8.13882	3.54732	4.13243	2.0633	2.88226	5.54141	-2.8617	3.74261	3.16135	4.37885	4.68845	3.22936	4.01516	0.0638764	1.08801	2.35387	5.10376	-1.94786	2.31517	4.50722	1.72494	5.80568	2.06763	3.95673	3.01159	5.12128	1.30549	-5.23563	2.82451	-1.23506	3.05861	-3.66494	5.66539	2.22519	-0.0797419	4.03411	-1.61058	5.13648	2.80139	3.88344	3.38706	6.50717	1.00597
TCGA-AQ-A54O-01A	High_risk_group	-0.628805	4.10751	3.61495	5.37323	4.26234	8.282	3.47857	3.79468	1.95258	3.25172	5.61437	-2.76691	3.94216	2.55913	5.08613	5.03083	1.60038	4.0535	0.892172	0.341542	3.25687	5.19112	-1.28861	1.99604	4.46305	2.79246	5.82526	2.82608	3.92345	2.37309	5.04015	1.54274	-6.22329	2.93536	-1.43191	4.2297	-3.82323	5.57932	2.78505	-0.0130213	4.5259	-1.56866	5.4922	2.64013	4.21855	3.57862	7.02364	0.641063
TCGA-AQ-A7U7-01A	High_risk_group	-0.55501	3.78428	2.94639	5.35024	3.7259	8.23218	3.53578	4.26695	1.04345	2.96989	5.04201	-2.9306	3.07405	2.22378	3.47986	4.51321	1.74761	3.31915	-0.918082	0.27114	1.9836	4.48787	-1.682	3.04331	4.4446	2.4479	5.90229	1.38553	3.5366	1.75477	4.95369	-0.286799	-6.05467	2.7681	-1.36827	1.14572	-4.8066	5.55121	3.50919	-0.250349	4.18742	-2.01498	4.67364	2.51106	3.34683	3.61488	6.83183	-0.0654398
TCGA-AR-A0TR-01A	High_risk_group	-0.586669	5.19359	3.10738	5.42135	4.62861	8.29663	3.4147	4.32511	2.45891	3.13027	5.29233	-2.31374	3.39114	4.49449	5.22361	5.75673	3.30501	4.34926	2.11832	0.657259	3.23609	5.00374	-1.0198	2.45954	4.45093	3.57439	5.75188	2.61122	4.59217	3.79701	5.02316	2.54353	-3.73519	2.99072	-1.05331	4.76851	-2.56477	5.53694	3.60878	0.126989	4.91228	-0.819089	4.98207	2.85378	4.3318	4.08823	6.82377	2.23337
TCGA-AR-A0TU-01A	High_risk_group	-0.671499	4.24245	2.24782	5.34965	3.81695	8.076	3.5937	4.48324	1.85374	3.38411	5.11856	-3.1488	3.24908	2.7696	5.13619	3.90698	3.57581	4.28857	-1.2617	0.793477	1.26969	5.12989	-1.89174	2.45766	4.52859	1.11824	5.8292	-0.541815	3.8484	3.17762	4.92544	0.9415	-5.30649	2.70376	-1.06635	1.30219	-6.3819	5.72744	2.38422	-0.203387	3.79137	-1.71922	5.43905	2.76693	1.74689	3.57673	6.34208	-0.806702
TCGA-AR-A0TX-01A	High_risk_group	-0.68479	3.4775	2.72041	5.45713	4.71583	8.22365	3.43784	4.32657	1.74809	3.57096	5.55612	-2.44178	3.39706	3.43881	3.40354	5.44249	3.14461	2.16108	-0.223146	0.198826	2.97308	4.72271	-1.4797	2.71342	4.43782	2.92459	5.93209	3.04032	3.80854	2.34913	4.93311	0.880517	-5.44275	3.01432	-1.17909	2.08143	-3.78565	5.57719	3.38869	-0.0309067	4.43937	-1.79152	4.94893	2.67248	3.39995	3.63286	6.92128	1.10757
TCGA-AR-A0TY-01A	High_risk_group	-0.823024	3.64838	2.85742	5.51516	4.22015	8.2081	3.42937	4.20858	2.3147	3.53849	5.25946	-2.72303	3.42802	4.24621	4.3373	5.43178	3.23721	4.41465	1.072	0.356544	3.11889	4.6987	-1.88501	2.11877	4.44433	3.16984	5.85677	1.83272	3.65031	2.65678	4.92526	1.79455	-4.95557	2.9737	-1.15819	3.06098	-3.01186	5.61622	3.0797	0.0594599	4.15977	-1.72067	4.82192	2.7509	3.70049	3.61175	6.69448	1.14916
TCGA-AR-A0TZ-01A	High_risk_group	-0.598562	4.12132	2.41915	5.44407	3.90077	8.25906	3.47048	4.2378	1.66871	3.12086	4.85858	-2.81362	3.22513	3.99346	4.12414	5.22483	3.9826	3.33305	0.752988	0.27425	2.9682	4.91812	-1.29387	2.5488	4.46919	2.77365	5.80857	1.40265	4.28784	3.31004	5.00822	1.41537	-3.84698	3.06467	-1.07377	2.88862	-3.54741	5.50759	3.6112	0.0385331	4.78861	-1.22505	4.70831	2.87359	3.54525	3.84529	6.96717	1.41446
TCGA-AR-A0U2-01A	High_risk_group	-0.53936	4.97267	1.97217	5.32203	4.2025	8.19449	3.59686	4.42124	2.07195	3.81437	4.12106	-2.01224	3.49326	4.95246	4.51598	5.25685	4.08234	4.25866	0.417261	0.683132	1.85078	5.28673	-1.22601	2.11389	4.53027	2.43555	5.74445	2.29734	4.40416	3.69539	4.82149	0.523015	-2.80371	2.99958	-0.659928	3.30337	-4.30833	5.51712	3.28634	0.0661626	4.51442	-0.915047	5.3403	2.9392	3.23008	4.19172	7.26637	0.927375
TCGA-AR-A1AI-01A	High_risk_group	-0.739582	3.98926	2.47207	5.43182	4.62442	8.04245	3.48473	4.68568	1.6247	3.50895	5.34426	-2.62701	3.35651	3.54164	3.97957	4.95216	3.93119	2.91515	-1.06412	1.0617	1.79494	4.87145	-2.11225	2.32574	4.48153	1.47341	5.94642	0.871743	3.98679	2.83678	4.94057	1.44437	-5.23858	2.64589	-1.15265	1.40501	-4.32964	5.7221	2.68733	-0.134746	3.75117	-1.82206	5.05241	2.69376	2.25087	3.39328	6.4746	0.449257
TCGA-AR-A1AR-01A	High_risk_group	-0.62426	4.07481	2.53905	5.49683	3.7894	8.21364	3.49125	4.74646	1.68985	3.53614	5.40089	-3.05788	3.3019	2.85773	4.26939	4.68926	3.15393	3.26452	-1.04604	0.850356	1.80498	4.80609	-1.62286	2.71653	4.46111	1.68412	6.03702	-0.52572	3.80692	2.71268	4.74135	0.877147	-5.23856	2.74963	-1.15823	0.674227	-4.83473	5.66289	3.19427	-0.241526	3.93213	-1.69883	4.87484	2.52275	2.63795	3.69954	6.13108	0.030212
TCGA-AR-A1AS-01A	High_risk_group	-0.769106	3.43989	3.6637	5.5343	4.12264	8.20877	3.3733	4.33494	2.18412	3.1953	5.49374	-3.20447	3.59909	3.53797	3.97032	5.38426	3.42669	3.48902	0.558307	0.353725	2.78991	4.61078	-1.68961	1.7164	4.4164	2.61878	5.89078	1.10735	3.92667	2.62641	4.9788	1.27663	-5.61753	2.98374	-1.38506	3.24738	-3.28835	5.64393	2.49237	-0.00319032	4.17035	-1.62515	4.48793	2.68831	3.3841	3.70494	6.5513	0.523842
TCGA-AR-A1AT-01A	High_risk_group	-0.769688	3.5789	3.52205	5.42848	4.39412	8.20658	3.4257	4.54117	2.35886	3.56262	5.30893	-2.44454	3.45326	3.06182	4.29086	4.75608	2.73653	3.26519	-0.140306	0.206875	2.69748	4.81329	-1.75775	1.96708	4.42962	2.45972	5.91083	1.15199	3.80267	2.59008	4.97984	1.49715	-5.41934	2.92852	-1.28648	1.83159	-5.04826	5.67964	3.1905	-0.0864538	4.09493	-1.61994	5.0099	2.59371	3.31545	3.66731	6.60019	0.131969
TCGA-AR-A1AV-01A	High_risk_group	-0.614419	3.80237	3.59694	5.5058	4.00188	8.32831	3.42093	4.36559	2.23156	3.18885	5.19135	-2.75642	3.43582	3.449	3.94864	5.32541	2.89255	3.72075	0.819937	0.306718	2.73083	4.414	-1.52249	2.19198	4.42453	3.12017	5.89154	1.62569	4.00695	2.82874	4.98465	1.10308	-5.01438	2.99283	-1.23813	2.91611	-3.24405	5.55206	3.2212	-0.00690461	4.57312	-1.30956	4.59577	2.68273	3.68846	3.93778	6.55235	1.20361
TCGA-AR-A1AY-01A	High_risk_group	-0.678358	3.61301	1.29923	5.42377	4.34123	8.18252	3.5481	4.44357	1.60364	3.49243	5.4667	-2.63911	3.48776	3.19251	3.94979	5.13453	4.37273	2.78262	-0.498376	0.712682	1.86854	4.71821	-1.84099	2.36026	4.49591	1.72446	6.02703	1.29086	4.13418	3.30574	5.05096	1.51767	-5.46349	2.86178	-0.954743	1.37888	-3.70074	5.66958	2.91095	-0.129578	3.574	-1.92476	4.53137	2.80276	2.92278	3.59197	6.02018	0.959229
TCGA-AR-A24U-01A	High_risk_group	-0.610216	3.75376	3.27359	5.52237	4.50433	8.20957	3.39379	4.65892	1.97771	3.44276	5.10954	-2.21261	3.71027	3.31517	3.4129	5.10783	2.89094	2.77691	-0.267896	0.601771	2.32011	4.80994	-1.3417	2.25936	4.41237	2.7584	5.94208	1.45703	3.71186	2.32415	4.73152	0.978694	-5.11477	2.86215	-1.20363	1.88073	-3.67533	5.64154	3.25942	-0.0606623	3.93981	-1.55286	4.98596	2.5118	3.69769	3.74349	6.62666	0.545985
TCGA-AR-A256-01A	High_risk_group	-0.712651	3.9215	2.24475	5.49705	4.49623	8.13725	3.47912	4.63961	1.70166	3.24111	5.46533	-2.88329	3.70404	2.78523	4.02845	5.17896	3.62861	3.47062	-0.890866	1.29829	1.76145	4.86565	-1.92562	2.05204	4.47152	1.629	5.91514	-0.353328	3.85298	2.83512	4.86602	0.581652	-5.20685	2.75614	-1.16635	2.18086	-3.46979	5.7089	2.73997	-0.0766593	3.85348	-1.59179	4.53113	2.6252	2.91548	3.43965	6.19296	0.306163
TCGA-AR-A2LH-01A	High_risk_group	-0.753331	3.23875	3.20105	5.42931	4.22428	8.13808	3.40864	4.39877	1.91386	2.92126	5.38689	-2.96351	3.81577	2.78426	3.3206	4.80192	2.45728	2.7299	-0.21008	0.797177	2.23533	4.72972	-1.91059	2.19954	4.41766	2.36394	5.98441	1.89518	3.38713	1.51403	4.85257	0.216409	-6.13577	2.85877	-1.44781	1.95167	-3.64496	5.63001	3.11561	-0.0381535	3.98031	-2.10405	4.78959	2.51406	3.71454	3.67268	6.57826	0.712069
TCGA-AR-A2LK-01A	High_risk_group	-0.647932	3.78732	2.866	5.49494	4.0021	8.23027	3.4596	4.2314	1.61632	3.38328	4.98613	-2.69673	3.14467	4.22875	3.84782	5.30092	4.04966	3.22801	0.307625	0.186561	2.43473	4.98843	-1.42634	2.22603	4.4643	2.76429	5.7716	1.48808	4.00628	3.18434	4.95913	1.33836	-4.65137	2.96652	-1.00592	2.48448	-3.93969	5.57329	3.07112	-0.0588447	4.48278	-1.46308	5.18321	2.81318	3.27485	3.62339	6.83448	0.499283
TCGA-AR-A2LN-01A	High_risk_group	-0.489275	3.72996	2.84559	5.45473	3.43473	8.3195	3.47595	4.2081	1.09998	2.67448	5.33252	-3.05802	3.10721	3.29163	3.21594	4.7132	2.2754	3.11536	-0.414214	0.385866	2.4042	4.34955	-1.43832	2.7931	4.4184	3.00004	5.89643	1.02395	3.67361	2.16381	4.83483	0.0965499	-5.11715	2.7772	-1.35695	1.27314	-3.91156	5.49363	3.49951	-0.180998	4.5875	-1.39402	4.22149	2.51981	3.43543	3.8207	6.73434	0.30986
TCGA-AR-A2LQ-01A	High_risk_group	-0.540167	3.05977	2.8638	5.51696	3.62748	8.39311	3.45934	4.17366	0.833237	2.78565	5.69901	-3.12943	3.16089	2.64643	2.53001	4.65776	2.74668	2.25707	-0.842076	0.230353	2.14212	4.08161	-1.4613	2.8752	4.40803	2.94159	6.00749	1.40167	3.44858	1.84584	4.86275	-0.184157	-5.96218	2.9296	-1.3711	0.914503	-3.423	5.53032	3.6958	-0.226124	4.37261	-1.72738	4.07248	2.49069	3.46257	3.6457	6.41372	0.351216
TCGA-AR-A5QQ-01A	High_risk_group	-0.839098	2.94495	3.42272	5.47998	3.81622	7.91608	3.5098	4.21534	1.39531	3.61549	5.48984	-4.2838	3.79538	1.23301	3.47338	4.06609	0.271614	3.59191	-0.771054	0.518172	1.73451	4.27082	-2.61893	1.60068	4.41218	0.733865	5.94647	0.26404	2.81087	0.716394	4.71983	-0.493822	-7.57543	2.22213	-1.71223	0.863395	-6.32905	5.80668	1.80651	-0.327242	3.28771	-2.58942	4.77112	2.22647	2.31331	3.09994	6.56441	-1.01503
TCGA-B6-A0I1-01A	High_risk_group	-0.746769	4.195	2.33802	5.41379	4.98341	8.13546	3.47734	4.03602	2.44089	3.38512	6.11414	-2.56466	3.7395	3.62328	4.50849	5.16108	3.62155	4.02319	0.703558	1.07925	2.86588	5.50989	-1.86489	1.78208	4.46713	2.01395	5.73653	2.53062	4.1779	3.17882	5.12046	2.45368	-5.00014	2.801	-1.35588	2.99214	-3.24951	5.73498	2.51986	0.0669436	3.50713	-1.86333	5.51324	2.7496	4.55408	3.24563	6.30349	1.98646
TCGA-B6-A0I6-01A	High_risk_group	-0.57366	3.733	1.03694	5.39591	4.18607	8.14885	3.5928	4.00649	1.2826	2.97836	5.29326	-2.97463	3.4913	3.10349	3.86918	4.88371	3.83083	3.46706	-0.867677	1.47192	1.52949	4.64847	-1.8464	2.35817	4.50616	1.95716	5.83468	1.05767	3.91201	2.83634	5.07478	0.324861	-4.87506	2.89483	-1.07982	1.93433	-3.79839	5.6583	3.03161	-0.102932	3.89433	-2.09913	4.5565	2.83474	3.09446	3.4724	6.2606	0.871061
TCGA-B6-A0I9-01A	High_risk_group	-0.756808	4.02389	3.15054	5.47841	4.76524	8.15984	3.41381	4.42913	2.6278	3.69371	5.30313	-2.32465	3.41982	4.27375	3.82013	5.67057	3.30434	3.63658	1.06534	0.314078	3.13685	4.88603	-1.64611	1.84948	4.4471	3.04164	5.81774	2.34327	3.92243	2.80761	5.05017	1.77643	-4.90884	3.00098	-1.09322	3.47473	-3.05323	5.61003	3.1787	0.0821448	4.24907	-1.69023	5.25186	2.77692	3.47451	3.62663	6.85968	1.81119
TCGA-B6-A0IC-01A	High_risk_group	-0.598629	4.64643	3.24619	5.39196	4.16342	8.26967	3.40663	4.26348	2.11616	2.86475	4.99462	-2.98015	3.24006	4.8932	4.9689	5.31029	3.50946	3.70696	1.63337	0.424627	2.79108	4.96408	-1.24286	1.54675	4.46891	3.04747	5.70615	1.56715	4.44464	3.71338	4.96741	2.37516	-3.51446	2.95454	-1.0926	4.55391	-3.37166	5.54439	2.90198	0.104395	4.80471	-1.14066	4.81139	2.84004	3.68641	3.87486	7.05128	1.37332
TCGA-B6-A0IG-01A	High_risk_group	-0.764852	3.12703	3.19719	5.44977	4.57368	8.16827	3.3901	4.14294	2.4041	3.43952	5.14264	-2.75765	3.56141	3.42716	3.73609	5.22117	3.50591	3.09497	0.731501	0.363139	3.22978	4.93426	-1.59114	1.54543	4.43669	3.22846	5.90308	1.90756	3.64929	2.19904	5.03441	1.52905	-5.48937	3.09099	-1.29997	3.51906	-3.8189	5.60007	3.26875	0.110725	4.39927	-1.50175	4.69021	2.78957	3.60282	3.65064	6.8375	1.42872
TCGA-B6-A0IH-01A	High_risk_group	-0.572864	3.37206	2.85288	5.45892	3.88842	8.37347	3.44839	4.30368	1.28695	2.69971	5.70514	-3.00525	3.26386	2.92307	3.18418	4.86429	3.03417	2.60654	-0.439818	0.18563	2.59759	4.42573	-1.32616	2.58061	4.42468	3.05326	5.99847	1.57425	3.7437	2.214	4.95733	0.529524	-5.86855	2.842	-1.35018	1.3226	-3.32346	5.48426	3.95121	-0.162182	4.53604	-1.6183	4.1646	2.55934	3.2443	3.75748	6.52806	0.762978
TCGA-B6-A0IK-01A	High_risk_group	-0.765314	3.7042	3.02536	5.54053	4.75281	8.20393	3.42545	4.3713	2.80774	3.22403	5.6415	-2.7802	3.82479	3.56304	3.84558	5.56067	2.96602	4.13118	0.467129	0.935941	3.25575	4.69771	-1.94674	2.33473	4.42688	2.57387	5.9022	2.45498	3.68125	2.27907	4.88339	0.94229	-5.2993	3.06522	-1.34812	2.91821	-3.18124	5.65925	2.94317	0.0805137	4.24389	-1.75325	4.65813	2.67936	3.95459	3.62015	6.62495	1.42115
TCGA-B6-A0IN-01A	High_risk_group	-0.613876	3.44872	3.10504	5.4517	4.24813	8.35155	3.51521	4.2145	2.27809	3.46566	5.67694	-2.87353	3.65845	2.24983	3.84286	4.80495	2.44045	4.43365	-0.105262	-0.301149	3.85988	4.68726	-1.45809	2.59526	4.4347	2.69662	6.00424	2.69674	3.37671	1.90587	4.94839	0.922258	-6.05612	3.1298	-1.38124	1.95391	-3.94294	5.62875	3.80198	-0.153488	4.1298	-1.43876	5.09859	2.55107	3.46986	3.77061	6.91815	0.6542
TCGA-B6-A0RL-01A	High_risk_group	-0.653794	4.90604	2.64387	5.40017	4.69807	8.22329	3.46407	4.153	2.09167	3.28965	4.77105	-2.41249	3.62376	4.8558	5.44879	5.57622	3.97675	4.54161	2.05859	0.321858	3.44024	5.1589	-1.01923	1.60467	4.48857	2.59727	5.69974	1.75254	4.95604	4.19038	5.11744	2.70498	-3.51061	3.04659	-0.971276	4.43962	-3.1968	5.57823	3.09101	0.187754	4.80275	-1.09877	5.20022	2.99174	4.33956	3.89756	7.23319	2.04661
TCGA-B6-A0RM-01A	High_risk_group	-0.572972	4.20499	3.08028	5.45078	4.07617	8.21354	3.45549	3.96873	1.75414	2.85599	4.58822	-2.53801	3.31327	4.18268	4.43138	5.22537	3.84219	3.65984	1.15156	0.650656	2.77838	4.87492	-1.41083	1.80425	4.47232	2.92827	5.77419	1.36218	4.01111	3.22629	4.90939	1.73521	-3.85511	3.03144	-1.06354	3.65944	-2.35596	5.53943	3.07236	0.0559985	4.3526	-0.94576	4.73562	2.90232	4.35931	3.88018	6.72014	1.67754
TCGA-B6-A0RO-01A	High_risk_group	-0.783663	3.15525	3.29327	5.49717	4.92758	8.32684	3.32223	4.18464	2.39156	3.1098	5.59249	-2.95164	3.78883	4.00882	3.68655	5.64357	3.20745	3.51631	0.946259	0.0699812	3.51897	4.84621	-1.51462	1.9108	4.40227	3.7146	5.93541	1.88239	3.6885	2.34302	4.93813	2.02583	-5.41404	3.06089	-1.26754	3.96467	-3.37002	5.57096	3.20805	0.133709	4.50014	-1.5112	5.10672	2.65768	3.81552	3.80279	6.86973	1.44108
TCGA-B6-A0RU-01A	High_risk_group	-0.598365	3.38966	1.26326	5.49102	3.94101	8.31636	3.57158	4.01828	1.46612	2.98856	5.48256	-2.88149	3.40703	2.62001	3.49312	5.00655	3.99124	3.35502	-0.746668	0.931716	2.22532	4.77933	-1.55095	2.72166	4.48416	2.15105	5.98677	1.60801	3.67943	2.75959	4.93193	0.68345	-5.364	3.10537	-1.20276	1.64286	-4.28523	5.61701	3.00441	-0.174838	4.01752	-1.75651	4.5184	2.75552	2.69112	3.59807	6.23473	0.687738
TCGA-B6-A0WS-01A	High_risk_group	-0.646274	3.56382	3.01273	5.43957	3.92533	8.25529	3.44559	4.21459	1.54037	3.17078	5.17906	-2.84336	3.35961	2.86839	3.66141	4.76623	2.85874	3.07089	-0.462394	-0.0136678	2.84043	4.49809	-1.69042	2.17859	4.43249	2.46364	5.93866	1.61084	3.83309	2.31459	4.89016	1.07219	-5.49991	2.84275	-1.28367	1.8307	-4.27062	5.56021	3.52373	-0.13493	4.15685	-1.69336	4.75987	2.60377	3.25933	3.64237	6.77063	0.422005
TCGA-B6-A0WV-01A	High_risk_group	-0.722654	3.63456	2.57926	5.50985	4.5538	8.26831	3.4258	4.16106	1.90181	3.50823	5.84305	-2.96921	3.45132	4.30891	4.15031	5.76317	3.37926	3.45769	1.06042	0.779387	3.25106	4.9172	-1.55343	1.80116	4.45041	2.99438	5.88602	2.08408	4.12614	3.095	5.00172	1.89995	-4.77406	2.97527	-1.17672	3.63919	-2.80507	5.57067	3.02932	0.0740921	4.6146	-1.49612	4.78795	2.7524	3.74161	3.42483	6.98121	1.80618
TCGA-B6-A0WW-01A	High_risk_group	-0.769643	3.13826	3.54903	5.55284	4.45212	8.28815	3.36697	4.31453	2.08124	3.15435	5.47077	-2.69357	3.66265	3.55181	3.31347	5.21608	3.90837	3.02543	0.743127	0.0919681	3.11943	4.79739	-1.57127	1.88408	4.43148	2.70881	5.93256	1.70679	3.80338	2.87396	4.98501	1.69929	-4.92402	3.08325	-1.1602	2.80878	-2.83987	5.55056	3.58541	0.0262833	4.14772	-1.39808	5.13798	2.74721	3.3909	3.73754	6.81667	1.82814
TCGA-B6-A0WX-01A	High_risk_group	-0.651966	3.22055	2.66832	5.4601	3.39092	8.24176	3.50895	4.3253	1.1981	3.09413	5.55074	-2.58658	3.23486	2.37087	3.26532	4.28676	3.17628	3.29608	-1.16024	0.300617	2.40211	4.67803	-1.86108	2.18497	4.45802	2.07283	5.9396	1.30037	3.66525	2.38946	5.00243	0.978864	-5.76075	2.69009	-1.28699	0.885756	-4.77967	5.58605	2.70547	-0.240828	3.61289	-1.96729	4.77383	2.63023	2.68507	3.51921	6.13604	0.00303874
TCGA-B6-A0X4-01A	High_risk_group	-0.320487	5.67507	2.97902	5.34675	4.52221	8.37631	3.57163	4.06313	2.65908	3.27862	5.54891	-2.49491	3.51114	4.16724	5.66328	4.99564	2.46538	5.09316	1.44577	0.79183	3.12829	5.30441	-0.722923	2.17351	4.48776	2.7841	5.75108	3.55091	4.67062	3.91664	4.87815	1.90085	-2.91999	3.02058	-1.0803	4.02229	-3.08993	5.54343	2.74243	0.0367937	5.19231	-0.65726	4.88962	2.72703	4.52792	4.1766	7.21506	2.45028
TCGA-B6-A409-01A	High_risk_group	-0.803622	2.96271	2.63167	5.47788	4.61241	8.06438	3.4199	4.19082	1.93986	2.85468	5.89673	-3.11281	3.92847	2.01823	3.34193	4.90857	3.61027	3.15248	-0.479702	0.744797	2.61951	4.81014	-1.96498	2.41052	4.4341	2.12154	5.91752	1.63486	3.35027	1.85242	5.05643	1.55299	-6.25047	2.83186	-1.43221	2.33386	-3.88488	5.72332	2.75873	-0.046027	2.994	-2.29205	4.91764	2.63763	3.45627	3.3214	6.29422	0.753467
TCGA-BH-A0AV-01A	High_risk_group	-0.618682	2.83307	1.98182	5.5256	3.61659	8.23355	3.54362	4.37581	1.09598	3.01947	5.55139	-3.4117	3.17891	3.34471	2.85	4.39959	4.24017	3.36731	-1.40317	0.544038	1.78256	4.27642	-1.83322	2.51771	4.44294	1.82269	6.03363	0.26204	3.56254	2.38627	4.91419	-0.334416	-4.9706	2.80638	-1.27126	0.400136	-4.63923	5.65194	3.2215	-0.276389	3.47908	-2.02513	4.12649	2.60333	2.52064	3.41091	6.21464	-0.159974
TCGA-BH-A0AW-01A	High_risk_group	-0.780694	2.93531	3.17405	5.48396	4.6521	8.23464	3.44747	4.2778	2.18589	3.58898	5.4403	-2.68467	3.62351	3.62258	3.47082	4.96854	2.88657	3.43505	-0.281381	-0.173544	3.23455	4.86887	-1.74639	1.94492	4.44957	2.56534	5.97899	2.52327	3.45713	1.94012	4.86265	1.28357	-6.24429	3.02763	-1.23964	1.61178	-3.93122	5.64853	3.27486	-0.0931238	3.97212	-1.72546	5.1029	2.61527	3.17331	3.58283	6.58859	0.434819
TCGA-BH-A0AY-01A	High_risk_group	-0.718251	2.60644	3.4511	5.50394	3.82491	8.24276	3.41873	4.18679	1.77714	2.80015	5.31418	-3.0964	3.50345	2.65309	2.96301	4.78178	3.08566	2.24741	-0.184318	-0.0745135	2.57094	4.48418	-1.58167	2.40745	4.4204	2.66631	6.00265	1.56228	3.2788	1.82259	4.9183	0.586467	-6.09128	3.03106	-1.37702	1.59703	-3.90166	5.57822	3.42692	-0.129469	3.84318	-1.86998	4.60247	2.61721	3.27504	3.50969	6.52866	0.4244
TCGA-BH-A0B3-01A	High_risk_group	-0.825703	2.89887	2.76412	5.4301	4.45464	8.05301	3.45704	4.4801	1.59148	3.22893	5.42125	-2.8369	3.76311	3.49561	3.33859	4.95562	3.76082	3.16199	-0.444109	1.0475	2.32719	4.78287	-2.14807	2.09648	4.44314	1.90022	5.96285	0.97697	3.66625	2.0715	5.079	0.895688	-5.65086	2.77851	-1.30502	1.43684	-4.48553	5.70609	2.89989	-0.0595832	3.26106	-2.34113	4.97228	2.66802	2.80128	3.35435	6.28574	0.693636
TCGA-BH-A0B7-01A	High_risk_group	-0.695156	3.35137	2.97049	5.52612	4.09366	8.29024	3.44001	4.45021	2.08377	3.53909	5.88011	-2.59314	3.48929	3.23263	2.89396	4.95088	3.05818	2.68596	-0.297931	0.245775	3.07242	4.57722	-1.61676	2.68519	4.42357	2.61179	6.03335	2.54733	3.58165	2.06972	4.82651	0.742035	-5.67087	3.05678	-1.33506	1.56013	-3.15447	5.5906	3.67788	-0.107028	4.12224	-1.82043	4.81892	2.5525	3.8971	3.744	6.56337	0.86457
TCGA-BH-A0BA-01A	High_risk_group	-0.701549	3.84379	2.69472	5.49247	4.49275	8.27371	3.39651	4.32958	2.03162	3.04707	5.37484	-2.54662	3.56037	3.82052	3.83355	5.6702	3.21862	3.07699	0.566268	0.377515	2.55376	4.76185	-1.25647	2.43101	4.42788	3.15	5.93613	1.98332	3.94013	2.65029	4.94592	0.924957	-5.35564	3.09633	-1.14229	2.64817	-2.6114	5.54489	3.52243	0.0677153	4.58061	-1.38891	4.98988	2.73076	3.93276	3.97752	6.63634	1.54986
TCGA-BH-A0BF-01A	High_risk_group	-0.659793	3.18055	3.33205	5.43451	3.99847	8.18339	3.49426	4.41945	1.26128	3.25681	5.07801	-2.56908	3.15814	2.83376	3.3436	4.78309	2.47337	2.92126	-0.875137	0.313999	2.26034	4.64758	-1.8909	2.58961	4.4423	2.48233	5.91748	1.62738	3.36976	1.77141	4.92108	0.275039	-6.31663	2.72417	-1.25881	1.30563	-4.7349	5.57734	3.57626	-0.217356	3.94555	-2.03471	4.68592	2.52811	3.1426	3.44827	6.48882	0.051854
TCGA-BH-A0BJ-01A	High_risk_group	-0.621068	3.3761	2.99899	5.49739	3.72568	8.35702	3.45412	4.26761	1.83916	3.16811	5.74331	-2.91763	3.42214	3.0761	3.5376	4.94236	3.00946	3.39947	0.410347	0.0564922	3.03534	4.57666	-1.51477	2.45091	4.42712	2.83883	6.0158	2.51784	3.65581	2.22389	4.93589	0.960625	-5.79321	2.98334	-1.34478	1.76222	-3.52229	5.53989	3.58759	-0.124373	4.34126	-1.61979	4.82713	2.57499	3.76369	3.8183	6.46396	1.21971
TCGA-BH-A0BP-01A	High_risk_group	-0.562411	3.65789	2.95485	5.52676	3.93432	8.33351	3.45178	4.14885	1.39313	2.92956	5.84041	-2.76202	3.53881	2.83463	3.60268	5.04457	2.81914	3.18199	0.123339	0.506969	2.97441	4.56696	-1.44778	2.55707	4.4151	3.18827	5.93626	2.28415	3.8941	2.28731	4.89332	0.927441	-5.52229	2.97059	-1.3708	1.94181	-2.91042	5.56508	3.52301	-0.0984013	4.44083	-1.55393	4.52574	2.56578	3.8863	3.68532	6.69668	0.997463
TCGA-BH-A0C1-01B	High_risk_group	-0.657772	3.36908	2.78648	5.51804	4.06944	8.30603	3.44047	4.56105	1.96445	3.25251	5.68362	-2.82394	3.28942	3.08418	3.5919	5.08534	3.56734	2.9692	-0.256287	0.113905	2.75974	4.5864	-1.36984	2.51664	4.43627	2.77892	6.02268	1.41981	3.83085	2.71047	4.96207	1.06216	-5.18266	3.01063	-1.21915	1.5157	-3.80213	5.54519	3.4188	-0.116445	4.45228	-1.38987	4.5002	2.6575	3.15565	3.84174	6.54327	0.684794
TCGA-BH-A0DI-01A	High_risk_group	-0.602073	2.66878	3.04386	5.50514	3.84883	8.3252	3.48658	4.12365	0.967821	2.91491	5.67115	-2.95518	3.26942	2.36808	2.3544	4.87978	2.95862	2.54339	-0.749683	0.240738	2.82503	4.2583	-1.65067	2.7547	4.41637	2.70304	6.00647	2.29207	3.41115	1.69489	4.93879	0.187632	-6.14141	2.94533	-1.35261	1.30453	-3.5497	5.54008	3.77523	-0.238835	4.20242	-1.75143	4.49612	2.53523	3.3329	3.57454	6.48887	0.676325
TCGA-BH-A0DQ-01A	High_risk_group	-0.659517	2.78924	2.84806	5.49621	3.49745	8.30197	3.47888	4.12374	1.26778	3.00619	5.50053	-3.0192	3.43233	2.76927	2.93244	4.9907	2.68297	3.45286	-0.0465444	0.0809522	2.95608	4.45126	-1.80397	2.85713	4.42534	2.70265	5.94314	1.65131	3.39177	1.88544	4.92477	0.635783	-5.98298	3.02793	-1.33119	1.70473	-3.63734	5.56102	3.55127	-0.135837	4.12779	-1.86773	4.66217	2.59704	3.25814	3.59765	6.63879	0.786723
TCGA-BH-A0DZ-01A	High_risk_group	-0.720488	2.42977	3.34344	5.55092	3.88871	8.25023	3.42024	4.15603	1.82365	3.22896	5.49036	-3.35443	3.36248	3.26605	2.74966	4.51539	2.92939	3.15192	-0.412897	-0.087813	2.65763	4.53098	-1.80733	1.97421	4.41273	2.29109	5.94302	1.21513	3.35647	1.88331	4.77174	0.578375	-6.09014	2.96922	-1.33551	1.59182	-4.53595	5.61374	3.08907	-0.137603	4.22062	-1.66678	4.40618	2.56302	2.66549	3.50201	6.63714	0.189691
TCGA-BH-A0E0-01A	High_risk_group	-0.754416	4.42916	2.54271	5.42529	4.93832	8.08938	3.49489	4.46496	2.7677	3.7717	5.42237	-2.66565	3.55366	4.58405	4.71801	4.98062	3.75281	4.18814	0.674101	0.883546	3.11639	5.26361	-1.52197	1.73189	4.49884	1.84542	5.93215	2.72717	4.07331	3.14647	5.04014	1.49438	-4.77948	2.70642	-1.20407	2.47491	-3.14448	5.6623	2.34888	0.0150304	3.85713	-1.47565	5.14777	2.81333	3.44049	3.65694	6.56073	1.88206
TCGA-BH-A0E6-01A	High_risk_group	-0.710945	3.53344	2.55397	5.45124	3.90987	8.1675	3.58736	4.37651	1.96191	3.27486	5.73316	-2.721	3.5671	1.59483	3.95928	4.52777	2.71056	4.49376	-1.05598	0.38211	2.63841	4.9183	-1.96321	2.49057	4.48507	1.74419	6.00272	2.39698	3.35646	2.18974	4.99663	0.786568	-5.97949	2.8271	-1.36283	1.24996	-4.58926	5.69709	2.39613	-0.243788	3.62896	-1.93234	4.81276	2.57973	3.27596	3.48612	6.21817	-0.177502
TCGA-BH-A0EA-01A	High_risk_group	-0.517204	3.60888	3.09255	5.46999	3.74083	8.3493	3.46304	4.20691	1.36717	2.73041	5.47903	-3.0233	3.2735	2.99003	3.39611	4.84412	2.91067	3.30638	0.0635286	0.287958	2.66191	4.51591	-1.32049	2.3257	4.42694	2.95202	5.92634	1.64225	3.72886	2.27185	4.91924	0.236566	-5.44141	2.85665	-1.36322	1.57648	-3.2936	5.49881	3.07187	-0.152984	4.48097	-1.41625	4.55341	2.56966	3.62735	3.84999	6.60559	0.585872
TCGA-BH-A0EE-01A	High_risk_group	-0.872469	3.8536	3.37669	5.45804	4.87698	8.10453	3.30719	4.53477	3.28499	3.52054	5.15589	-2.40338	4.45194	4.88182	4.37409	5.18219	3.75676	3.01886	1.07649	1.37542	2.79816	5.49216	-1.8677	1.42605	4.43716	2.50383	5.86569	2.45228	3.99999	2.75582	4.94225	1.84587	-5.79041	3.25347	-1.22638	3.68209	-4.02831	5.68095	2.95416	0.276294	4.12295	-1.76818	5.55147	2.78066	3.58989	4.03615	6.64443	1.25558
TCGA-BH-A0GY-01A	High_risk_group	-0.74866	3.21867	2.70834	5.45751	4.38551	8.08697	3.41717	4.2415	1.61907	3.1972	4.95489	-2.96248	3.5161	4.26809	3.46711	5.0566	3.28503	2.84588	0.395146	0.104515	2.73505	5.05575	-1.66202	1.73613	4.43748	2.50249	5.87604	0.964586	3.84414	2.49503	4.83194	1.78867	-4.8588	2.69023	-1.1801	2.01876	-3.72228	5.60391	3.43657	0.0132863	4.28612	-1.53682	4.76007	2.6845	3.2302	3.62995	6.97255	1.25716
TCGA-BH-A0H7-01A	High_risk_group	-0.700947	2.58254	3.34547	5.49387	4.31857	8.30763	3.42665	4.12715	1.58899	3.19719	5.77774	-2.76397	3.56626	2.81889	2.75868	5.24438	3.23929	2.76601	0.120222	0.269837	3.11552	4.80997	-1.60183	2.37566	4.41523	2.9508	5.93784	1.93297	3.54469	2.05955	4.95859	1.38146	-5.47495	2.99247	-1.35612	2.66071	-3.32386	5.57828	4.07239	-0.0583249	4.06805	-1.61436	4.91528	2.61869	3.48623	3.5228	6.69736	1.0959
TCGA-BH-A0H9-01A	High_risk_group	-0.693853	3.65123	2.80677	5.51077	4.52805	8.2961	3.40869	4.25312	1.89046	3.34178	5.59238	-2.55572	3.50703	3.49094	3.82173	5.7841	3.31061	3.65399	0.821328	0.238014	3.12557	4.68636	-1.40948	2.148	4.43449	3.04735	5.93021	2.63841	3.92797	2.61623	4.93664	1.69286	-5.32312	3.03897	-1.18742	3.25985	-2.82675	5.58866	3.14742	0.0542422	4.56777	-1.46536	4.71498	2.72224	3.89527	3.70775	6.79945	1.39696
TCGA-BH-A0HF-01A	High_risk_group	-0.724884	2.74648	2.99777	5.52903	3.92415	8.22356	3.42419	4.15181	1.45411	3.24728	5.5651	-3.25437	3.60955	3.31044	2.76068	5.13052	3.09317	3.10943	-0.562531	0.0966356	2.68238	4.46667	-1.88734	2.18414	4.41647	2.51996	5.97566	1.74695	3.39478	1.60341	4.83428	0.623562	-5.92426	2.8547	-1.39098	1.54354	-4.05606	5.60599	3.16574	-0.108194	4.03804	-1.71775	4.70592	2.54006	3.29649	3.64973	6.71713	0.238147
TCGA-BH-A0HL-01A	High_risk_group	-0.340268	4.93244	1.42218	5.30686	4.55632	8.3965	3.66938	3.73317	2.03708	3.48943	5.006	-2.09078	3.49012	3.90312	4.93	5.10599	3.26558	4.81717	1.09894	0.629442	3.25271	5.38039	-0.958169	2.51604	4.53405	3.11865	5.76646	4.43126	4.75919	3.90385	5.02	1.94467	-3.02307	3.19932	-0.856065	3.77001	-3.46383	5.51835	3.19813	0.0502256	5.09329	-1.01057	4.70246	2.93941	3.87649	4.08649	7.53382	2.28492
TCGA-BH-A0HQ-01A	High_risk_group	-0.654598	3.26265	3.37391	5.47265	4.32226	8.30588	3.41411	4.26296	1.85876	2.94366	5.33494	-2.65585	3.31369	3.54431	3.53938	5.14589	3.22884	3.04718	0.522188	0.116426	3.18846	4.57873	-1.48617	1.73101	4.42334	3.05939	5.93882	2.35288	3.848	2.54376	5.03478	1.67876	-5.41733	2.9417	-1.29639	2.09017	-2.99776	5.55031	3.10632	-0.0391833	4.26287	-1.53828	4.48392	2.68621	3.68828	3.7664	6.48979	1.30002
TCGA-BH-A0HU-01A	High_risk_group	-0.849139	3.41509	3.16178	5.39036	4.47314	8.16098	3.45437	4.28088	2.11524	3.28311	5.28214	-2.71561	3.47977	3.447	4.54804	5.28558	3.9856	3.51683	0.755102	0.355091	3.02225	5.14986	-2.114	1.91571	4.47726	1.96238	5.80791	1.376	3.89529	2.91203	5.15958	1.91666	-5.7413	3.08297	-1.20544	3.29942	-4.23671	5.67708	3.24694	0.0486664	4.0252	-1.78468	4.99177	2.87553	3.18959	3.63833	6.46359	0.878747
TCGA-BH-A0HX-01A	High_risk_group	-0.653836	3.4909	3.12795	5.49168	4.30467	8.27769	3.46775	4.04937	1.45944	3.19588	5.69889	-2.81038	3.65286	3.3818	3.44007	5.26961	3.24731	3.83234	0.197779	-0.0389598	2.77598	4.69409	-1.6041	2.28095	4.43194	2.72595	5.86101	1.74369	3.685	2.3343	4.9375	0.984206	-5.29295	2.95043	-1.20036	2.12387	-3.11744	5.59552	3.43341	-0.0445503	4.36869	-1.22119	5.05212	2.65751	3.94989	3.65822	6.99002	0.591092
TCGA-BH-A0WA-01A	High_risk_group	-0.723743	3.0356	1.41457	5.48111	4.11288	8.23296	3.50485	4.22668	1.15747	2.92492	5.89726	-2.83005	3.54683	2.4227	3.13702	4.99825	4.00936	2.9126	-0.890498	0.941402	1.87496	4.50167	-2.0352	2.44184	4.45583	2.06297	5.98432	0.186807	3.67342	2.53928	4.96279	0.647727	-5.30687	2.87046	-1.17356	1.27749	-3.56031	5.65445	3.7059	-0.13835	3.44849	-2.11782	4.11483	2.63794	3.25793	3.32668	6.28412	0.41441
TCGA-BH-A18F-01A	High_risk_group	-0.702679	2.82747	2.67134	5.46729	3.81699	8.21915	3.4468	4.27151	1.70806	3.11044	5.29719	-3.08763	3.38138	2.68166	3.15382	5.12988	3.38887	2.82373	0.000249414	0.337351	2.63171	4.67775	-1.54643	2.38603	4.441	2.73507	5.97058	1.05025	3.45355	1.97491	4.94427	0.278183	-6.06788	3.02897	-1.24952	1.99725	-4.09651	5.56002	3.42217	-0.0713445	4.02512	-1.79094	4.45672	2.66319	3.19366	3.73267	6.45861	0.401988
TCGA-BH-A18G-01A	High_risk_group	-0.806189	3.03057	3.52895	5.50142	4.15143	8.23188	3.42895	4.52856	2.12646	3.10158	6.09782	-3.3501	3.56061	1.56392	3.40118	4.60549	2.55414	3.53881	-0.192619	0.646374	1.85185	4.59945	-2.10543	2.15127	4.42073	2.14847	6.01707	1.46792	3.19708	1.99975	5.05748	0.177331	-6.17679	2.90515	-1.57603	2.11463	-4.19706	5.68311	2.82864	-0.136939	3.50811	-2.06312	4.69474	2.50245	3.27296	3.4532	6.02142	0.483488
TCGA-BH-A18J-01A	High_risk_group	-0.725593	2.70542	2.82102	5.45439	3.97596	8.30338	3.43743	4.17761	1.56177	3.05299	5.68611	-2.87703	3.45214	3.41218	3.52664	4.90115	3.52526	3.09243	-0.217192	0.207353	3.17092	4.55046	-1.8213	2.51138	4.4345	2.52542	5.93933	1.9934	3.74438	2.28107	5.06125	0.868063	-5.58641	3.0261	-1.33279	1.89416	-3.73173	5.58242	3.30617	-0.0460844	4.25326	-2.02397	4.38899	2.69045	3.12143	3.58571	6.55581	0.497873
TCGA-BH-A18K-01A	High_risk_group	-0.701555	2.89256	3.23662	5.49991	3.93872	8.28323	3.43768	4.21174	1.79643	3.27738	5.54826	-3.04229	3.33913	3.53403	3.41055	5.01033	3.5337	3.26296	0.191762	0.132895	3.10349	4.84581	-1.43593	2.4795	4.43124	2.6412	5.93327	1.86635	3.61272	2.34893	4.97116	1.03536	-5.65514	3.06397	-1.33541	2.18147	-3.90129	5.58585	3.10251	-0.047925	4.42243	-1.50802	4.80126	2.68577	3.44135	3.69316	6.59084	0.830963
TCGA-BH-A18M-01A	High_risk_group	-0.604586	3.18488	3.16159	5.4796	3.437	8.26893	3.45609	4.31384	1.29532	2.94456	5.36174	-2.91872	3.21174	3.22907	3.40434	4.9028	3.14422	3.16869	-0.0386859	0.321205	2.55959	4.56797	-1.45357	2.45076	4.43422	2.68648	5.92851	1.24674	3.68202	2.30902	4.89198	0.930518	-5.54617	2.8948	-1.20766	1.71933	-4.25842	5.53744	3.59171	-0.13079	4.45112	-1.57811	4.53584	2.6297	3.13682	3.72477	6.63698	0.247231
TCGA-BH-A18P-01A	High_risk_group	-0.685464	3.48481	2.39693	5.49693	4.02348	8.3045	3.4284	4.43058	1.81141	3.10781	5.26483	-2.86774	3.50603	3.45005	3.46529	5.02083	3.76018	3.12353	0.103282	0.305605	2.37079	4.56813	-1.54574	2.13012	4.4448	2.79289	5.9022	0.952311	3.92384	2.96383	4.93022	0.983841	-4.39692	3.06825	-1.14085	1.99625	-4.14313	5.55808	3.01262	-0.036607	4.30734	-1.43351	4.42784	2.74221	2.7655	3.94031	6.60616	0.43213
TCGA-BH-A18Q-01A	High_risk_group	-0.671542	3.8724	1.74133	5.41505	4.30022	8.14844	3.50219	4.33675	1.94371	2.84421	5.53327	-2.66256	3.49091	3.23312	3.21267	5.48865	3.44064	3.70192	-0.67671	1.15918	1.97997	4.69906	-1.9299	2.18845	4.47235	2.28875	5.91923	1.26366	3.71693	2.83439	5.01476	0.858271	-5.1434	2.86376	-1.04755	2.13717	-3.58985	5.6195	3.45263	-0.0843515	3.81198	-1.94423	4.51948	2.73774	3.08651	3.42729	6.25001	0.822863
TCGA-BH-A18T-01A	High_risk_group	-0.800813	3.24833	2.19957	5.43369	4.11564	8.10067	3.52103	4.73898	1.96582	3.44879	5.63968	-2.69313	3.51279	2.92163	4.03543	5.2442	4.05564	3.78248	-1.23806	0.509738	1.74703	4.7771	-2.10561	2.1388	4.49597	1.45889	5.94424	-0.479724	3.71759	2.86803	5.04399	1.2124	-5.39993	2.74514	-0.926705	1.68412	-4.7438	5.70822	2.7725	-0.135602	3.57434	-1.76759	4.8742	2.76944	3.04205	3.45114	6.0947	-0.205894
TCGA-BH-A18U-01A	High_risk_group	-0.734721	3.5111	2.94207	5.48426	4.47436	8.181	3.46917	4.17678	2.17643	3.67238	5.4109	-2.4109	3.34595	4.45113	4.04186	5.25187	3.85202	3.07279	0.612468	0.194705	2.78026	5.15285	-1.61997	2.1822	4.46468	2.56873	5.86938	1.78877	3.83251	3.067	4.91052	2.0616	-5.81037	3.0129	-0.97197	2.47647	-3.96513	5.60606	3.3674	-0.0192463	4.06867	-1.4339	5.09961	2.75778	3.31668	3.53572	6.74256	1.13118
TCGA-BH-A18V-01A	High_risk_group	-0.723166	3.78186	2.67719	5.46323	4.51056	8.04342	3.46293	4.53614	1.63583	3.1748	5.39475	-2.83816	3.62194	2.08077	3.30652	5.29901	3.92968	3.14954	-1.45986	1.98162	1.51105	4.63314	-2.06912	2.23006	4.4502	2.27188	5.93103	-0.178355	3.43655	2.086	4.96892	0.0902868	-5.49429	2.69419	-1.18034	1.88581	-4.83979	5.69384	3.24954	-0.0691413	3.29659	-2.28361	4.78619	2.61685	2.9429	3.37327	6.42276	0.037238
TCGA-BH-A1EN-01A	High_risk_group	-0.739598	3.53631	3.2855	5.65581	5.2084	8.39716	3.35103	4.45765	2.51535	3.23301	6.28434	-2.538	4.02767	2.94906	3.92042	5.6003	3.17379	3.67888	0.919956	0.729721	3.00822	4.57323	-1.28887	1.69473	4.38894	3.59423	6.11665	3.47563	3.6491	2.31393	4.9193	1.71983	-4.89041	3.24078	-1.3851	3.46849	-1.56548	5.65727	2.82266	0.0899666	4.38936	-1.39329	4.72361	2.50496	4.71135	3.7598	6.94369	2.04956
TCGA-BH-A1EO-01A	High_risk_group	-0.554128	3.12071	2.74494	5.53602	3.92998	8.34906	3.43685	4.36817	1.18674	3.06377	5.39766	-2.90734	3.2396	3.03477	3.19885	4.85189	3.26171	2.1866	-0.338086	0.140369	2.68159	4.47873	-1.2842	2.58504	4.41948	3.05091	6.03735	0.988632	3.64132	2.38982	4.86148	0.91885	-5.34608	2.93478	-1.21355	1.17883	-3.32274	5.53002	3.96235	-0.182553	4.23039	-1.59362	4.50936	2.54624	3.25523	3.64044	6.60396	1.29776
TCGA-BH-A1EU-01A	High_risk_group	-0.471129	4.26151	2.7412	5.49836	3.68395	8.33593	3.47141	4.38812	1.21861	3.1546	5.27483	-2.9418	3.24503	3.54156	3.82083	5.06048	2.50766	2.99095	-0.0604885	0.466233	1.95701	4.65786	-1.01702	2.87717	4.42882	3.08941	5.94473	0.920264	3.84289	2.43582	4.69613	-0.0327659	-4.73822	2.83563	-1.18262	1.49405	-3.93219	5.47562	3.83492	-0.181944	4.80606	-1.31869	4.88256	2.49575	3.42835	3.87548	6.81216	0.660956
TCGA-BH-A1EV-01A	High_risk_group	-0.699765	3.35589	3.03873	5.46296	3.94505	8.2444	3.42433	4.16422	1.75728	3.30585	5.0265	-2.67812	3.24332	4.386	3.45852	4.78538	4.31754	3.13833	0.644864	0.0544785	2.73008	4.6641	-1.69314	1.80912	4.44083	2.97847	5.88584	1.63884	3.92598	2.95781	5.04555	1.53474	-4.86311	3.01661	-1.14326	2.11649	-3.47048	5.57033	2.92373	-0.0151715	4.27525	-1.29122	4.66581	2.80805	3.42845	3.6741	6.79343	1.04722
TCGA-BH-A1EW-01A	High_risk_group	-0.635609	4.00774	2.83995	5.46462	4.43523	8.23388	3.45216	4.40812	1.91812	3.4508	5.2708	-2.25209	3.45202	3.56399	3.61633	5.17355	3.69367	3.60937	0.0396865	0.258125	2.89065	4.92712	-1.48964	2.57399	4.43905	2.76201	5.8353	1.49825	4.04953	2.89243	4.87972	1.03847	-5.00427	2.89091	-1.14675	1.90889	-3.82997	5.58162	3.9835	-0.0797073	4.22199	-1.4959	4.90242	2.64999	3.78231	3.77488	6.89485	1.01094
TCGA-BH-A1EY-01A	High_risk_group	-0.634598	3.6753	3.3673	5.49257	4.11752	8.30819	3.40308	4.31319	1.48913	3.17411	5.38828	-3.01692	3.50293	2.76566	3.55845	4.92746	2.57658	2.69054	-0.589498	0.400893	2.6658	4.5623	-1.3735	2.41401	4.41608	2.98785	6.00734	1.31753	3.64496	1.96895	4.84267	0.132758	-5.6121	2.94718	-1.40565	1.98004	-3.3581	5.54153	3.63711	-0.0587847	4.45695	-1.66499	4.42386	2.5359	3.71738	3.82812	6.83888	0.463716
TCGA-BH-A1F2-01A	High_risk_group	-0.660891	2.83132	2.54649	5.60677	3.88055	8.3648	3.39277	4.50667	1.73547	3.59352	4.99758	-2.66977	3.45874	4.30148	3.15567	5.11778	3.76884	2.75221	0.539402	0.464663	2.91912	4.85086	-1.3456	2.02548	4.41986	3.1175	5.9198	-0.0949357	3.69865	2.59027	4.72616	1.09188	-4.94032	3.00333	-1.10942	1.76296	-3.99217	5.54688	3.96471	-0.0227875	4.41352	-1.32168	4.97582	2.60405	3.28895	3.77922	6.76015	0.944604
TCGA-BH-A1F5-01A	High_risk_group	-0.620285	4.14959	2.82943	5.51222	4.11329	8.29526	3.36858	4.31535	1.6642	2.98366	4.76651	-3.10949	3.40836	5.03693	4.46512	5.12012	3.55543	2.62462	1.33467	0.265705	2.59586	5.21584	-0.831533	1.65879	4.4397	3.43728	5.83713	-0.244826	4.18739	3.55666	4.69845	1.58609	-3.3684	2.8948	-1.01506	3.24525	-3.14734	5.4364	3.72457	0.0894382	4.73311	-0.971944	4.95506	2.74021	3.40423	4.06782	6.8532	1.75217
TCGA-BH-A1F6-01A	High_risk_group	-0.676169	4.30818	2.63726	5.44233	4.83108	8.11212	3.48899	4.43971	2.06217	3.10797	6.04451	-3.00486	3.79186	2.91566	4.20109	5.03669	2.89057	3.57031	-0.52386	1.19483	1.91153	4.78055	-1.80975	2.50542	4.44864	2.11994	5.99935	1.73294	3.74487	2.41256	4.8593	0.866102	-5.45725	2.70463	-1.26348	2.0958	-3.49037	5.70695	3.34282	-0.0809161	3.80565	-1.91744	4.96121	2.55029	3.74652	3.34596	6.51129	1.12353
TCGA-BH-A1FC-01A	High_risk_group	-0.705923	4.38612	2.45103	5.35486	4.81127	8.06612	3.58123	4.6802	1.94419	3.31457	5.44069	-2.85939	3.35977	3.95678	4.80483	4.74405	4.25952	4.51578	-0.902454	1.07749	1.63681	5.14774	-2.13329	2.78337	4.5154	1.21624	5.82628	0.0671721	4.15641	3.34785	5.0298	0.542233	-4.42764	2.82287	-0.971943	1.57981	-4.56313	5.75711	3.20339	-0.126629	3.51534	-1.81013	5.44108	2.86128	3.20223	3.29731	6.3467	0.37743
TCGA-BH-A1FD-01A	High_risk_group	-0.665113	4.04096	2.96614	5.50448	4.29562	8.22718	3.48694	4.31889	1.88916	3.60894	5.49056	-2.74365	3.52756	3.91703	4.77269	5.19194	3.51163	3.55671	0.618395	0.554906	2.77912	4.73936	-1.29448	2.72712	4.44836	2.54272	5.95083	1.71691	4.11383	3.06471	4.90531	2.28636	-4.89969	3.07594	-0.979723	2.44263	-4.05055	5.63741	3.7287	-0.0544372	4.3143	-1.49539	4.78963	2.71812	3.18348	3.87042	6.6715	0.893694
TCGA-BH-A1FE-01A	High_risk_group	-0.619298	3.35161	2.32937	5.49861	3.64357	8.23981	3.48327	4.4254	1.47215	3.45528	5.14742	-2.89171	3.17308	3.5227	3.19267	4.84628	2.96337	2.6944	-0.455937	0.310503	2.29213	4.60512	-1.46819	2.44747	4.44941	2.47171	5.98587	0.931694	3.72328	2.57203	4.73157	0.635205	-4.72706	2.81959	-1.14129	1.10831	-4.39823	5.53249	3.59189	-0.180292	4.39461	-1.45781	4.78008	2.60585	2.754	3.65038	6.80973	0.42103
TCGA-BH-A1FH-01A	High_risk_group	-0.426757	3.44529	2.37159	5.49976	3.52539	8.422	3.52116	4.06414	0.868951	2.76105	5.61148	-3.09308	3.16179	2.97961	2.73675	4.81688	3.08271	2.5924	-0.426205	0.332909	2.35336	4.26308	-1.29719	3.08695	4.43011	3.05899	5.99091	1.37358	3.69896	2.25792	4.81954	-0.0375138	-5.06772	2.97697	-1.31008	1.30339	-3.51511	5.47264	4.2497	-0.226673	4.64218	-1.35227	4.12321	2.55745	3.26809	3.79691	6.63745	0.834673
TCGA-BH-A1FJ-01A	High_risk_group	-0.747405	3.4885	2.81797	5.4809	3.78439	8.23795	3.41795	4.36476	2.18812	3.53874	5.37975	-2.40312	3.68769	4.08527	4.04958	5.34728	3.58615	3.81142	1.01817	0.336555	3.06217	4.85132	-1.72272	1.7469	4.44903	2.96132	5.91134	2.02518	4.10776	3.19461	5.03315	2.10566	-4.74395	3.05705	-1.16591	3.13675	-3.32514	5.58632	2.6177	0.0639106	4.16983	-1.34265	4.79622	2.7606	3.21078	3.93554	6.55226	1.42936
TCGA-BH-A1FL-01A	High_risk_group	-0.656662	3.82846	3.1119	5.42349	3.7184	8.26013	3.4332	4.26193	1.69209	2.73203	4.69569	-3.1097	3.21376	3.97432	3.99112	5.04013	3.38739	3.40172	0.625201	0.262753	2.08026	4.64389	-1.52448	1.70778	4.45707	2.87335	5.78884	0.623656	3.90568	3.02672	5.02445	0.813917	-4.98475	2.88804	-1.13789	2.61835	-3.67262	5.52126	2.97524	-0.0185618	4.43479	-1.28098	4.59781	2.81166	3.22313	3.93743	6.55519	0.64176
TCGA-BH-A1FM-01A	High_risk_group	-0.634524	3.48267	2.47787	5.56497	3.66224	8.33141	3.44995	4.37456	1.80618	3.68951	4.91832	-2.92926	3.4197	4.3945	3.57837	4.77067	3.67203	3.47824	0.806829	0.104483	2.38574	4.89662	-1.14773	1.95851	4.44105	3.07086	5.89381	0.57704	3.60483	3.10882	4.67099	0.931075	-4.19168	2.97019	-0.969085	2.00271	-4.01427	5.52375	3.96773	-0.0642716	4.35079	-1.23163	5.15611	2.66229	2.63891	3.82569	6.69114	1.334
TCGA-BH-A1FN-01A	High_risk_group	-0.55852	3.83305	2.39774	5.41445	3.76404	8.17146	3.50594	4.26677	1.82457	3.67121	5.26021	-2.40516	3.04124	4.43567	4.13463	4.36412	4.48631	2.61452	-0.527631	0.3458	2.92642	5.16149	-1.30491	2.27305	4.47904	2.00223	5.80921	1.76422	4.41598	3.54181	4.95487	1.52252	-4.28535	2.88977	-1.12218	1.36991	-4.64992	5.59907	3.11035	-0.103823	4.30065	-1.53362	4.54721	2.79458	2.44364	3.83758	6.69084	0.534648
TCGA-BH-A1FR-01A	High_risk_group	-0.409931	5.28884	2.43452	5.34405	4.30974	8.34126	3.59182	4.04517	2.38932	3.31064	5.41541	-2.37018	3.39175	4.19865	5.04243	5.07057	2.82763	4.46789	0.326934	0.587082	2.94495	5.23403	-0.967468	2.61652	4.49535	2.78657	5.8279	2.98928	4.39177	3.43734	4.82101	1.68155	-3.60265	3.03218	-0.981508	3.28566	-4.01041	5.53064	3.29199	-0.0312988	5.02694	-1.11365	4.92085	2.75565	4.01015	4.0082	7.22445	1.44518
TCGA-BH-A1FU-01A	High_risk_group	-0.670416	2.91129	2.58663	5.50502	3.65374	8.1908	3.46694	4.35205	1.55377	3.23412	5.66576	-3.01359	3.28896	3.08047	2.24654	4.84733	3.64332	2.3599	-0.657128	0.509317	2.08643	4.47289	-1.76262	2.65457	4.43572	2.55063	5.98081	1.59832	3.41003	2.06394	4.84686	0.337728	-5.02456	2.93123	-1.22485	1.16986	-3.93522	5.59216	3.25705	-0.153291	3.78202	-1.82936	4.65595	2.64417	3.14121	3.67295	6.35916	0.443857
TCGA-BH-A203-01A	High_risk_group	-0.764425	3.26258	2.86194	5.52929	4.77426	8.20375	3.43309	4.42573	2.48579	3.5025	5.53017	-2.67152	3.41516	3.84886	3.15444	5.32778	3.4773	3.17793	-0.238354	0.358655	2.53447	4.9312	-1.7543	2.29635	4.44356	2.93493	5.93675	1.17058	3.61324	2.53214	4.89231	0.928672	-5.862	3.02644	-1.04411	2.36429	-4.07925	5.6408	3.29476	-0.0129281	3.86084	-1.7404	5.01636	2.70911	3.21421	3.55261	6.48656	0.699478
TCGA-BH-A204-01A	High_risk_group	-0.375057	5.13001	1.93263	5.49922	4.50352	8.3984	3.57925	4.36024	2.28149	3.64095	4.94143	-2.15552	3.46339	4.73981	5.03809	5.03816	3.94264	4.36182	1.03813	0.232143	2.59296	5.44027	-0.459404	2.07832	4.50959	2.64142	5.86337	1.05205	4.48619	4.23289	4.69269	1.5694	-2.65031	3.09936	-0.627127	2.70106	-4.20309	5.51337	4.04831	-0.0263063	5.2415	-0.229697	5.13434	2.84415	3.51331	4.17556	7.18863	1.15497
TCGA-BH-A208-01A	High_risk_group	-0.653992	1.78978	2.57862	5.59371	4.01148	8.37869	3.46828	4.09141	0.605506	2.88259	5.71029	-3.34717	3.34407	2.57497	1.52508	4.85372	3.00132	2.40211	-0.828823	0.304427	2.43532	3.94727	-1.95325	2.99612	4.39507	2.80435	6.07063	2.1481	2.92524	1.12371	4.86059	-0.266936	-6.7321	3.02248	-1.42897	0.909945	-3.37235	5.56315	3.73957	-0.237037	3.85493	-2.25297	4.03479	2.47376	3.05162	3.44943	6.33687	0.857186
TCGA-BH-A42T-01A	High_risk_group	-0.688589	3.52939	3.18195	5.43031	3.64796	8.20546	3.51751	4.12491	1.88251	3.194	5.30376	-2.5885	3.36108	2.45603	3.79332	4.73958	2.91198	3.84722	-0.36665	-0.337644	3.29753	4.79619	-1.90489	2.24281	4.47078	1.97068	5.77017	1.29652	3.66577	2.3763	5.13018	1.19555	-6.18767	2.94802	-1.34781	2.14466	-4.76283	5.64121	3.2928	-0.167394	4.14816	-1.63063	4.67348	2.71807	3.72575	3.59523	6.73842	-0.611616
TCGA-BH-A5IZ-01A	High_risk_group	-0.765009	3.51991	2.68551	5.4248	4.687	8.1563	3.49156	4.51173	2.16506	3.05886	5.76452	-2.83777	3.87763	2.71805	4.27145	4.7775	3.40286	3.64397	-0.780737	1.20653	2.35697	4.85606	-2.2318	1.6028	4.47014	1.3659	5.93794	1.32577	3.74524	2.48379	5.15065	0.980575	-5.60245	2.76269	-1.45961	1.7538	-3.50654	5.70404	2.5214	-0.0520152	3.23948	-2.38078	4.64624	2.6318	3.79289	3.37797	6.14068	0.724489
TCGA-BH-A6R8-01A	High_risk_group	-0.751783	3.81479	4.14196	5.42065	4.88685	8.25048	3.38768	4.29556	2.25978	3.07312	5.67701	-2.52852	3.8224	3.6854	4.88627	5.31	2.84875	3.52247	1.27532	0.178599	3.7241	4.87997	-1.38212	2.2822	4.42805	2.88447	5.92405	3.72971	4.0973	2.60325	5.11673	2.11594	-6.11426	2.99455	-1.41734	3.55019	-3.35936	5.57088	3.05113	0.0260597	4.17218	-1.74129	5.50134	2.6675	3.95269	3.6412	6.86664	1.62073
TCGA-BH-A6R9-01A	High_risk_group	-0.48197	2.39106	3.64122	5.52635	3.22119	8.3813	3.58309	4.1427	-0.194209	2.82199	5.74405	-4.04821	2.85555	0.0484781	2.25702	3.71472	1.51918	2.70847	-1.9318	0.153598	1.58186	3.88653	-2.00633	3.5434	4.40209	1.7146	6.00414	0.610769	2.87913	0.74926	4.78608	-1.44884	-7.75488	2.63737	-1.74616	-0.0600818	-5.82335	5.60263	2.84952	-0.581913	4.13146	-2.39079	3.70724	2.23184	2.5817	3.23386	6.36834	-1.27331
TCGA-BH-A8FY-01A	High_risk_group	-0.670229	4.02529	3.46564	5.42678	4.31775	8.30521	3.41392	4.06699	1.951	2.87137	5.65069	-2.878	3.54494	2.91413	4.67649	5.11145	2.8216	4.28642	0.679577	0.243975	3.34793	4.76489	-1.61388	2.24592	4.43844	2.7383	5.78159	2.21581	4.01005	2.77172	5.129	1.89942	-5.70801	3.04169	-1.44281	3.16699	-3.62128	5.65071	2.58656	0.000810859	4.55176	-1.5828	4.94474	2.68231	3.94426	3.80233	6.85136	0.570669
TCGA-C8-A12L-01A	High_risk_group	-0.829582	3.60244	2.53597	5.46638	4.69478	8.09858	3.39824	4.48241	2.28922	3.55311	5.72208	-2.73378	3.77721	3.76742	3.72989	5.56751	3.09388	3.4009	-0.258074	0.852132	2.50862	4.76304	-2.10585	1.72134	4.44366	2.52996	5.86125	1.69198	3.94481	2.68235	4.99363	1.294	-5.31951	2.80844	-1.1582	2.47338	-3.07063	5.66865	2.77019	0.0820085	3.98682	-1.94809	5.11567	2.67431	3.72777	3.56823	6.56512	1.20723
TCGA-C8-A12M-01A	High_risk_group	-0.423713	5.06584	2.87934	5.42765	4.20969	8.37409	3.56234	4.35357	2.21469	3.26406	5.05433	-2.20065	3.17718	3.88111	4.95479	4.87722	3.01361	4.593	0.386809	0.333269	2.48032	5.19509	-0.986956	2.21707	4.4831	2.87187	5.68996	1.59005	4.50053	3.8254	4.8576	1.16417	-3.01547	2.95061	-0.950212	3.33151	-3.78138	5.55425	3.45045	-0.0570619	4.94093	-0.553436	4.94035	2.79896	3.98816	3.94415	7.07249	1.21838
TCGA-C8-A12O-01A	High_risk_group	-0.661974	2.98165	3.16727	5.52249	4.17224	8.23118	3.44222	4.13852	1.33684	3.45161	5.58986	-2.86089	3.4695	3.11964	3.14587	5.35668	3.00328	2.52682	-0.0349343	0.614458	2.28578	4.61178	-1.58421	2.26059	4.41907	3.15946	5.98062	2.05953	3.56887	2.12009	4.83227	1.07274	-5.34798	2.94389	-1.24456	2.00988	-3.42431	5.61119	3.17817	-0.0912227	4.17217	-1.68703	4.99736	2.56282	3.81995	3.47072	6.68654	0.768857
TCGA-C8-A12P-01A	High_risk_group	-0.796401	3.04363	3.14924	5.53355	4.99191	8.17304	3.47478	4.36427	2.18451	3.56192	5.76791	-2.63403	3.73123	3.79087	3.51342	4.97919	3.35206	3.46229	0.540056	1.14473	2.7178	4.80956	-1.97495	2.26839	4.44038	2.71956	5.97995	2.9748	3.63274	2.27864	5.01456	1.19163	-5.56273	3.07814	-1.21946	2.88193	-2.85243	5.6698	3.00539	-0.0038963	3.82315	-1.89589	5.3348	2.62064	3.66044	3.42882	6.4605	1.85049
TCGA-C8-A12Q-01A	High_risk_group	-0.740926	3.56794	3.10788	5.54842	4.80306	8.20683	3.3826	4.41409	2.05733	3.26113	5.60164	-2.51954	3.7778	3.39441	3.42984	5.51988	2.92692	2.49325	0.145828	0.818692	2.93815	4.4782	-1.65079	2.31178	4.41627	3.01433	5.99291	2.59854	3.86015	2.36299	4.96527	1.05546	-5.19534	3.03517	-1.27197	2.44453	-2.5525	5.61463	3.22525	0.0270275	4.17994	-1.77319	4.73	2.59857	3.58209	3.69483	6.80069	1.34593
TCGA-C8-A12U-01A	High_risk_group	-0.684807	4.67131	3.15572	5.37944	4.45148	8.16754	3.50207	4.48082	2.83404	3.95212	5.46064	-2.09751	3.68488	4.41062	5.12875	5.46701	3.22718	4.59705	0.704872	0.809105	3.33182	5.48419	-1.43372	2.10759	4.48601	2.60975	5.82698	2.99661	4.40008	3.2287	4.88905	1.79567	-4.3817	2.99868	-1.08684	4.09357	-3.69237	5.63498	2.76781	0.081348	4.41201	-1.34445	5.53594	2.81364	4.14244	3.65986	7.13115	1.33313
TCGA-C8-A12W-01A	High_risk_group	-0.705557	3.01747	2.92915	5.44592	4.19757	8.14965	3.4898	3.96166	1.55675	3.33976	5.00348	-2.85492	3.15196	3.04513	2.92464	5.29619	3.15431	3.64951	-0.340766	0.343531	2.35033	4.49449	-1.89094	1.91367	4.44834	2.68716	5.88608	2.03472	3.54198	2.18704	4.9776	1.21672	-5.64611	2.86438	-1.1599	2.15418	-3.48546	5.62757	2.82565	-0.0790175	3.90593	-1.66427	4.74622	2.72235	2.94049	3.29631	6.77867	0.552716
TCGA-C8-A12X-01A	High_risk_group	-0.701744	3.4672	3.3215	5.39894	4.8959	8.32077	3.44084	3.96906	2.02175	2.85144	5.89832	-2.56784	3.5675	2.3864	4.39968	5.18815	2.64089	3.59048	-0.116038	-0.156897	3.6177	4.67577	-1.75991	2.56188	4.42959	2.94228	5.92823	2.20144	3.72105	2.36135	5.04911	2.1435	-6.03989	3.0964	-1.30037	2.81678	-3.14484	5.61602	3.90646	-0.0288888	3.99962	-1.79161	4.64598	2.64904	4.28962	3.50979	6.72903	1.43445
TCGA-C8-A12Z-01A	High_risk_group	-0.784402	3.27517	3.12972	5.5588	4.51415	8.20679	3.35216	4.4812	2.61786	3.4771	5.54409	-2.70968	3.65795	3.76075	3.74686	5.12141	3.90448	2.83681	0.543239	0.440322	2.59857	4.99005	-1.40334	1.40299	4.4183	2.91699	5.90757	1.747	3.87127	3.02285	4.94541	1.75505	-4.53764	3.06736	-1.14305	2.56659	-3.99986	5.59445	2.83517	0.0671698	3.89887	-1.47481	4.63785	2.68779	3.54169	3.76934	6.61237	1.00166
TCGA-C8-A130-01A	High_risk_group	-0.702043	3.15049	2.5844	5.43871	3.99696	8.18678	3.51898	4.00169	1.69265	3.29663	5.12194	-2.67808	3.42961	3.40841	3.65086	5.04784	3.76393	3.3433	0.078112	0.418769	3.08165	4.68798	-2.02704	2.38077	4.48642	2.29028	5.84325	2.26096	3.54081	2.53552	5.01451	1.23451	-5.7532	3.0176	-1.21793	2.17565	-3.97821	5.64043	2.87434	-0.0788711	4.00025	-1.70744	4.87429	2.81966	2.96316	3.54726	6.65899	0.540406
TCGA-C8-A135-01A	High_risk_group	-0.83694	2.36911	3.23872	5.52248	4.23952	8.19622	3.42665	4.3291	1.97207	3.47198	5.68489	-2.90885	3.46713	3.41393	2.78221	5.02881	3.81872	2.75496	0.146542	0.382677	2.84064	4.5915	-1.94308	2.02232	4.43282	2.51345	5.9691	2.24494	3.33435	2.07241	4.97884	0.945099	-6.19853	3.02331	-1.27522	1.71276	-3.36607	5.64673	3.15128	-0.061858	3.84758	-1.63527	5.01386	2.69589	3.46363	3.46118	6.51815	0.669151
TCGA-C8-A137-01A	High_risk_group	-0.803653	2.74536	3.08378	5.52414	4.26955	8.22506	3.40534	4.38251	2.13411	3.16019	5.34609	-3.0626	3.58211	3.87791	3.23072	5.05099	3.62182	2.8496	0.618041	0.237806	2.58787	4.4119	-1.96716	1.53764	4.43021	2.49776	5.92415	2.0076	3.61987	2.57319	4.92584	1.08872	-5.33153	3.02263	-1.14349	2.39741	-3.53943	5.64567	2.57123	0.015419	3.99017	-1.41478	4.4752	2.72133	2.98826	3.607	6.38002	0.822922
TCGA-C8-A1HF-01A	High_risk_group	-0.739569	2.94339	2.77274	5.39036	3.942	8.14698	3.52421	4.27479	2.0658	3.42011	4.92703	-2.8967	3.35569	3.36203	3.9389	4.4027	3.83815	3.21092	-0.469682	0.0714618	2.28759	4.92256	-1.99111	2.41876	4.48715	1.95649	5.86383	1.36166	3.46835	2.42637	4.97965	0.589689	-6.0153	3.03868	-1.06405	1.47628	-6.21839	5.65502	2.91834	-0.144444	3.86367	-1.80361	5.18776	2.77504	2.24891	3.61327	6.42361	-0.464652
TCGA-C8-A1HG-01A	High_risk_group	-0.542307	4.36252	2.8673	5.36837	4.68377	8.21013	3.57496	4.14814	2.0631	3.47339	4.78373	-2.50166	3.34195	3.27372	4.67044	4.68694	3.18741	3.76429	-0.529427	0.371858	2.61765	5.14955	-1.56789	2.56511	4.50073	2.08692	5.76673	1.71983	3.7836	2.77377	4.78485	0.810313	-5.06391	2.91215	-1.00345	2.46619	-4.60749	5.62287	3.45468	-0.148996	4.11311	-1.47595	5.44171	2.72425	3.45205	3.67342	7.09171	0.997026
TCGA-C8-A1HK-01A	High_risk_group	-0.702617	3.57265	2.50228	5.49609	4.89676	8.2367	3.44864	4.47963	2.65916	3.86748	5.07886	-2.52464	3.61803	4.63516	3.33189	5.36911	4.03348	3.76853	1.16047	0.151089	2.94843	4.96973	-1.32777	1.64956	4.47262	2.69446	5.91735	2.60563	4.40924	3.38745	4.89721	1.62003	-4.00167	3.17614	-0.921047	3.07975	-3.30643	5.56479	3.17147	0.105491	4.78464	-0.558708	5.28534	2.93278	3.34425	3.98668	6.89225	1.74964
TCGA-C8-A1HN-01A	High_risk_group	-0.655212	4.01239	2.5715	5.45582	4.44194	8.27208	3.46149	4.15866	2.26319	3.73763	4.69786	-2.29814	3.66732	4.06015	4.44944	5.27061	3.64442	3.66432	0.593928	0.0585588	3.2647	5.23309	-1.28039	1.94324	4.46787	2.86675	5.82566	1.49386	4.10419	3.40125	4.90734	1.862	-4.7412	3.03066	-0.930348	3.00878	-3.99028	5.58822	3.56192	0.0131446	4.31709	-1.27503	5.07883	2.78529	3.41838	3.78163	6.97432	0.79875
TCGA-C8-A26W-01A	High_risk_group	-0.708916	3.60541	2.39288	5.43777	4.28934	8.14152	3.44661	4.17447	1.75505	3.42382	4.84469	-2.7492	3.47084	3.40595	3.84359	5.22405	3.57679	3.04132	0.0683556	0.521015	2.93842	4.67689	-1.76596	2.31422	4.4651	2.22619	5.85481	1.14606	3.70354	2.37954	4.94458	1.41619	-5.53325	2.96337	-1.22473	2.22985	-4.47224	5.62449	3.33715	-0.0149994	4.27705	-1.6794	5.00966	2.76248	2.83722	3.79827	6.76369	0.73293
TCGA-C8-A26X-01A	High_risk_group	-0.756186	3.36666	3.93936	5.50049	4.22267	8.18847	3.42232	4.383	1.87763	3.33523	5.58959	-3.11942	3.59412	2.65695	3.68822	4.80485	2.05518	2.92339	-1.03483	0.354465	1.77431	4.46962	-1.69312	2.70217	4.41147	2.35862	6.01205	1.88997	3.18572	1.5448	4.79776	0.109099	-6.23267	2.90537	-1.44973	1.7038	-4.36762	5.67375	2.62739	-0.167671	3.96316	-2.10407	5.33367	2.43687	3.13753	3.56576	6.62026	0.00233982
TCGA-C8-A26Y-01A	High_risk_group	-0.76115	4.44519	3.20802	5.44916	5.16082	8.15727	3.40211	4.58788	3.00247	3.69039	5.43068	-2.03852	4.07204	4.38122	4.65405	5.4198	2.77773	3.45348	0.668555	1.30069	3.49402	5.43609	-1.46932	1.08238	4.44526	2.67493	5.92866	2.55014	4.30716	2.82992	5.00178	2.11171	-5.05349	2.88698	-1.30505	3.55673	-3.11922	5.64505	2.74583	0.190601	4.30865	-1.77891	5.07035	2.63164	4.23103	3.62956	6.81554	1.60787
TCGA-C8-A26Z-01A	High_risk_group	-0.603922	3.86631	3.10978	5.5006	4.65864	8.34756	3.45354	4.21102	2.17435	3.33191	5.37524	-2.66929	3.71177	3.73625	3.71462	5.42097	3.17673	3.66881	1.24171	0.391483	2.93888	4.76431	-1.25736	1.85389	4.43427	3.23539	5.94457	2.51707	4.08404	2.91296	4.98328	1.21308	-4.70523	3.11707	-1.19223	3.15651	-2.54928	5.53166	3.47831	0.0523586	4.57834	-0.844913	4.7424	2.76242	4.13997	3.89053	6.91716	2.0237
TCGA-C8-A273-01A	High_risk_group	-0.768111	3.02529	3.52854	5.43501	4.49001	8.24431	3.41623	4.09199	1.79844	2.99707	5.51636	-2.7389	3.60888	2.64769	3.63288	5.2701	2.83037	3.28714	0.0660051	0.592177	3.0739	4.46273	-1.7416	2.173	4.423	3.0201	5.93825	2.33001	3.53741	2.13102	5.08187	1.31917	-5.7207	2.94921	-1.40889	2.71349	-3.59758	5.60412	3.1894	-0.00471452	4.05083	-1.93704	4.62005	2.64172	3.3566	3.50321	6.76623	1.20974
TCGA-C8-A274-01A	High_risk_group	-0.741898	3.63003	2.69609	5.48419	4.44258	8.25378	3.38227	4.46643	2.19197	3.46681	5.459	-2.56164	3.5436	3.98325	3.83589	5.40243	3.62705	3.2034	1.24236	0.314822	2.92297	5.13843	-1.52345	1.77964	4.44753	3.16664	5.87784	1.82371	4.24954	3.20515	4.99621	1.68072	-4.57488	3.01823	-1.15209	3.53906	-2.81655	5.52763	2.83276	0.0966414	4.51651	-1.36064	4.83822	2.76508	3.977	3.83777	6.73633	1.76392
TCGA-C8-A275-01A	High_risk_group	-0.810077	3.27361	3.10866	5.43784	5.09254	8.13952	3.40376	4.49069	2.75255	3.7026	5.12952	-2.48347	3.66971	4.05815	3.68232	4.92855	3.15748	3.41945	0.565294	0.863231	2.67979	5.25376	-1.91446	1.43722	4.44475	2.76135	5.91376	0.793845	3.7751	2.40864	4.88678	1.3017	-5.27505	2.96816	-1.1208	2.89445	-3.93144	5.66897	3.60965	0.105859	4.03821	-1.56871	4.96394	2.71167	3.17567	3.56919	6.58851	1.03829
TCGA-C8-A278-01A	High_risk_group	-0.738556	3.64855	3.49323	5.50206	4.33844	8.16943	3.4473	4.52006	2.15215	3.69844	5.29754	-2.81759	3.4159	3.74074	4.11747	5.03863	3.04163	2.57468	-0.158498	0.32488	2.30979	4.85124	-1.70445	2.30747	4.44757	2.05653	5.98518	1.68765	3.58761	2.33674	4.77416	0.972464	-5.6036	2.93128	-1.17854	1.64202	-4.89065	5.66756	3.02946	-0.104776	4.01639	-1.68983	5.18178	2.61182	3.03798	3.59615	6.61307	0.356125
TCGA-C8-A27A-01A	High_risk_group	-0.339325	5.21302	1.64892	5.34611	4.29718	8.28675	3.65599	4.36709	2.18835	3.71176	4.73552	-1.9115	3.79744	4.5607	4.98531	5.00251	3.37951	4.58713	0.126536	0.874161	2.14908	5.74824	-0.789211	2.13042	4.54344	2.52761	5.77425	1.87969	4.60182	3.88875	4.74901	0.758171	-2.58639	3.04558	-0.674287	3.04407	-4.97656	5.49625	3.45921	0.06533	5.02921	-0.455034	5.16717	2.87413	3.83059	4.14904	7.28401	1.1206
TCGA-C8-A27B-01A	High_risk_group	-0.756405	4.27089	2.69396	5.4413	4.44589	8.03235	3.45079	4.78319	2.10917	3.35315	5.35907	-2.68192	3.63276	2.77828	4.36767	4.9806	2.94581	3.80672	-1.05333	1.75529	1.68825	4.9569	-2.19097	2.23769	4.45993	1.76018	5.87257	-0.555913	3.7821	2.83802	4.86336	1.21786	-4.79276	2.64002	-1.1627	1.70185	-4.69044	5.75477	3.12591	-0.0779722	3.72924	-1.95783	5.07587	2.54962	2.37502	3.49558	6.28435	0.250469
TCGA-C8-A3M8-01A	High_risk_group	-0.661805	4.07734	2.96158	5.49422	4.23469	8.34297	3.45833	4.13977	2.26774	3.26298	5.69266	-2.37527	3.47944	2.93962	3.81716	5.36469	3.22629	4.07711	0.268546	0.171622	3.60565	4.54741	-1.64559	2.38489	4.43901	2.5803	5.87324	3.03995	4.12276	2.97586	5.09405	1.80837	-5.22864	3.07573	-1.32622	2.78496	-2.56506	5.60323	3.26544	-0.0283341	4.33337	-1.54405	4.81988	2.69724	4.11552	3.80113	6.82665	1.21926
TCGA-D8-A13Y-01A	High_risk_group	-0.299299	5.62683	0.232822	5.26076	4.19275	8.34866	3.81664	3.90653	2.40799	4.28096	4.91007	-1.81977	3.76126	5.20775	5.92292	4.7624	4.16701	5.4301	0.801221	1.42184	2.79604	6.39484	-0.75063	2.54194	4.61062	2.31438	5.75651	3.86743	5.33854	4.52883	4.96351	0.954265	-1.57777	3.31456	-0.581583	3.61748	-4.09589	5.52555	3.24604	0.109328	5.29115	-0.894619	5.43084	3.0451	3.63587	4.34115	7.28157	1.92271
TCGA-D8-A13Z-01A	High_risk_group	-0.805986	3.25573	2.41294	5.4504	4.46706	8.16141	3.4752	4.5368	2.0238	3.42727	5.43675	-3.07222	3.77624	3.94909	3.38059	5.15085	3.5158	3.72988	-0.260194	0.980889	2.34933	4.66871	-2.26229	2.17574	4.45851	2.15967	5.98576	1.42552	3.96529	2.39854	4.96965	0.384679	-5.46061	2.99658	-1.25812	2.09729	-3.61865	5.68732	3.06564	0.0132855	4.1157	-2.11157	4.89087	2.68412	2.86443	3.667	6.59116	1.15231
TCGA-D8-A142-01A	High_risk_group	-0.652064	3.06891	2.35462	5.50524	4.51812	8.2556	3.50391	4.37389	1.53681	2.99742	5.74341	-2.74966	3.59906	2.69987	2.72003	5.08238	3.48164	3.07001	-0.455663	0.551127	2.41914	4.24222	-1.79991	2.44576	4.44548	2.45794	6.05622	1.93465	3.46256	2.15539	5.01538	0.357471	-5.92867	2.96564	-1.17601	1.52631	-3.03896	5.64688	3.56211	-0.143162	3.4939	-2.1071	4.56812	2.6356	3.66864	3.35924	6.52447	1.12257
TCGA-D8-A143-01A	High_risk_group	-0.744803	3.96602	2.38484	5.39212	4.31362	8.16136	3.55481	4.28133	2.38715	3.44886	4.90381	-2.7022	3.35978	3.88724	4.37674	4.75554	3.92053	3.86765	-0.884845	0.777123	2.17377	4.96061	-1.91278	1.78651	4.51117	1.69303	5.87383	1.87303	4.29982	3.33661	5.09545	1.04381	-4.74283	2.96958	-1.18677	1.91847	-4.9678	5.69535	2.28409	-0.0582191	4.18362	-1.88558	5.3679	2.85226	1.85787	3.75169	6.51356	-0.0782591
TCGA-D8-A145-01A	High_risk_group	-0.49327	4.09472	2.37776	5.42217	3.6563	8.30944	3.49468	4.0759	1.09288	2.9035	5.39538	-3.05763	3.02689	3.32643	3.65941	5.0091	2.98482	2.913	-0.298189	0.252263	2.28334	4.46451	-1.3608	2.82675	4.44845	2.89621	5.85749	1.68182	3.84698	2.4853	4.87863	0.169712	-4.6566	2.9233	-1.22997	1.76449	-3.33386	5.50458	3.43024	-0.117768	4.81496	-1.29986	4.41935	2.67999	3.45924	3.8665	6.83923	0.69749
TCGA-D8-A146-01A	High_risk_group	-0.591299	3.57841	2.86381	5.49754	4.02441	8.33953	3.43171	4.23917	1.44673	3.03394	5.63029	-3.02329	3.41133	3.51767	3.51796	5.14698	3.10586	2.74781	0.130444	0.277079	2.55935	4.47993	-1.28876	2.54745	4.41881	3.06853	6.00975	2.07864	3.82935	2.34514	4.89986	0.406545	-5.34046	3.01945	-1.33681	1.8174	-2.99548	5.50424	3.50599	-0.072477	4.47344	-1.63308	4.37298	2.61596	3.76528	3.7997	6.76024	1.10657
TCGA-D8-A1J9-01A	High_risk_group	-0.758756	3.2577	3.34212	5.5171	4.6013	8.23477	3.38114	4.37278	2.26712	3.55804	5.44827	-2.47334	3.77413	3.55434	3.36222	5.36202	3.54143	2.79342	0.557904	0.352111	3.11694	4.64286	-1.54269	1.96473	4.41884	2.7976	5.97468	2.78213	3.90019	2.56755	4.91305	1.22624	-5.37542	3.14033	-1.162	2.40042	-2.7303	5.59901	3.40216	0.0554501	4.28425	-1.46149	4.88265	2.67967	3.47341	3.89595	6.65989	1.34505
TCGA-D8-A1JA-01A	High_risk_group	-0.664083	3.73924	2.62248	5.54606	4.57747	8.27829	3.36714	4.53039	2.23286	3.85124	5.31276	-2.76822	3.57229	5.12808	3.90715	4.86179	3.22133	2.90038	1.04624	0.372924	2.26019	4.96644	-1.05213	1.60954	4.40315	3.06487	5.96731	1.8929	4.52601	3.43339	4.6934	1.61418	-3.69031	2.96219	-1.12748	1.92411	-3.0777	5.54313	3.21552	0.044408	4.72026	-1.08225	4.98654	2.59529	2.9822	3.92763	6.79328	2.08452
TCGA-D8-A1JD-01A	High_risk_group	-0.689577	3.16288	3.29313	5.49045	4.07005	8.21871	3.43275	4.28919	1.39983	3.29071	5.33208	-2.91036	3.31858	2.94624	3.31438	5.2045	3.59378	2.52171	-0.189146	0.351766	2.31594	4.73011	-1.57688	2.30862	4.4446	2.43683	5.93112	1.86572	3.7506	2.6139	4.93316	0.877031	-4.8316	2.96968	-1.19855	2.09942	-4.19966	5.59169	3.40527	-0.0936856	4.15771	-1.56216	4.77809	2.69699	2.92248	3.58265	6.72716	0.208785
TCGA-D8-A1JI-01A	High_risk_group	-0.513434	5.28401	2.91442	5.45888	4.74666	8.39646	3.4969	4.02086	2.29902	3.30171	5.33372	-2.5381	3.70325	4.14668	5.38965	5.56508	3.26321	4.71337	1.4929	0.401757	3.33693	4.89679	-1.06174	2.54136	4.46769	3.1193	5.81853	3.0892	4.56988	3.74348	4.93457	2.03879	-4.06421	3.11314	-1.14041	4.15157	-2.3667	5.55882	2.78925	-0.00299806	5.08454	-0.91062	5.48898	2.72057	4.47864	4.0144	7.2873	2.47398
TCGA-D8-A1JJ-01A	High_risk_group	-0.635519	3.08808	3.2188	5.4885	3.74695	8.25323	3.45058	4.37929	1.81169	3.40306	5.21538	-2.79914	3.23135	3.84419	3.0637	5.14225	3.92136	2.7859	-0.0644732	0.232502	2.61505	4.80546	-1.54598	2.46687	4.44044	2.68261	5.88315	1.76686	3.72784	2.40025	4.86906	0.488333	-4.92972	3.03157	-1.17299	2.25556	-4.32445	5.56278	3.61922	-0.0780741	4.22678	-1.76811	4.40844	2.6856	2.93819	3.76915	6.52837	0.320475
TCGA-D8-A1JK-01A	High_risk_group	-0.777387	2.69882	3.74702	5.52355	4.78821	8.13752	3.37679	4.43845	1.84714	3.49815	5.95537	-2.72787	4.0489	3.67157	3.32295	5.61039	2.93814	2.21474	-0.441567	1.15377	2.95708	4.54905	-1.55421	2.69826	4.39883	2.66617	6.02934	3.0667	3.45449	1.56945	4.8898	1.36041	-6.42255	2.93292	-1.44429	2.66676	-3.32165	5.68554	2.80355	-0.0272585	3.76912	-2.52617	5.2514	2.49746	3.22154	3.44789	6.5842	0.992303
TCGA-D8-A1JM-01A	High_risk_group	-0.77489	4.00357	2.73628	5.39364	4.36946	8.11819	3.47886	4.45544	2.15874	3.49948	5.46347	-2.82983	3.54797	3.1425	3.83268	5.13897	3.99075	3.77472	-0.982367	1.07585	1.7891	5.10056	-2.00742	1.58026	4.4745	1.58787	5.83609	0.51879	3.81079	2.80069	4.91457	1.27768	-4.27537	2.6289	-1.21754	2.40282	-4.14195	5.64538	2.57176	-0.0194117	3.96071	-1.65366	4.97275	2.69699	2.89088	3.64905	6.56809	0.886603
TCGA-D8-A1JN-01A	High_risk_group	-0.760428	4.22652	3.44649	5.48706	5.17005	8.32002	3.31388	4.32662	2.4825	2.98887	5.50144	-2.83656	3.68286	4.11827	5.13791	5.41421	3.33247	2.58571	1.41315	0.55566	2.80299	4.80486	-1.27402	2.14377	4.40341	3.80221	5.92199	1.21009	3.9126	3.08927	4.97567	2.17143	-4.76791	3.13456	-1.13763	3.8728	-2.75537	5.55395	3.46659	0.160069	4.56503	-1.47851	4.87554	2.70905	3.90135	4.09049	6.78881	2.0188
TCGA-D8-A1JS-01A	High_risk_group	-0.79653	3.71663	4.18103	5.48381	4.85918	8.30438	3.34189	4.07964	2.78756	3.02429	5.46332	-2.79966	3.79131	3.68435	5.20183	5.37299	3.02091	4.035	1.81795	0.2151	3.49108	4.655	-1.7548	1.79843	4.41344	2.84036	5.82382	2.56617	3.82904	2.7275	5.04771	2.754	-5.8082	3.13191	-1.4099	4.21532	-3.0643	5.67356	2.36529	0.0943314	4.23171	-1.48301	5.0398	2.685	4.08522	3.97695	6.78404	1.56736
TCGA-D8-A1JT-01A	High_risk_group	-0.677291	4.09962	3.49709	5.49825	4.80899	8.29913	3.34808	4.45002	2.41167	3.42726	5.15849	-2.62659	3.78792	4.55216	4.77683	5.09749	3.67118	3.38501	1.34714	-0.0240423	3.15319	5.30248	-0.946274	1.88036	4.42676	3.00793	5.81461	0.635018	4.4304	3.77211	4.71834	2.39183	-4.36613	2.97663	-1.07833	3.46411	-3.28506	5.54875	3.85265	0.0833713	4.52798	-0.99475	5.30137	2.66089	3.49294	3.94898	7.00178	1.61228
TCGA-D8-A1JU-01A	High_risk_group	-0.501265	3.32386	3.28138	5.52903	3.45066	8.40664	3.45834	4.13816	1.00752	2.78438	5.39661	-3.22385	3.00659	3.08092	2.87823	4.59147	2.77409	2.76413	-0.282876	0.0307919	2.41759	4.2581	-1.37961	2.79679	4.40548	2.98901	5.96562	1.07947	3.50524	1.96703	4.82116	0.167637	-5.59317	2.91794	-1.35009	1.11632	-4.13157	5.50301	3.62263	-0.255588	4.49431	-1.54399	4.24787	2.48492	2.96632	3.76822	6.60134	0.312235
TCGA-D8-A1X5-01A	High_risk_group	-0.659295	3.9014	3.5386	5.47823	4.35823	8.25785	3.38885	4.27239	1.82324	3.56128	5.05109	-2.1908	3.47108	3.99145	3.83556	5.55316	3.89234	3.29157	0.815456	0.223815	3.12545	4.83877	-1.26663	1.806	4.43467	3.23523	5.86345	3.20339	4.16922	2.98053	4.96738	1.99214	-4.56562	2.99609	-1.03056	3.02939	-3.61727	5.57511	3.54222	0.0215471	4.21273	-1.60032	4.98506	2.703	3.19659	3.72996	6.96389	0.723444
TCGA-D8-A1X6-01A	High_risk_group	-0.608012	4.3316	4.16714	5.4405	4.11962	8.24027	3.4111	4.13536	1.95833	2.65069	4.96562	-2.93898	3.52456	3.50871	4.77601	5.13626	3.13819	3.68789	0.718155	0.40028	2.53427	4.85791	-1.37397	2.23045	4.4459	2.84493	5.78197	1.18556	3.92995	2.91601	4.8454	1.70609	-5.01625	2.94194	-1.25547	3.62917	-3.89232	5.60159	2.91749	-0.0405545	4.70431	-1.17902	5.10038	2.69675	2.97127	3.83748	6.90945	0.301137
TCGA-D8-A1X9-01A	High_risk_group	-0.643232	3.7445	2.96992	5.51866	4.3045	8.29564	3.4625	4.374	1.7032	3.32462	5.47781	-2.79027	3.48402	3.86302	3.85352	5.08182	2.99891	3.82108	0.420733	0.533777	2.96959	4.70109	-1.62323	2.50589	4.42626	2.97086	5.91746	1.5006	3.92345	2.71122	4.87221	1.30608	-4.77934	2.99837	-1.20673	2.32896	-3.43107	5.58038	3.83655	-0.0605202	4.4318	-1.45836	4.6877	2.60606	3.64922	3.59688	6.90696	1.16447
TCGA-D8-A1XC-01A	High_risk_group	-0.446337	5.30356	3.00314	5.38001	4.4778	8.38516	3.49596	4.20798	2.32756	3.20754	5.42911	-2.16551	3.52084	4.03232	5.23544	5.32973	2.83988	4.60762	0.819621	0.814682	2.99244	5.08699	-0.829529	2.32023	4.46518	3.34444	5.81986	3.23433	4.74663	3.72002	4.89656	1.95454	-3.49986	3.04794	-1.01274	3.79241	-2.87623	5.51616	3.10697	0.0556817	5.04794	-0.851742	4.71612	2.70882	4.18993	4.21085	7.08296	1.93189
TCGA-D8-A1XD-01A	High_risk_group	-0.451482	4.11742	1.93785	5.41991	3.51894	8.32125	3.55092	3.81135	1.24339	3.20728	5.31553	-2.76565	2.84179	4.41778	3.58738	5.01165	3.73073	3.48982	0.311274	0.321867	3.14883	4.81434	-1.11912	2.32102	4.47998	2.92233	5.82889	1.9068	4.29517	3.48333	4.95693	1.7048	-3.46937	2.93525	-1.01508	2.40397	-3.04481	5.47899	3.45573	-0.0620369	4.84427	-1.08621	4.11791	2.89119	3.69969	3.81932	6.8574	1.82841
TCGA-D8-A1XF-01A	High_risk_group	-0.532906	5.28531	2.12637	5.31283	4.86617	8.18763	3.57289	4.30039	2.28135	3.52689	5.28413	-1.95212	3.6579	2.41713	4.9742	5.3808	2.8062	5.03579	0.446847	0.619338	2.53819	5.26126	-1.16964	1.44425	4.51824	2.75502	5.80772	1.80362	4.62083	3.86221	5.01321	1.48711	-3.94184	2.86156	-0.756625	3.66571	-3.33498	5.60491	3.08065	0.0648598	4.62849	-0.644078	4.92512	2.86103	3.90699	3.94763	7.14741	1.72256
TCGA-D8-A1XJ-01A	High_risk_group	-0.766926	3.36215	2.94174	5.50244	4.76385	8.25503	3.40283	4.17127	2.4721	3.27188	5.22678	-2.64265	3.63139	3.83179	4.08252	5.34695	4.67266	2.62894	0.386321	0.438994	2.91965	5.03518	-1.64336	2.17978	4.44912	2.76444	5.95347	1.63777	3.88064	2.88518	4.97593	2.00014	-5.23667	3.28147	-1.13721	2.78137	-4.02863	5.65149	3.17274	0.0973184	4.16012	-1.81328	4.87471	2.82814	3.16671	3.78588	6.58115	1.58005
TCGA-D8-A1XK-01A	High_risk_group	-0.675201	4.4497	1.90717	5.42106	3.96065	8.12592	3.56949	4.5809	2.10273	3.586	5.39274	-2.81568	3.23873	3.7359	4.97322	4.6033	4.34105	3.89322	-0.909492	0.990684	2.09994	5.04503	-1.98621	2.52758	4.50815	1.37679	5.81521	0.206162	3.94214	3.32964	4.94241	1.67054	-4.67411	2.79135	-1.05028	1.01634	-5.90955	5.71708	2.561	-0.172671	3.75101	-2.05993	5.11215	2.74093	1.92862	3.62259	6.27206	-0.164071
TCGA-D8-A1XL-01A	High_risk_group	-0.788211	3.71503	3.4869	5.39945	4.63798	8.06228	3.46867	4.27312	2.21356	3.25329	4.92173	-2.68302	3.71238	2.92001	4.31074	4.92847	3.54342	3.65886	0.457245	0.483602	2.83002	4.98151	-1.99379	2.15937	4.47082	1.82181	5.82615	1.68333	3.67837	2.54374	5.00903	1.10442	-5.96722	2.93516	-1.24859	2.59485	-5.27248	5.681	3.29378	-0.0544636	3.8331	-1.41266	5.37876	2.75079	2.86082	3.56741	6.73917	0.430612
TCGA-D8-A1XM-01A	High_risk_group	-0.595219	3.63192	2.84204	5.46658	3.73281	8.26507	3.491	4.32549	1.66217	3.59483	5.21445	-2.73968	3.15652	3.75679	3.41716	4.81044	2.98424	3.54236	-0.096143	0.17855	2.83153	4.76361	-1.47034	2.51034	4.44075	2.85292	5.87168	1.61575	3.85299	2.48632	4.86298	0.766888	-4.77247	2.91752	-1.23376	1.80708	-4.16003	5.54356	3.74171	-0.133887	4.41018	-1.52208	4.76268	2.61372	3.27961	3.6958	6.72621	0.676983
TCGA-D8-A1XQ-01A	High_risk_group	-0.725096	3.65929	2.83024	5.45643	4.7273	8.15332	3.44626	4.29372	1.56559	2.63749	5.14869	-2.9443	3.3378	2.84271	3.7649	4.7901	3.78233	3.05352	-0.814837	0.594845	1.58782	4.62067	-1.97079	2.51858	4.43503	2.23452	5.86439	-0.274272	3.42054	2.22836	4.97339	0.509515	-5.43094	2.82477	-1.19842	1.63712	-4.57597	5.68147	3.57004	-0.111379	3.37493	-2.33689	4.74675	2.61462	3.01196	3.36244	6.51924	0.290436
TCGA-D8-A1XT-01A	High_risk_group	-0.656353	2.71915	2.94263	5.48438	3.61184	8.27705	3.44943	4.52612	1.56539	3.23451	5.52165	-2.38294	3.64378	3.44582	3.09869	4.46597	3.18495	2.08557	-0.300736	0.537099	2.12714	4.5655	-1.53849	2.151	4.43291	2.39535	5.9767	0.801846	3.76163	2.36686	4.92721	0.985814	-5.37312	2.85945	-1.22536	1.51313	-4.78787	5.55356	3.65932	-0.14452	3.86589	-1.95689	4.61897	2.5899	3.4422	3.56997	6.42467	0.54545
TCGA-D8-A1XU-01A	High_risk_group	-0.655051	3.21476	2.91884	5.52852	4.22373	8.34706	3.40501	4.31321	1.38481	3.06294	5.97638	-3.14881	3.54634	2.61475	2.92948	5.63068	3.1582	3.08666	0.338093	0.500564	2.93644	4.66326	-1.42494	2.45446	4.41654	3.15516	5.99044	2.40513	3.85635	2.10141	4.89514	0.585207	-5.49584	3.0308	-1.34426	2.79992	-2.50016	5.53621	3.4791	-0.0279334	4.61705	-1.58978	4.82341	2.58676	4.00359	3.59994	6.80012	1.35159
TCGA-D8-A1XW-01A	High_risk_group	-0.496055	3.75064	1.90735	5.52336	4.82402	8.26562	3.43935	4.40069	1.7898	2.7681	5.5637	-2.80191	3.94368	2.4717	3.27195	5.49167	2.72745	2.75561	-0.205519	1.07865	2.41928	4.64141	-1.2704	2.42383	4.41565	3.23635	6.0707	1.74024	3.68436	2.43555	4.87315	0.726704	-5.25015	2.89351	-1.11594	2.31153	-2.58988	5.59617	4.15388	-0.113217	3.73166	-1.69724	4.57238	2.42343	3.69305	3.5614	6.37519	2.35695
TCGA-D8-A1XZ-01A	High_risk_group	-0.522984	4.03394	3.05146	5.45226	4.01811	8.19088	3.48341	4.11278	1.73614	3.25052	4.60611	-2.84469	3.2924	3.7656	4.2178	4.77463	3.55666	3.61689	0.0484775	0.521881	2.36084	4.886	-1.23077	2.20082	4.45827	2.5198	5.79515	1.17826	3.80974	2.86951	4.81654	1.73776	-4.08249	2.87793	-1.04451	2.61886	-5.09022	5.61471	3.27972	-0.0909311	4.41009	-0.954169	5.12431	2.76548	2.63541	3.70185	6.84751	0.306127
TCGA-D8-A1Y0-01A	High_risk_group	-0.607675	3.80338	2.59152	5.43733	3.9197	8.26553	3.49608	4.45229	1.41358	3.42013	5.26127	-2.66098	3.48833	3.09401	3.69893	5.13437	3.05571	3.21471	-0.118388	0.336151	2.5358	4.96877	-1.30512	2.6227	4.45149	2.88393	5.93028	1.26586	3.97096	2.70716	4.8583	0.652582	-4.68382	2.92021	-1.06782	1.93973	-4.22881	5.55062	4.31359	-0.109846	4.71026	-1.35779	4.71252	2.62601	3.49233	3.79676	6.87861	0.354227
TCGA-D8-A1Y1-01A	High_risk_group	-0.631737	2.9059	3.02424	5.48424	3.84895	8.27881	3.47417	4.11209	1.19833	3.08863	5.42261	-3.11622	3.54059	2.86952	3.61541	4.74991	3.45848	2.88491	0.41519	-0.0120309	2.33086	4.70086	-1.39535	2.14396	4.43948	2.59874	5.96687	1.71037	3.53782	2.175	4.98603	0.486833	-5.75021	2.97979	-1.27597	1.93804	-3.72685	5.5603	2.92508	-0.112094	4.31512	-1.50104	4.92588	2.67293	3.09181	3.69507	6.64744	0.828153
TCGA-D8-A1Y3-01A	High_risk_group	-0.800284	3.55354	3.74034	5.43335	4.14138	8.06109	3.47117	4.03271	2.18441	3.29618	4.96017	-2.94491	3.65053	2.28967	4.85378	4.49993	3.59678	3.46324	0.638749	0.238532	2.31006	5.00115	-1.98023	2.24063	4.47092	1.63143	5.84843	1.54787	3.20016	2.33758	4.94454	1.42707	-6.39665	2.98382	-1.17521	2.81195	-5.12594	5.73932	3.15589	-0.0970109	3.6387	-1.32464	5.57944	2.73475	2.79005	3.55804	6.41285	0.0828908
TCGA-D8-A27E-01A	High_risk_group	-0.431247	5.16844	3.52529	5.4452	4.61649	8.38573	3.47825	4.16322	2.30098	3.11484	5.52495	-2.59419	3.39058	4.07685	5.21308	5.33263	2.77567	4.18102	0.98162	0.794718	2.86653	4.9726	-0.854098	2.4403	4.44173	3.24456	5.87187	3.17341	4.33956	3.29413	4.76929	1.83631	-3.6918	2.98303	-1.13241	3.56243	-2.95115	5.54427	3.12175	-0.0246469	5.0798	-0.923626	4.90126	2.62078	4.46472	3.91996	7.04562	1.88468
TCGA-D8-A27F-01A	High_risk_group	-0.651622	3.70945	1.61335	5.49663	4.16239	8.15441	3.53032	4.33888	1.79685	3.4434	5.71072	-2.33449	3.42862	3.65477	3.61234	5.19444	4.25274	2.93762	-0.501235	1.40712	2.22946	4.74622	-1.97063	2.75627	4.47848	2.02897	5.97815	1.98427	3.71193	2.85734	5.0216	1.76636	-4.69306	2.97254	-1.19375	1.48003	-3.65714	5.68192	3.26438	-0.0951214	3.27487	-2.3244	4.74578	2.74107	3.52314	3.45664	6.14318	1.39521
TCGA-D8-A27G-01A	High_risk_group	-0.601986	3.59386	3.17972	5.49821	4.12945	8.33441	3.467	4.32454	1.75115	3.24648	5.34957	-2.71356	3.22527	3.47751	3.70613	4.79377	3.24168	3.43841	-0.100145	0.271895	2.82589	4.47859	-1.49889	2.30797	4.43723	2.87177	5.96567	1.74096	3.94969	2.70785	4.96107	0.764123	-4.99551	3.03166	-1.25696	1.66431	-3.60831	5.56713	3.32729	-0.119462	4.24474	-1.45426	4.40435	2.65551	3.46072	3.7545	6.72408	0.615439
TCGA-D8-A27H-01A	High_risk_group	-0.697041	2.46784	1.55117	5.51889	4.25064	8.2515	3.48164	4.26114	0.397805	3.08099	5.96426	-3.11437	3.73928	2.5538	2.29175	5.1405	2.86004	2.43133	-1.20159	1.06972	2.39192	4.19243	-1.99534	2.62439	4.41499	2.95436	5.99279	1.17127	3.32097	1.7556	5.02572	0.526628	-4.95963	2.8313	-1.3835	1.42915	-3.11043	5.62086	4.06868	-0.133795	3.12354	-2.58111	3.64825	2.44303	3.67416	3.25587	6.41867	1.07419
TCGA-D8-A27M-01A	High_risk_group	-0.577439	3.83616	2.21456	5.3941	4.43944	8.18205	3.47313	4.53286	1.24189	2.97429	5.84343	-2.8827	3.77677	2.51455	3.42036	5.06598	2.55003	2.64448	-1.17439	1.70941	1.92594	4.40459	-1.78766	2.62134	4.42721	2.8047	6.01394	0.792265	3.47933	1.71448	4.84954	-0.568847	-5.16122	2.71491	-1.26411	1.60657	-3.37237	5.66612	4.05126	-0.125805	3.78526	-2.08799	4.42599	2.39737	3.61584	3.45226	6.63373	0.596555
TCGA-D8-A27N-01A	High_risk_group	-0.711114	2.96662	3.41389	5.48846	4.14469	8.25714	3.44591	4.16023	1.94165	3.50916	5.47026	-2.85916	3.23125	3.28932	3.07332	5.02823	3.15149	3.45294	0.105009	0.112012	3.20218	4.61701	-1.90389	2.36745	4.41747	2.60396	5.90812	2.60028	3.54821	2.00915	4.94051	1.10118	-5.82508	2.98108	-1.35366	1.86343	-3.78972	5.62837	3.38376	-0.101438	4.08272	-1.75827	4.83647	2.60767	3.21429	3.48143	6.5976	0.701151
TCGA-D8-A27R-01A	High_risk_group	-0.684812	3.64517	3.09149	5.44267	4.13195	8.17513	3.48656	4.13533	1.86826	3.35343	4.85666	-2.46391	3.42061	2.75219	3.62995	4.92414	3.12015	4.03816	-0.213983	-0.0497659	3.0567	4.78215	-1.6268	2.27436	4.45037	2.60469	5.78885	1.72346	3.69263	2.4662	4.92158	1.08945	-4.87019	2.87809	-1.18672	2.33053	-3.90089	5.62928	3.48207	-0.0932766	4.05381	-1.25326	4.99819	2.69072	3.71836	3.4813	7.00529	0.313383
TCGA-D8-A27T-01A	High_risk_group	-0.603912	3.37044	3.01853	5.48259	3.67728	8.29868	3.47775	4.20455	1.21932	2.96622	5.5023	-2.99669	3.26477	2.95431	3.65988	4.70827	3.08858	3.27788	-0.267159	0.25401	2.35604	4.5393	-1.53656	2.75845	4.43397	2.72962	5.95199	1.30559	3.64026	2.29061	4.9334	0.557434	-5.77189	2.94902	-1.29238	1.41733	-4.24177	5.53365	3.3194	-0.175176	4.37724	-1.62491	4.56571	2.60081	3.3616	3.71266	6.55698	0.729534
TCGA-D8-A27W-01A	High_risk_group	-0.561264	4.13934	2.73109	5.38992	4.34896	8.26794	3.53999	3.92191	1.9466	3.57976	5.35153	-2.45737	3.39901	2.61208	3.74409	5.13025	2.83898	4.71102	-0.173416	-0.104894	2.5481	5.08312	-1.41218	2.29858	4.4626	2.99822	5.7799	2.31887	3.9216	2.85383	4.85804	1.25195	-4.27758	2.97328	-1.04534	2.75693	-3.64762	5.61758	3.33829	-0.0643392	4.57458	-0.834588	5.15123	2.71035	3.41907	3.75399	7.08803	0.625528
TCGA-D8-A73W-01A	High_risk_group	-0.627917	3.94826	3.4903	5.46606	4.41257	8.30374	3.43842	4.2641	1.93805	3.20412	5.72871	-2.57924	3.65465	2.27662	3.86612	4.95983	2.11764	3.83461	0.0264968	0.350886	2.68871	4.52454	-1.4202	2.48235	4.40053	3.08554	5.96146	2.16924	3.8363	2.27827	4.93008	0.811015	-5.75664	2.99493	-1.33813	2.10404	-3.35558	5.57818	3.3895	-0.0870348	4.35364	-1.58467	4.33977	2.44496	3.99202	3.75394	6.8055	0.807751
TCGA-D8-A73X-01A	High_risk_group	-0.638926	3.46981	3.36543	5.43261	3.91552	8.29169	3.4269	4.18116	1.36495	2.81691	5.09666	-3.04615	3.21023	3.67321	3.86098	4.94426	2.98355	3.10563	0.288005	0.176766	2.77619	4.67469	-1.44562	1.96691	4.43645	2.81167	5.83714	1.19682	3.83528	2.58836	5.0373	1.06305	-5.56964	2.88067	-1.28839	2.32873	-3.95975	5.51893	3.0023	-0.0767743	4.41291	-1.50097	4.55737	2.68774	3.21494	3.7915	6.67704	0.545666
TCGA-E2-A10A-01A	High_risk_group	-0.600258	4.035	3.29102	5.44958	3.60352	8.30989	3.46564	4.28258	1.58963	3.17348	4.8532	-2.80946	3.28049	3.76971	4.49272	4.72168	2.97771	3.52155	0.17228	0.295172	2.3841	4.75583	-1.50519	2.02157	4.45137	2.3028	5.83778	0.686013	3.98885	2.90069	4.8986	1.21867	-4.46951	2.94047	-1.23359	2.56459	-4.74959	5.55392	3.38166	-0.0513859	4.35961	-1.68107	4.68429	2.69304	3.14713	3.90005	6.82389	0.299983
TCGA-E2-A10E-01A	High_risk_group	-0.663795	3.67347	3.1077	5.53152	4.18773	8.31509	3.4164	4.35887	2.12982	3.24328	5.26293	-2.71052	3.26641	3.72077	3.86846	4.96055	3.22081	3.1777	0.242821	0.125142	2.67382	4.77811	-1.39237	1.7826	4.43491	2.81232	5.94564	1.11291	3.96655	2.95648	4.88579	1.40641	-4.73356	2.99285	-1.22327	1.96921	-4.38116	5.56027	3.04905	-0.0420635	4.55276	-1.32598	4.66259	2.65074	3.22767	3.75657	6.88493	0.564515
TCGA-E2-A14N-01A	High_risk_group	-0.747375	4.11877	2.89035	5.41936	3.94834	8.08866	3.50866	4.7809	2.21474	3.62812	5.55755	-3.08116	3.56199	2.87475	4.48068	4.49007	3.89063	3.22745	-0.975158	1.02711	1.60995	5.08606	-2.03533	2.18352	4.50053	1.2377	5.94781	-1.07192	3.76672	3.08151	4.80562	1.01225	-5.16655	2.76018	-1.07641	1.45094	-5.79986	5.74457	2.88486	-0.156022	3.67044	-1.48643	5.31873	2.68737	2.53162	3.6421	6.14712	-0.329019
TCGA-E2-A14P-01A	High_risk_group	-0.835153	3.28656	2.9773	5.43412	4.73863	8.12877	3.47021	4.17529	2.36013	3.71409	5.07594	-2.2812	3.48224	4.00824	3.97307	5.45307	3.75168	3.73007	-0.00801663	0.984654	3.11616	5.09565	-2.13381	2.21904	4.47045	2.53599	5.76715	2.48594	3.83566	2.49678	5.05952	1.99678	-5.37821	2.96165	-1.17362	3.37387	-3.74296	5.65934	2.61815	0.0946287	3.92483	-2.06277	5.19809	2.81574	3.30858	3.5082	6.72153	0.942076
TCGA-E2-A14R-01A	High_risk_group	-0.704205	4.17254	2.55316	5.3902	4.68441	8.03384	3.48913	4.36609	2.16262	2.91919	5.37104	-2.80499	3.83064	3.12576	4.8383	4.82743	3.38915	4.07552	-0.749073	1.55056	1.92134	5.11452	-2.01436	1.95027	4.48765	2.03525	5.87872	0.495307	3.66001	2.71597	4.99826	1.54326	-5.12344	2.76181	-1.20408	2.4669	-4.37072	5.72731	2.71717	-0.0332131	3.59354	-1.9603	4.94654	2.70571	3.02775	3.36429	6.40861	1.00478
TCGA-E2-A14T-01A	High_risk_group	-0.489796	4.86625	3.01944	5.36735	4.89196	8.3223	3.55802	4.15592	2.81002	3.80437	5.19342	-1.87767	3.62435	3.63222	5.05544	5.15611	2.57553	4.84625	0.592481	0.44444	3.89917	5.47456	-1.00924	2.36919	4.47491	3.15509	5.82634	3.22186	4.3968	3.30855	4.9289	1.35867	-4.1322	3.04218	-1.0413	3.71848	-3.10674	5.56574	3.73126	0.0487216	4.7362	-0.884071	5.0342	2.72247	4.79264	3.95967	7.12899	2.11526
TCGA-E2-A14V-01A	High_risk_group	-0.790095	3.08944	2.53049	5.52607	4.66342	8.17454	3.415	4.32493	2.22466	3.57288	5.2186	-2.64844	3.4752	4.19801	3.65354	5.43123	3.96928	3.13377	0.872651	0.313854	3.31201	5.0044	-1.70409	1.55269	4.45432	2.51688	5.87467	1.65734	3.92168	2.89426	4.98758	1.97367	-5.37713	2.94968	-1.08622	2.72849	-3.30656	5.61154	3.14064	0.0753831	4.35198	-1.53658	4.79964	2.79684	3.23313	3.59936	6.77838	1.31977
TCGA-E2-A14X-01A	High_risk_group	-0.690603	4.11246	1.69839	5.42065	4.52921	8.07813	3.46226	4.21712	2.28361	3.00279	4.90966	-2.94269	3.75423	2.60794	3.73127	4.99821	3.02275	3.37848	-0.336755	1.00072	2.04709	4.93903	-1.88419	2.12195	4.4614	2.48236	5.90343	1.22825	3.63794	2.70449	4.91912	1.00788	-4.43149	2.8236	-1.14712	2.13703	-3.46056	5.66285	3.10299	-0.037152	3.40489	-1.97752	4.87918	2.68085	3.23659	3.55561	6.33283	1.44927
TCGA-E2-A14Y-01A	High_risk_group	-0.93175	3.10797	2.58085	5.51816	4.83785	7.97617	3.3941	4.49602	2.62965	3.7023	5.64937	-2.90863	3.91654	2.98484	3.05345	5.04942	3.50559	4.01797	-0.195568	1.16263	2.14433	5.1994	-2.37665	0.71871	4.4429	1.52875	5.8282	0.563088	3.58323	2.53385	4.82453	1.35787	-5.4347	2.6146	-1.3321	2.46922	-3.78718	5.73103	2.04046	0.0536019	3.43068	-1.6354	4.50307	2.61119	3.04764	3.50075	6.32391	0.834995
TCGA-E2-A14Z-01A	High_risk_group	-0.680206	3.41668	3.46553	5.4509	4.05216	8.1656	3.44496	4.26798	1.85642	2.89032	5.15391	-2.86651	3.17818	3.28861	3.78519	4.63262	3.10488	2.84655	-0.462281	0.0893109	2.55763	4.60764	-1.77592	2.39393	4.4415	2.18819	5.87115	1.14517	3.49561	2.21213	4.90519	1.01379	-6.12169	2.82696	-1.33122	1.53092	-4.53519	5.61456	2.97622	-0.157788	4.14231	-1.81611	4.83593	2.64571	3.09094	3.48105	6.63903	0.0250452
TCGA-E2-A150-01A	High_risk_group	-0.693076	3.46948	2.47861	5.45926	4.78061	8.13571	3.4198	4.56173	1.31872	3.0895	5.8105	-2.82546	3.81937	3.14711	3.73424	5.33757	3.89326	2.50267	-0.910645	1.34677	2.94843	4.50861	-1.96551	2.5783	4.42138	2.35196	5.99608	1.83264	3.98605	2.44653	5.00748	1.28788	-5.41003	2.76097	-1.26765	1.69121	-2.76295	5.69156	3.53444	-0.0744814	3.64674	-2.23348	4.34506	2.52449	2.99555	3.36208	6.38465	1.436
TCGA-E2-A154-01A	High_risk_group	-0.607406	3.73434	3.31432	5.48459	4.10022	8.27953	3.44208	4.26873	1.91742	3.02302	5.24351	-2.75066	3.25546	3.72254	4.2705	5.07601	3.44322	3.32741	0.606945	0.512661	2.47756	4.79034	-1.46421	1.65306	4.45094	2.96524	5.89149	1.402	3.90971	2.89802	4.98387	1.26896	-4.87229	2.92111	-1.18542	2.52677	-3.79034	5.56325	2.70475	-0.0279199	4.53388	-1.28505	4.6183	2.74047	3.61613	3.76301	6.65403	1.02103
TCGA-E2-A155-01A	High_risk_group	-0.5758	4.59746	2.09704	5.45738	4.26287	8.31136	3.44648	4.20175	2.01589	3.60338	5.33542	-2.31109	3.44958	4.76952	4.55344	5.20189	3.9996	3.36593	0.887072	0.479735	3.65085	4.89126	-1.34903	2.00052	4.47412	3.02579	5.80136	2.43986	4.4549	3.78012	4.96444	2.53067	-3.60015	3.02816	-0.966364	3.34038	-3.11669	5.56092	3.67743	0.06463	4.63916	-0.937699	4.6366	2.86389	3.64927	3.83052	7.07211	1.68914
TCGA-E2-A158-01A	High_risk_group	-0.538175	4.69455	1.08206	5.40115	4.70989	8.22382	3.5779	4.30388	1.71342	2.84658	5.49188	-3.10668	3.69929	2.69657	4.61296	4.95891	3.24922	4.1343	-0.227113	1.33835	1.64149	4.8184	-1.5208	2.06461	4.50904	1.94296	5.83704	-0.0284629	4.23127	3.64914	5.0778	0.754671	-3.32284	2.77135	-1.05125	2.43497	-3.64222	5.61612	2.9518	-0.0790068	3.82793	-1.42041	4.95849	2.80939	3.41065	3.64446	6.55277	1.40002
TCGA-E2-A159-01A	High_risk_group	-0.720854	4.10653	2.36058	5.40547	4.45277	8.06648	3.47806	4.43474	2.31565	3.57527	5.35747	-2.7133	3.88394	3.77579	4.28414	4.48345	2.83831	2.73977	-0.260008	0.694695	2.47662	5.06832	-1.77586	1.76418	4.46212	1.77437	5.94591	1.93259	4.01666	2.72827	4.93791	0.881302	-4.97275	2.73142	-1.23017	1.77677	-4.44983	5.66423	2.5889	-0.0533749	3.72903	-2.10278	5.17312	2.62012	2.80261	3.66453	6.62816	0.984095
TCGA-E2-A15E-01A	High_risk_group	-0.621267	3.38898	2.8506	5.46914	3.96218	8.28236	3.43232	4.20098	1.34204	2.77753	5.34322	-2.83643	3.40362	3.62337	3.47468	5.30784	3.00022	2.58163	0.398476	0.637813	2.52614	4.58662	-1.47948	2.09503	4.43787	3.1459	5.90159	1.59215	3.75144	2.50021	4.92591	0.782544	-4.94741	2.93642	-1.20727	2.49088	-2.83002	5.53644	3.40737	-0.0156586	4.57257	-1.29765	4.49542	2.70068	3.94588	3.71677	6.66606	1.22904
TCGA-E2-A15F-01A	High_risk_group	-0.571608	4.58649	2.81636	5.41093	4.50181	8.3125	3.48501	4.19352	1.47631	3.51723	5.33714	-2.37769	3.39956	3.89145	4.69716	5.15744	3.04302	3.56913	0.394324	0.537605	3.22269	5.10055	-1.15237	2.19492	4.45598	3.01068	5.86589	1.75858	4.36878	3.16132	4.883	1.97984	-4.41292	2.86141	-1.0619	2.78257	-2.88876	5.54561	3.91996	-0.0117666	4.70449	-1.33313	4.99064	2.68517	4.0665	3.80092	7.0078	1.34716
TCGA-E2-A15G-01A	High_risk_group	-0.653868	4.0998	3.10917	5.43648	4.04477	8.26741	3.39753	4.28147	1.91987	2.89703	5.11758	-2.91475	3.3712	4.17409	4.42549	5.35115	3.23867	3.364	0.937568	0.395824	2.83705	4.76289	-1.40272	2.03882	4.44135	3.29265	5.811	1.5681	4.20605	3.13185	5.0378	1.53139	-4.63176	2.95419	-1.19154	3.25895	-3.11755	5.51877	2.94975	0.0483937	4.74919	-1.23734	4.85416	2.78454	3.70147	3.9421	6.7516	1.25463
TCGA-E2-A15H-01A	High_risk_group	-0.758925	3.31814	3.62107	5.4623	4.06635	8.18485	3.43157	4.39799	2.00707	3.25015	5.32829	-2.83729	3.39335	2.90078	3.75696	5.39426	3.08826	3.73268	0.25824	0.591944	2.6095	4.9876	-1.734	1.8809	4.43244	2.7345	5.8693	1.44162	3.65445	2.32008	4.99292	0.81082	-5.21255	2.93731	-1.25301	2.94891	-4.16447	5.59732	3.09388	0.0114133	4.23953	-1.53771	4.69607	2.68915	4.06354	3.6652	6.60838	0.366949
TCGA-E2-A15I-01A	High_risk_group	-0.51782	4.50043	2.96188	5.41004	4.19937	8.31658	3.41901	4.43271	1.54795	2.76384	4.80596	-2.9916	3.33796	4.39468	4.54653	5.14355	3.06119	2.80869	0.590033	0.679653	2.1863	4.70649	-0.964125	2.04277	4.44301	3.52747	5.87717	0.907048	4.15005	2.92155	4.83574	0.500312	-4.31012	2.88416	-1.07166	2.6806	-3.60319	5.47259	3.57252	0.00710828	5.19928	-0.986509	4.62652	2.69665	3.61882	4.11254	6.9945	0.976155
TCGA-E2-A15M-01A	High_risk_group	-0.576878	3.73631	2.37455	5.48098	3.78188	8.24144	3.49454	4.43025	1.64422	3.57781	5.12391	-2.64533	3.22484	3.19798	3.31885	4.85585	3.11595	3.39803	-0.632337	0.224099	2.66472	4.76803	-1.52093	2.83384	4.44852	2.69957	5.93705	1.3063	3.66055	2.35044	4.72433	0.585378	-5.30183	2.89327	-1.11345	1.32055	-4.38724	5.55933	3.9676	-0.180955	4.40857	-1.53402	4.84221	2.54993	2.76189	3.79281	6.68621	0.549693
TCGA-E2-A15T-01A	High_risk_group	-0.537291	4.71708	2.74995	5.42871	4.41196	8.3111	3.48538	4.26367	2.24682	3.34171	5.21466	-2.53952	3.46027	4.36005	4.95976	5.1422	3.66405	4.08277	1.061	0.276231	2.95401	4.91529	-1.23009	1.71306	4.4766	2.65456	5.75501	1.07592	4.59212	4.00798	4.98236	1.83774	-3.03578	3.00536	-1.01764	3.19913	-2.97697	5.57771	3.24584	0.037991	4.77741	-0.603979	4.90646	2.87201	3.8858	3.9685	7.08777	1.52576
TCGA-E2-A1B0-01A	High_risk_group	-0.721113	3.1696	2.86323	5.54246	4.76068	8.21807	3.42619	4.39505	2.33443	3.52708	5.53672	-2.33759	3.44916	3.69892	3.3743	5.24829	3.45178	2.89342	-0.0775815	0.638644	2.60336	4.75466	-1.69539	2.36023	4.42332	2.73493	5.98379	1.9633	3.63912	2.59995	4.90713	1.54274	-5.13022	2.97078	-1.17233	1.38548	-3.81168	5.6661	3.0715	-0.0149528	3.73138	-1.8139	4.96299	2.62117	3.45204	3.57231	6.18816	0.902394
TCGA-E2-A1B4-01A	High_risk_group	-0.675476	3.41811	3.40591	5.46575	4.1714	8.29352	3.40609	3.98931	1.72096	2.65145	5.27735	-3.33661	3.29742	3.67586	4.18359	4.88276	2.80449	3.28795	0.710037	0.311542	2.91062	4.68083	-1.62464	1.90868	4.43127	2.73698	5.8287	1.66116	3.72786	2.55793	4.98353	1.59566	-5.62287	2.94856	-1.3677	3.0788	-3.65655	5.54567	2.80385	-0.0141302	4.51356	-1.4521	4.63049	2.69865	3.42498	3.70918	6.70853	1.084
TCGA-E2-A1BC-01A	High_risk_group	-0.584682	3.2731	3.0852	5.54094	3.64424	8.37593	3.40937	4.22976	1.36358	2.81391	5.32626	-3.29907	3.17847	3.82814	3.33614	5.0154	3.15488	2.4897	0.583344	0.175142	2.3499	4.29952	-1.36512	2.38835	4.41096	3.22575	5.90818	0.890556	3.79561	2.57749	4.79528	0.520787	-5.16024	2.99369	-1.17447	2.09794	-3.31613	5.48574	3.42043	-0.0995479	4.6124	-1.29856	4.3926	2.61427	3.44436	3.81511	6.61889	1.07949
TCGA-E2-A1IL-01A	High_risk_group	-0.627203	3.61651	3.043	5.4882	3.92765	8.32608	3.41122	4.2316	1.66713	2.84097	5.23705	-2.80171	3.34659	3.92624	3.79069	5.1652	3.33631	3.09431	0.746734	0.298738	2.51857	4.52267	-1.35555	2.15318	4.42097	3.31445	5.92632	1.86549	4.06125	2.80346	4.98323	1.09506	-4.7851	3.01341	-1.2251	2.37646	-3.01341	5.5022	3.3254	-0.0209328	4.50654	-1.43994	4.59201	2.69325	3.80625	3.8623	6.541	1.48574
TCGA-E2-A1LE-01A	High_risk_group	-0.73921	2.83336	3.40547	5.46631	3.89043	8.2473	3.47533	4.14866	1.96156	2.88035	5.65079	-3.08299	3.38485	1.95974	2.936	4.44267	2.32784	2.6798	-0.9953	0.161802	2.90428	4.26731	-1.9213	2.48845	4.43297	2.40107	6.02367	1.50655	3.28419	1.59328	5.03008	0.256598	-6.80085	2.99785	-1.48768	1.60525	-4.25535	5.61176	3.3215	-0.144189	3.99592	-2.03125	4.30629	2.59452	3.09948	3.53927	6.443	0.379141
TCGA-E2-A1LL-01A	High_risk_group	-0.878573	2.70801	2.79287	5.55049	3.63456	7.95808	3.46163	4.29143	1.20877	3.62655	5.77254	-3.92435	3.88386	2.22358	2.51839	5.0452	2.16051	3.89134	-0.61394	0.774203	2.22867	4.1085	-2.56712	1.47078	4.42769	1.36944	5.91127	1.58439	3.23762	1.50846	4.88557	0.447036	-6.70832	2.38803	-1.56591	1.7085	-4.37242	5.70703	1.64013	-0.171478	3.69776	-2.01449	4.65597	2.46472	2.3385	3.33569	6.49112	-0.324561
TCGA-E2-A1LS-01A	High_risk_group	-0.604108	3.83496	1.81151	5.63162	4.69678	8.4161	3.43058	4.6051	2.214	3.12667	6.34996	-2.93412	4.0433	1.82438	3.89208	5.60438	3.352	3.3851	-0.219918	1.05802	2.11738	4.36929	-1.1488	2.19275	4.41531	2.6369	6.16159	1.21742	3.57296	2.82587	4.7911	1.28279	-5.48079	2.91662	-1.29963	2.45266	-2.94605	5.55635	3.04684	-0.126317	4.0905	-1.2895	4.23485	2.51396	3.68862	3.85703	6.39307	1.76532
TCGA-E2-A2P5-01A	High_risk_group	-0.809759	2.80719	3.67681	5.47803	3.92182	8.21068	3.41084	4.25372	2.08536	2.52481	5.5493	-3.58738	3.35409	2.93479	3.54543	4.92651	3.71538	3.00251	-0.251376	-0.100561	2.53277	4.37765	-1.85652	2.37976	4.43912	2.33836	5.92877	1.02529	3.31165	2.26354	5.05162	0.731648	-6.20261	3.09297	-1.3827	2.04017	-4.32773	5.61997	2.85646	-0.061226	3.96021	-1.78501	4.66883	2.82816	3.17302	3.60117	6.37684	0.220481
TCGA-E2-A574-01A	High_risk_group	-0.787444	2.62671	3.01917	5.41855	4.17774	8.16879	3.54642	4.23557	1.64623	3.034	5.79756	-3.32519	3.87411	1.92402	3.65583	4.51751	3.27938	4.46251	-0.169393	0.581875	2.46759	4.63957	-2.7268	1.7731	4.49113	1.36706	5.81088	-0.609084	2.89466	1.78864	5.04328	1.28006	-6.85316	2.72295	-1.29069	2.49864	-4.97009	5.79683	2.58127	-0.0823559	3.18054	-1.94418	5.07077	2.63119	3.06436	3.29996	6.37077	0.188159
TCGA-E2-A9RU-01A	High_risk_group	-0.759555	2.96237	3.77946	5.45553	4.54382	8.16322	3.48897	3.93741	2.34612	3.27633	5.58942	-2.63956	3.79389	2.46775	4.42658	4.82699	3.6529	3.74447	0.47643	0.482258	3.81521	4.94971	-2.09668	2.30852	4.46405	1.90209	5.84506	2.40025	3.50007	2.20996	5.07057	2.35636	-6.63238	3.08567	-1.39924	2.84585	-4.36023	5.72844	2.83769	-0.0449083	3.74298	-2.02128	5.0079	2.74029	3.33052	3.42192	6.37317	0.673468
TCGA-E9-A1N4-01A	High_risk_group	-0.502554	3.79409	3.64784	5.49737	3.80522	8.30722	3.48595	4.37375	1.71814	3.03644	5.39548	-3.28758	3.39844	2.58087	4.1028	4.94522	1.8525	3.14883	-0.278988	0.424046	1.8283	4.56626	-1.64155	2.76782	4.4225	2.59045	5.94008	1.06894	3.36531	2.10125	4.71317	0.157171	-5.53409	2.90119	-1.28506	1.75469	-4.14333	5.63212	3.26055	-0.225053	4.50312	-1.49384	4.70479	2.38306	3.35151	3.66452	6.63857	0.253393
TCGA-E9-A1N6-01A	High_risk_group	-0.709136	2.72108	3.37601	5.49493	3.83603	8.2543	3.4447	4.30373	1.70225	3.14869	5.78919	-2.99689	3.35861	2.83717	2.86847	5.17322	3.31026	2.43463	-0.190253	0.226945	2.40385	4.50202	-1.63674	2.55634	4.43369	2.35133	6.01675	1.63833	3.73655	2.35205	4.93888	1.05529	-5.79244	3.04728	-1.30248	1.80022	-3.83928	5.60012	3.31716	-0.102185	3.95378	-1.85403	4.55415	2.71145	3.65189	3.57225	6.47484	0.641856
TCGA-E9-A1N8-01A	High_risk_group	-0.582473	3.96825	0.964387	5.37156	3.91899	8.21204	3.64099	4.323	1.52547	2.94104	5.38141	-3.27985	3.28287	3.32357	4.4333	4.95189	4.13609	4.09525	-0.993212	1.15939	1.95447	4.70042	-2.02443	2.51053	4.52692	1.73093	5.86963	0.778467	4.0325	3.30515	5.09257	0.538235	-5.0017	2.78142	-0.964596	1.90836	-4.50768	5.60363	3.40316	-0.166416	4.14386	-1.50171	4.44496	2.82201	2.68469	3.62157	6.24441	0.152285
TCGA-E9-A1ND-01A	High_risk_group	-0.803263	3.86588	2.81833	5.42341	4.86646	8.06448	3.40679	4.55096	1.91995	3.17066	5.77262	-3.1169	3.77084	3.34152	4.34566	4.67921	2.31449	2.63048	-0.90845	1.39017	2.07344	4.81946	-1.7862	2.45996	4.42407	2.2273	6.00793	0.820179	3.72765	1.87637	4.9355	0.221601	-5.86391	2.65804	-1.47121	1.55478	-4.99665	5.69153	2.73385	-0.0343131	3.97918	-2.18151	5.03177	2.47714	2.94902	3.32141	6.6507	0.72337
TCGA-E9-A1NF-01A	High_risk_group	-0.60157	2.45049	3.53834	5.52628	3.4719	8.3446	3.47782	3.99685	0.935114	2.81254	5.48372	-3.35779	3.30057	2.18916	2.74723	4.66307	2.65697	2.62113	-0.86669	0.246961	2.22329	4.1707	-1.74468	2.7941	4.41038	2.69612	5.94771	1.82149	3.0573	1.42063	4.89102	-0.318801	-6.49125	2.98716	-1.51575	1.3559	-4.30343	5.57244	3.11849	-0.254006	4.11092	-2.06266	4.33042	2.4948	3.0511	3.5455	6.33814	-0.0408842
TCGA-E9-A1NG-01A	High_risk_group	-0.599898	2.42541	3.10698	5.5361	3.45026	8.33762	3.46201	4.27258	0.822636	2.89819	5.34244	-3.51028	3.41956	3.11905	2.61716	4.43757	2.53324	2.95587	-0.485269	0.0534113	2.10191	4.15227	-1.59848	2.44394	4.39944	2.54948	6.00771	0.73324	3.36545	1.63024	4.81355	-0.161801	-5.91201	2.8299	-1.39512	1.02739	-4.16564	5.56686	3.23395	-0.239659	4.23606	-1.85344	3.96665	2.44118	2.84762	3.57542	6.53762	0.0517504
TCGA-E9-A1NH-01A	High_risk_group	-0.623127	3.1209	3.12757	5.52253	3.62423	8.36562	3.43733	4.32163	1.45822	2.84946	5.5332	-3.27761	3.3386	2.97794	3.10982	4.91799	2.82539	3.05772	-0.205336	0.0550877	2.5866	4.34415	-1.64324	2.32919	4.41738	2.73216	5.96344	1.50571	3.70892	2.21091	4.91313	0.449916	-5.78362	2.97786	-1.43175	1.65878	-3.97794	5.52046	2.96096	-0.164353	4.33453	-1.73195	4.27425	2.56006	3.19313	3.79354	6.57775	0.439638
TCGA-E9-A1R6-01A	High_risk_group	-0.595228	3.88875	3.10965	5.43688	4.18051	8.30645	3.4816	3.96911	1.51124	3.10223	5.48921	-2.83781	3.49356	3.74931	4.33673	5.12398	3.05094	3.3551	1.1173	-0.0970174	3.1828	4.81401	-1.27794	2.17811	4.44751	3.0114	5.84093	2.90729	4.0365	2.9065	5.01456	1.75526	-5.0529	3.01663	-1.17384	3.37287	-2.92713	5.56188	3.66694	-0.0181191	4.53832	-1.45831	4.84262	2.74481	4.31571	3.60347	7.06646	1.58346
TCGA-E9-A1RB-01A	High_risk_group	-0.765539	3.25077	2.8455	5.45937	3.97553	8.20336	3.47442	4.25329	1.57893	3.4283	5.37556	-2.93942	3.59138	3.13632	4.31032	5.29562	3.96967	2.77082	0.274132	0.696358	1.92137	5.04731	-1.89847	2.31542	4.47552	2.24549	5.91372	1.36112	3.70169	2.63454	4.95766	0.897873	-6.1899	2.99555	-1.1381	2.39274	-3.9174	5.6051	3.02915	-0.0487544	4.03089	-1.75711	5.30165	2.76336	3.19415	3.68212	6.19746	0.406876
TCGA-E9-A1RC-01A	High_risk_group	-0.679788	3.68883	2.76664	5.49515	4.18187	8.29076	3.40703	4.26824	1.85875	3.00601	5.34082	-2.70755	3.51257	4.56258	3.85175	5.42272	4.29924	3.28821	1.18753	0.242256	2.21885	5.10074	-1.02799	1.683	4.43662	3.34261	5.88482	1.89601	4.43939	3.38911	5.01546	1.39967	-4.14389	3.00293	-1.15846	3.02161	-2.87036	5.50573	3.20918	0.0822517	4.78321	-1.27237	4.80359	2.79909	3.81387	3.89839	6.77492	1.53386
TCGA-E9-A1RE-01A	High_risk_group	-0.586618	4.08228	2.75609	5.45774	4.46068	8.3096	3.46945	4.02379	1.99066	3.27642	5.13703	-2.9098	3.31839	3.7518	4.50886	5.13404	3.66011	3.19311	0.84947	-0.0887443	2.87672	5.03735	-1.24434	1.96494	4.46564	3.03611	5.79099	1.09639	4.00396	3.35794	4.88883	1.87477	-4.24884	3.05225	-1.02658	3.07982	-3.48305	5.5604	3.64276	0.0297893	4.82348	-0.730679	5.15042	2.83368	3.72785	3.74697	7.01379	1.3245
TCGA-E9-A1RF-01A	High_risk_group	-0.653152	3.36428	3.33672	5.48576	4.50571	8.28055	3.46769	4.33142	1.76053	3.13743	5.45942	-2.81788	3.41652	3.4237	3.60664	5.11895	2.93856	3.92987	-0.110418	0.357131	2.88089	4.6498	-1.68043	2.43785	4.42538	2.79737	5.84267	1.71347	3.71157	2.2738	4.96443	0.670903	-5.61907	2.89509	-1.36325	2.41002	-3.9351	5.61956	3.30915	-0.113405	4.31936	-1.71105	4.68264	2.61202	3.4583	3.40867	6.74491	0.571913
TCGA-E9-A1RG-01A	High_risk_group	-0.79863	3.14194	3.7712	5.43613	4.64118	8.15653	3.44504	3.80695	1.83919	3.08123	5.5583	-2.83858	3.74081	2.72757	3.99441	5.44632	3.06679	3.89299	0.283309	0.215335	3.28162	4.93402	-1.72479	2.30196	4.43804	2.74783	5.84338	3.31705	3.41908	1.67918	5.14045	1.08754	-6.80483	2.96699	-1.52805	3.36909	-3.60824	5.65304	2.75826	-0.0110799	4.06933	-1.99935	5.11154	2.67883	3.9095	3.37586	6.96297	0.315029
TCGA-E9-A1RH-01A	High_risk_group	-0.798833	3.27023	2.6258	5.571	4.38835	8.10677	3.37155	4.36476	1.45566	3.57768	5.42363	-2.45694	3.38507	4.97235	3.16032	5.36896	3.86857	2.28496	-0.526151	0.67256	3.09889	4.76216	-1.77662	2.01583	4.43105	2.71187	5.87515	1.8952	4.10753	2.84454	4.92284	1.84118	-4.74256	2.82479	-1.08568	2.26115	-3.61534	5.64457	2.90302	0.0337782	4.09529	-1.85819	4.84593	2.70918	2.95076	3.32932	6.73017	0.997249
TCGA-E9-A226-01A	High_risk_group	-0.654055	3.10595	2.65181	5.51032	3.87855	8.30118	3.41036	4.5131	1.51679	3.28535	5.14423	-2.6038	3.29436	3.84627	3.02739	5.17835	3.88386	2.32146	-0.0608275	0.233927	2.37296	4.69262	-1.38987	2.04288	4.43471	2.703	5.93858	0.873387	4.0353	2.89487	4.86676	0.931883	-4.93649	2.96046	-1.07882	1.77405	-4.15454	5.49808	3.84795	-0.0445149	4.36745	-1.5196	4.42418	2.69241	2.94541	3.93129	6.53301	0.724093
TCGA-E9-A228-01A	High_risk_group	-0.521505	4.30748	2.01677	5.42575	4.30625	8.29605	3.56895	3.96768	2.33666	3.78391	4.94285	-2.21618	3.34253	4.30723	4.17549	5.16581	3.72814	4.56391	0.189266	0.00061578	3.37894	5.17233	-1.26339	2.21282	4.50806	2.83303	5.76766	2.50228	4.09615	3.32537	4.90005	1.57543	-4.14308	3.08443	-0.900692	3.21137	-3.9649	5.56726	3.70816	-0.0187134	4.89998	-0.826966	5.13653	2.85429	3.80969	3.79103	7.12619	1.25934
TCGA-E9-A22D-01A	High_risk_group	-0.730448	4.09621	3.24549	5.38767	4.52967	8.15895	3.4938	4.34895	1.9123	3.81589	5.05172	-2.88976	3.52907	3.25326	4.49111	5.03581	2.99638	3.99111	-0.17928	0.257116	2.45819	5.11464	-1.81681	2.64312	4.46479	2.18568	5.83905	1.37793	3.71744	2.36309	4.87121	0.712855	-5.68064	2.98886	-1.19607	2.65332	-5.46877	5.66396	3.08567	-0.0785995	4.30853	-1.66468	5.41573	2.65703	3.14078	3.77573	7.08417	0.10591
TCGA-E9-A22G-01A	High_risk_group	-0.704384	3.88537	1.46318	5.40421	4.66655	8.16939	3.62051	4.49486	2.2113	3.30633	5.50552	-2.84259	3.55568	3.22233	4.65703	4.53312	4.52901	4.0299	-1.04243	0.941875	1.57177	5.0612	-2.21837	2.2979	4.53886	0.938636	5.91922	-0.63824	4.00822	3.50857	5.03187	0.63589	-5.27886	2.88884	-1.05713	1.17547	-4.41563	5.70724	2.63714	-0.161078	3.75559	-1.55387	5.11604	2.87212	2.6894	3.53516	6.08582	0.315146
TCGA-E9-A22H-01A	High_risk_group	-0.702509	3.92957	2.9929	5.45388	3.89084	8.25669	3.41443	4.46495	2.23277	3.42457	4.7607	-2.61952	3.45634	4.54936	4.66858	5.06877	3.41765	3.61981	0.849594	0.373077	2.73734	4.93853	-1.41368	1.76307	4.45813	2.73331	5.91152	1.29548	4.19936	3.37547	4.83812	1.69876	-4.45556	2.98563	-1.08383	2.76318	-3.8335	5.53659	3.05542	0.0118196	4.49528	-1.31924	5.17192	2.7452	2.76501	3.95335	6.78246	1.19617
TCGA-E9-A244-01A	High_risk_group	-0.730961	3.5851	2.41392	5.50117	4.27433	8.14037	3.49341	4.43982	1.61677	3.12805	5.67934	-3.03718	3.59337	3.35132	3.64633	4.82303	4.0631	3.86751	-0.431899	1.05599	1.6931	4.49971	-2.11003	1.97297	4.46959	1.82118	5.89698	-0.00212742	3.57225	2.82781	4.94003	0.732215	-4.58807	2.75372	-1.0927	2.09888	-3.60461	5.713	3.16301	-0.0972913	3.39738	-1.91787	4.68726	2.70082	2.76428	3.57326	6.02018	0.578503
TCGA-E9-A247-01A	High_risk_group	-0.665039	3.88792	2.3991	5.42952	4.28175	8.25881	3.50235	4.20426	1.43298	3.11712	5.2928	-3.0276	3.68344	3.40855	4.62831	5.20202	3.6653	3.60208	0.2521	0.275581	2.69973	4.8305	-1.31612	2.02095	4.47533	2.33385	5.87592	1.42462	4.12071	3.14977	5.00481	1.28725	-5.43334	2.93858	-1.04782	2.90583	-4.17698	5.57439	3.13254	-0.028926	4.72988	-1.0235	5.09839	2.80319	3.14778	3.79078	7.06682	0.976688
TCGA-E9-A248-01A	High_risk_group	-0.741133	4.11066	2.49334	5.41496	4.8599	8.13016	3.44798	4.55001	1.90642	3.57725	5.09185	-2.76525	3.51216	4.60725	3.90834	5.22812	3.36953	3.36357	-0.208908	0.863938	1.90788	5.07173	-1.8103	2.35863	4.47681	2.29745	5.88088	0.575185	4.08595	2.93923	4.83289	0.986444	-4.48466	2.86229	-0.982948	2.11177	-4.1681	5.6554	3.73018	0.0355439	4.22978	-1.79483	5.08015	2.73266	3.06251	3.65824	6.78178	0.723847
TCGA-E9-A2JS-01A	High_risk_group	-0.559162	4.49305	2.69221	5.40057	4.47296	8.26656	3.57762	4.01737	2.18391	3.81266	5.09762	-2.1599	3.57415	3.41831	4.45649	5.06376	3.13318	4.08668	0.692326	0.369094	3.20495	5.43758	-1.11618	1.94837	4.49267	2.9581	5.83067	2.98627	4.23621	3.29158	4.92162	1.26401	-4.30032	3.10307	-0.959374	3.40263	-3.52043	5.58797	3.62099	-0.00656359	4.84494	-0.7498	5.21252	2.80185	4.26401	3.72808	7.13931	1.57237
TCGA-E9-A3Q9-01A	High_risk_group	-0.465636	4.54735	3.29846	5.38937	4.37926	8.38098	3.46509	4.08887	1.74329	2.81539	5.11154	-2.68033	3.34593	3.40608	4.57979	5.05486	2.21155	3.91293	0.258603	0.61537	2.79038	4.61331	-1.12583	2.56168	4.4361	3.3774	5.8275	2.0068	3.90021	2.59909	4.91001	0.898738	-5.14621	2.93166	-1.23863	3.01171	-3.73225	5.55094	3.301	-0.0738582	4.81114	-1.36616	4.65145	2.5599	3.50837	3.97225	6.96436	0.950383
TCGA-E9-A54X-01A	High_risk_group	-0.558154	4.44729	3.11607	5.39209	4.38836	8.38147	3.45531	4.08529	2.29808	3.13748	5.54396	-2.78886	3.8533	4.36645	5.31871	5.13233	2.94674	4.04729	1.74335	0.452157	3.22702	4.99096	-0.913462	1.89945	4.46802	3.08128	5.83453	2.28209	4.37172	3.36059	4.92402	1.93824	-3.81701	3.10595	-1.19785	4.35083	-2.87225	5.54963	3.36261	0.151397	5.13601	-1.08467	4.88075	2.79952	4.49493	4.06826	7.16481	2.0375
TCGA-E9-A54Y-01A	High_risk_group	-0.90925	3.85736	4.001	5.32926	4.73983	8.15142	3.41071	4.00722	2.65057	2.9802	5.10898	-2.62747	3.71077	3.34345	5.02174	5.17144	2.90365	4.77178	2.05912	-0.188329	3.52693	5.12513	-2.12788	1.36157	4.48378	2.39391	5.68637	1.95078	3.8947	3.10812	5.27363	2.38759	-6.26853	3.0987	-1.41233	5.04674	-3.37225	5.68629	2.70218	0.135699	3.93854	-1.54369	5.28911	2.9258	4.54183	3.42397	6.64033	1.47566
TCGA-E9-A5FL-01A	High_risk_group	-0.796839	2.78854	3.4291	5.41234	3.41605	8.03436	3.50913	3.90417	1.23422	3.39135	5.05493	-3.5118	3.76448	1.33821	2.42554	4.27558	2.40124	4.14978	-0.923767	0.394963	2.69254	4.75551	-2.52403	1.74425	4.45322	1.38666	5.75375	1.49009	3.19293	1.03144	4.89737	-0.477841	-7.61686	2.5119	-1.65365	1.77535	-5.62482	5.67275	2.61477	-0.13769	3.49063	-1.72068	4.51272	2.51005	2.7184	3.38526	6.68011	-0.779676
TCGA-E9-A5UO-01A	High_risk_group	-0.611114	4.48728	3.30582	5.42131	4.53487	8.38858	3.47954	4.13503	2.47053	3.49674	6.01355	-2.03656	3.96012	3.95545	5.08811	5.69268	2.58937	4.52862	1.35664	0.805629	3.91838	4.97693	-1.4753	2.59733	4.45956	3.32761	5.80825	3.08301	4.21203	3.156	5.09538	2.51615	-4.27279	3.23892	-1.2196	5.33045	-2.32092	5.58513	3.30129	0.114217	4.7535	-1.3542	5.16204	2.76971	4.76788	3.86548	7.14525	2.019
TCGA-EW-A1IW-01A	High_risk_group	-0.645098	3.86827	2.51722	5.5122	4.00034	8.27954	3.46042	4.35167	1.90406	3.58189	5.38206	-2.76123	3.40115	3.92735	3.60494	5.14749	3.53192	3.57524	0.265186	0.31169	2.84008	4.88251	-1.31169	2.05166	4.45098	2.63046	5.9708	1.0718	3.95963	2.84991	4.89031	1.09786	-4.65215	2.986	-1.18417	1.84045	-3.75746	5.57219	3.30337	-0.0522255	4.65126	-1.27212	4.78284	2.70609	3.50019	3.81628	6.93348	0.708988
TCGA-EW-A1IX-01A	High_risk_group	-0.576385	3.22162	3.14983	5.47259	3.75384	8.3347	3.45166	4.17229	1.09427	2.75755	5.45707	-3.22173	3.15051	3.25642	3.14964	4.91757	2.64339	2.89904	-0.16504	0.423291	2.50544	4.2776	-1.61338	2.49971	4.41812	3.11954	5.92071	1.14679	3.63201	2.13898	4.9609	0.555945	-5.18176	2.87945	-1.36507	1.97864	-3.56682	5.49495	3.58268	-0.110631	4.40988	-1.7256	4.31316	2.6081	3.62333	3.65456	6.63392	0.783617
TCGA-EW-A1IY-01A	High_risk_group	-0.573866	3.70293	2.80759	5.51735	3.48791	8.31587	3.42635	4.62706	1.71955	3.59255	5.06518	-3.00839	3.31748	3.91087	3.6259	4.70408	3.21386	2.86802	-0.24741	0.248799	2.01913	4.8458	-1.02944	1.95671	4.42801	2.73018	6.00089	0.427852	3.77462	2.66816	4.63703	0.185695	-4.41066	2.83036	-1.12465	1.14782	-5.19893	5.5106	3.23445	-0.142268	4.50172	-1.40343	5.24304	2.52484	2.55945	4.11661	6.81073	0.115886
TCGA-EW-A1OW-01A	High_risk_group	-0.640162	2.87534	1.44897	5.46552	3.49901	8.23382	3.57196	4.36818	1.62463	3.3525	5.43891	-2.5272	3.31366	3.04562	3.43663	4.74398	4.03801	3.25084	-0.778962	0.670797	1.91143	4.56322	-1.78485	2.52545	4.4804	1.60723	6.03691	1.39157	3.68	2.75175	4.99197	1.18453	-5.40075	2.84026	-1.18736	0.811371	-5.06508	5.62554	3.02542	-0.243073	3.34355	-2.04893	4.47916	2.70893	2.62407	3.56428	5.91489	0.284643
TCGA-EW-A1OX-01A	High_risk_group	-0.559817	4.52113	3.16107	5.43178	4.55544	8.44508	3.47817	4.27894	2.65181	3.3238	5.73978	-2.16384	3.50419	4.53003	4.9213	5.40169	2.71857	5.20184	0.959012	0.328354	3.6057	4.95294	-1.28202	1.97745	4.46668	3.49929	5.7829	2.73991	4.59406	3.81598	4.97085	2.75593	-3.44327	3.07453	-1.02396	4.37842	-3.26504	5.54451	3.44941	0.0767343	4.90544	-0.995643	5.02016	2.76261	4.07078	3.85051	7.14298	1.57695
TCGA-EW-A1OY-01A	High_risk_group	-0.682661	3.81931	3.2814	5.45159	4.63861	8.25885	3.47689	4.14319	1.96421	3.39388	5.6144	-2.54995	3.50553	3.36665	4.55144	5.03348	3.59019	3.67548	0.281658	0.608736	3.13332	5.09356	-1.63346	2.33808	4.45963	2.69037	5.79539	2.06125	3.94759	2.99337	4.98166	1.89281	-4.96335	2.99851	-1.29537	2.97844	-3.70061	5.6584	3.09818	-0.031807	4.34522	-1.43842	5.1593	2.74417	3.72509	3.52727	6.80966	0.996836
TCGA-EW-A1OZ-01A	High_risk_group	-0.756512	3.22535	3.6229	5.50941	4.19846	8.18515	3.45495	4.25328	2.03586	3.1086	5.6628	-2.71463	3.31133	3.59084	3.61802	5.16863	3.41798	3.67508	-0.0427542	0.211967	2.66083	4.55582	-1.7712	1.99605	4.44858	2.49395	5.86902	1.53578	3.81929	2.59976	5.01671	1.38404	-5.71717	3.00186	-1.2636	2.56944	-3.54338	5.6624	2.75374	-0.0735123	4.27494	-1.35905	4.74475	2.74828	3.79061	3.30224	6.71802	0.382054
TCGA-EW-A1P4-01A	High_risk_group	-0.743311	3.24376	2.56173	5.43778	3.91175	8.13956	3.51373	4.64773	1.66367	3.18215	5.77059	-3.14903	3.52574	1.74151	3.09613	4.68756	2.97523	4.25066	-1.98781	1.11794	1.63547	4.55215	-2.37825	2.07967	4.45009	1.35928	5.96071	-0.280736	3.35536	1.80004	4.86079	0.0217013	-5.77624	2.65976	-1.45176	1.30728	-4.43345	5.73027	2.80215	-0.189288	3.67986	-2.37302	4.21189	2.48272	3.17891	3.45963	6.42311	-0.232828
TCGA-EW-A1P8-01A	High_risk_group	-0.78348	3.46341	2.47379	5.42721	4.18519	8.11496	3.48766	4.53169	1.96595	3.11839	5.5309	-3.17354	3.52298	2.75972	4.13098	4.8418	4.22429	2.93474	-0.946543	0.630116	2.28245	4.76597	-2.05989	2.27687	4.47221	1.55179	6.04668	0.330822	3.67655	2.35823	5.08251	0.994083	-6.1231	2.84632	-1.22206	1.18506	-4.56681	5.71823	3.11702	-0.120115	3.65969	-2.03099	4.81848	2.71766	3.21049	3.45011	6.24582	0.464537
TCGA-EW-A1PB-01A	High_risk_group	-0.821394	3.77592	3.37505	5.38889	4.59168	8.01544	3.42143	4.51668	2.08412	3.19541	5.75231	-2.60166	3.92455	2.32492	4.6579	4.44464	2.43527	3.42298	-1.15732	1.28196	2.07971	4.78014	-2.13402	2.1828	4.43566	1.88542	5.94466	1.31629	3.52788	1.60304	4.96495	1.50347	-6.32122	2.60261	-1.43595	2.33536	-5.06693	5.72262	2.73626	-0.0848046	3.68669	-2.43416	5.15043	2.44508	2.72255	3.30021	6.47555	0.312058
TCGA-EW-A1PC-01B	High_risk_group	-0.830111	3.04786	2.49963	5.4213	4.58532	8.1586	3.47576	4.11704	1.66493	3.15948	5.47023	-2.14793	3.63588	3.81632	3.64053	5.1957	4.15501	2.98122	-0.0606783	0.449738	2.7512	5.08826	-2.17292	2.2115	4.49445	1.72916	5.75156	1.84325	4.08065	3.05496	5.18108	1.53369	-5.81593	2.99468	-1.19942	2.30712	-4.60753	5.67967	2.60362	0.0236209	3.79123	-1.91903	5.16471	2.87035	3.33278	3.3521	6.68741	0.533114
TCGA-EW-A1PD-01A	High_risk_group	-0.581904	3.42676	2.43596	5.47193	3.83391	8.31138	3.50497	4.14536	1.60056	3.30773	5.77953	-2.45931	3.25885	3.32137	3.39571	5.1233	3.12508	3.40379	-0.450613	0.443252	3.19513	4.66141	-1.78546	2.60113	4.45389	2.74811	5.8687	1.84866	3.78132	2.58569	4.96936	1.24959	-4.96988	2.98745	-1.27795	1.79578	-3.37877	5.59098	3.67131	-0.0935836	4.50862	-1.40763	4.31805	2.70784	3.70384	3.59571	6.64988	0.744507
TCGA-EW-A1PH-01A	High_risk_group	-0.78037	3.25533	2.09508	5.47023	4.4655	8.14321	3.48478	4.42941	1.63615	3.32807	5.85877	-2.59201	3.57703	3.55653	3.43456	4.59494	4.18609	3.34269	-0.949683	0.429621	2.14974	4.92491	-2.10166	2.22539	4.46711	1.87496	5.96771	0.0206883	3.87078	2.87378	4.90034	1.4629	-5.30586	2.71205	-1.1491	1.0451	-4.30295	5.67496	3.22738	-0.0990455	3.48904	-1.54148	4.71155	2.72492	3.23417	3.35298	6.45643	0.699348
TCGA-EW-A2FR-01A	High_risk_group	-0.626574	2.48129	2.90924	5.55805	3.76964	8.31983	3.50528	4.14572	1.27222	3.1774	5.53784	-3.21084	3.3171	2.45357	2.203	4.60707	2.6274	3.18893	-0.835685	0.0477335	2.73577	4.23851	-1.74334	2.63796	4.41984	2.44155	6.01098	1.79892	3.35985	1.68394	4.87656	0.0938052	-6.14549	2.94974	-1.4617	1.00745	-3.96139	5.56612	3.19722	-0.234627	4.05508	-1.87396	4.14743	2.51863	3.36206	3.44731	6.50387	0.18245
TCGA-EW-A2FW-01A	High_risk_group	-0.698106	3.81259	2.9033	5.47188	4.4884	8.26889	3.51562	3.81024	2.3098	3.37953	5.21036	-2.44871	3.40439	3.47752	4.16278	5.58665	3.55715	4.39699	0.295915	0.178665	2.7405	4.89217	-1.54602	2.1668	4.47954	2.61225	5.81347	2.81189	3.59676	2.7132	5.05184	1.88236	-5.59103	3.15618	-1.12131	3.45162	-3.62187	5.60654	3.01003	0.00704551	4.23096	-1.72161	4.74274	2.85786	3.59801	3.68204	6.9324	0.90733
TCGA-EW-A423-01A	High_risk_group	-0.705382	3.85502	3.5195	5.36165	4.84199	8.23779	3.42713	4.09194	2.55671	3.02663	5.24554	-2.30253	3.59937	3.26427	4.87439	4.88058	2.70829	3.73257	1.02806	0.00825982	4.11444	4.932	-1.714	1.82366	4.45149	2.90899	5.82736	3.45101	3.90092	2.51841	5.19913	2.31199	-6.37887	3.06268	-1.36093	3.28392	-3.1737	5.62331	3.27267	0.0564272	4.44424	-1.73166	4.79837	2.74975	4.12638	3.70343	6.68574	1.30196
TCGA-EW-A6S9-01A	High_risk_group	-0.668982	3.02044	2.86815	5.46521	4.05058	8.31164	3.43564	4.31535	1.57617	3.1794	5.78674	-3.18194	3.65744	3.97507	3.46569	5.06568	3.70373	2.49119	0.297214	0.161827	2.82771	4.64538	-1.644	2.09476	4.43132	2.56038	5.94952	1.70317	3.86992	2.40465	4.99779	0.899103	-5.23498	3.08162	-1.31658	2.18478	-3.4631	5.58719	3.34113	-0.0121367	4.37963	-1.49143	4.5686	2.73017	3.88635	3.71415	6.85019	1.1409
TCGA-EW-A6SA-01A	High_risk_group	-0.643438	4.28328	2.82075	5.40446	3.93495	8.28044	3.5004	4.17812	2.01129	2.96916	5.20323	-2.74622	3.22229	3.9116	4.87881	5.05915	3.23273	4.02132	0.442593	0.0484537	2.78121	5.00646	-1.46394	1.85732	4.50244	2.5429	5.72656	-0.0356341	4.12773	3.44418	4.99438	1.39857	-4.51431	3.04237	-1.05198	3.69126	-4.14431	5.62505	3.25828	0.0178549	4.66659	-1.15373	4.70402	2.93893	3.80067	3.8258	6.9356	-0.0374472
TCGA-EW-A6SD-01A	High_risk_group	-0.749073	3.57894	3.40207	5.4968	5.03276	8.15525	3.38981	4.53678	1.99552	3.32352	5.46469	-2.50814	3.49244	3.67907	3.54599	4.93237	2.9222	2.70519	-0.0934721	0.275598	2.51519	4.8001	-1.64435	1.61928	4.42991	2.54847	5.91818	1.47236	3.93203	2.43032	4.89224	0.982683	-6.02389	2.86598	-1.24331	2.21807	-3.86454	5.63783	3.31925	0.00414542	4.35526	-1.35159	4.68396	2.65092	3.86175	3.43143	6.81865	0.731171
TCGA-GI-A2C8-01A	High_risk_group	-0.515339	4.12431	3.6803	5.5291	4.522	8.37283	3.42892	4.26364	1.68592	2.97931	5.63961	-2.56209	3.58443	2.82209	3.6098	5.16216	3.08571	2.86562	0.324636	0.396838	2.82895	4.71128	-0.958961	2.79317	4.40592	3.16333	5.96352	3.13469	3.99362	2.45619	4.80744	0.693159	-5.20527	2.98771	-1.33472	2.36349	-2.62155	5.48643	3.89964	-0.0781808	4.59965	-1.46841	4.62125	2.49948	3.83783	3.8162	6.74509	1.37994
TCGA-GM-A2D9-01A	High_risk_group	-0.667205	3.45497	3.55034	5.43602	3.79596	8.27433	3.42978	4.11592	1.87281	2.81364	5.13452	-3.12491	3.25134	2.80624	3.91515	4.60737	2.86559	3.7821	0.113254	-0.00883424	3.01937	4.67835	-1.70803	2.13135	4.42698	2.87817	5.80534	1.33395	3.57854	2.3208	4.98686	0.938183	-5.77147	2.9997	-1.39361	2.57488	-4.42759	5.56448	3.01093	-0.0813562	4.28365	-1.54318	4.69119	2.64883	3.10878	3.80481	6.67851	0.100357
TCGA-GM-A2DB-01A	High_risk_group	-0.777286	3.80482	3.24973	5.41043	4.17846	8.07713	3.42795	4.31965	2.24156	3.23432	5.6606	-3.14616	3.87798	3.73139	4.21663	5.0066	2.67471	2.77679	-0.0642718	0.951419	2.53289	5.0126	-1.63519	2.31	4.46005	2.2772	5.91216	2.93938	3.56435	2.05109	4.94095	0.693786	-5.38176	3.0328	-1.34077	3.30065	-4.03525	5.6639	2.72305	0.0711309	4.39207	-1.85031	5.75414	2.67391	3.74728	3.76833	6.92574	0.657903
TCGA-GM-A3NY-01A	High_risk_group	-0.664141	3.45582	3.04108	5.40984	3.5623	8.27302	3.4261	4.09413	2.00001	2.79123	4.94446	-2.82434	3.43031	3.0053	4.1101	4.57882	2.61108	3.56932	0.717412	-0.028102	3.10029	4.84515	-1.64231	1.84598	4.4507	2.94046	5.81978	1.61014	3.67801	2.46402	5.021	0.991806	-6.13444	3.01318	-1.35931	2.84901	-4.09223	5.52997	3.11401	0.00462644	4.26916	-1.63805	4.67047	2.72081	3.55293	3.90834	6.59224	0.904664
TCGA-GM-A3XL-01A	High_risk_group	-0.781421	4.14626	3.26944	5.36544	4.63369	8.04824	3.49265	4.46735	2.33278	3.38391	5.52339	-2.86311	3.57548	2.49605	4.73298	4.93158	3.30061	4.12957	-1.11274	1.32038	2.0633	5.10121	-2.12478	2.2218	4.48112	1.325	5.82249	0.495913	3.55237	2.23813	5.01864	0.91385	-6.3774	2.73712	-1.30346	2.77385	-5.40528	5.76731	2.43101	-0.088415	3.53756	-2.15944	5.3491	2.68641	3.07873	3.2758	6.50522	-0.201822
TCGA-GM-A3XN-01A	High_risk_group	-0.560844	3.37215	3.27957	5.40724	3.39069	8.27118	3.50755	4.1168	1.31415	2.6826	5.35456	-3.01949	3.34337	1.93038	3.43582	4.55991	2.02518	3.40299	-0.471535	0.129347	2.58544	4.5095	-1.59786	2.66033	4.43968	2.50493	5.8901	1.48834	3.52066	1.79005	4.98256	0.0110329	-6.42867	2.86541	-1.46145	1.68009	-4.15829	5.55927	3.09641	-0.193702	4.32752	-1.77547	4.42657	2.5537	3.72913	3.75032	6.60622	0.149908
TCGA-GM-A4E0-01A	High_risk_group	-0.475496	3.58107	3.05839	5.41587	3.47256	8.33046	3.49689	4.04863	1.07327	2.52235	5.52358	-3.10147	3.3976	1.60315	3.28676	4.53379	1.23962	3.18635	-0.648115	0.19941	2.37124	4.35323	-1.44636	2.9031	4.42187	2.74045	5.89856	1.18398	3.25235	1.42747	4.9078	-0.538374	-6.64397	2.80808	-1.49872	1.46067	-4.16374	5.5696	3.46564	-0.242493	4.5284	-1.78649	4.40853	2.4216	3.65879	3.66196	6.69437	-0.153706
TCGA-HN-A2NL-01A	High_risk_group	-0.420943	4.55192	1.51868	5.2176	3.49785	8.29141	3.78825	4.14782	1.20194	3.31029	4.61651	-2.43063	3.01322	3.15564	5.33191	3.94959	3.39224	4.53235	-0.5305	1.09165	1.35399	5.1929	-1.88811	2.63079	4.59502	1.25891	5.74739	1.16191	3.81461	3.24531	5.05472	0.825308	-5.2285	2.8369	-0.91456	1.87839	-5.9812	5.64717	3.13318	-0.267791	4.27716	-1.63038	5.46941	2.87024	2.62701	3.78284	6.39139	-0.0116113
TCGA-HN-A2OB-01A	High_risk_group	-0.508724	3.28753	2.94398	5.46818	3.66345	8.37643	3.49077	4.03591	0.95188	2.53843	5.55165	-3.23158	3.05869	2.53547	3.09225	4.77131	2.49536	2.86719	-0.591753	0.251467	2.51111	4.27321	-1.49359	2.62944	4.42802	2.84639	5.91763	1.36439	3.62879	2.0913	4.96095	0.138082	-5.68214	2.89398	-1.41715	1.45529	-3.58122	5.51362	3.32882	-0.208518	4.47785	-1.53685	4.07984	2.58484	3.50738	3.69127	6.64558	0.319998
TCGA-JL-A3YX-01A	High_risk_group	-0.705345	3.57123	3.71272	5.42336	4.10499	8.19341	3.44829	4.17951	2.25054	2.7669	4.94135	-2.99342	3.41547	3.57343	4.2653	4.96202	3.31059	3.4959	0.980078	0.251714	2.67565	4.80337	-1.61731	1.71451	4.45384	2.38583	5.81479	1.36558	3.64133	2.47792	5.07314	1.07123	-5.9663	2.97431	-1.26819	2.82108	-3.97285	5.62836	3.03396	0.0135247	4.18241	-1.63345	4.79341	2.82304	3.82195	3.77103	6.43788	0.600175
TCGA-LL-A6FR-01A	High_risk_group	-0.781154	2.413	2.87982	5.49277	4.19025	8.18361	3.52222	3.92461	2.02157	3.08021	5.96109	-3.06927	4.02512	2.39212	3.08673	4.56237	3.8216	4.16098	-0.345058	0.578258	3.18116	4.54789	-2.60089	2.28181	4.45644	1.30106	5.94803	2.93486	3.37608	1.88944	5.2264	1.15172	-6.79892	2.99849	-1.69972	1.96552	-4.22214	5.73847	2.23674	-0.162517	2.82236	-2.46407	4.92007	2.65465	3.08382	3.15652	5.92103	0.546518
TCGA-LL-A73Z-01A	High_risk_group	-0.699588	3.00123	3.10358	5.43944	3.89375	8.18996	3.46267	4.1691	1.74362	2.84607	5.63149	-3.07296	3.65089	2.71107	3.08128	4.56126	2.54137	2.92973	-0.5622	0.561688	2.63398	4.86507	-1.94103	2.27333	4.43793	2.21174	5.9497	1.50794	3.34234	1.6386	4.87475	0.475814	-6.36147	2.84585	-1.4298	1.76984	-4.46002	5.62073	2.92195	-0.115746	3.96158	-1.93513	4.61649	2.55221	3.15718	3.56171	6.58148	0.123496
TCGA-LL-A740-01A	High_risk_group	-0.708896	2.80965	3.69758	5.51232	4.32615	8.32023	3.4183	4.34285	1.85917	3.12074	5.88593	-3.06324	3.84326	2.67823	3.28303	5.2147	1.66947	2.65219	0.0537463	0.403361	2.75991	4.41418	-1.72836	2.27156	4.39233	2.68691	6.07849	2.29722	3.41061	1.60187	4.89962	0.48516	-6.23853	2.95152	-1.43569	2.07059	-3.06496	5.65244	3.00003	-0.0765138	4.25969	-1.73494	4.5698	2.4734	4.32704	3.60124	6.60565	0.91568
TCGA-LL-A7SZ-01A	High_risk_group	-0.769137	3.41882	3.97886	5.37695	4.33735	8.12268	3.50301	3.82739	1.92201	3.1977	5.30051	-3.03798	3.52776	1.60783	4.09227	4.83234	2.51029	3.95907	0.0989562	0.0459349	2.7461	4.81551	-2.08007	2.53086	4.45512	2.08615	5.85301	3.03759	3.06856	1.28061	5.02681	0.754949	-7.293	3.02981	-1.47487	2.84995	-4.28559	5.74073	2.63833	-0.139126	3.69561	-1.95392	5.73771	2.68113	3.92175	3.27162	6.90805	0.315552
TCGA-LL-A7T0-01A	High_risk_group	-0.705062	3.57693	2.92885	5.3741	3.94367	8.15379	3.49965	4.05632	1.8662	3.39932	4.70449	-2.71565	3.40907	3.68279	4.05232	4.83218	3.52475	3.53981	0.299266	0.037969	3.22304	4.91887	-1.77684	2.07143	4.47759	1.84087	5.74929	2.29535	3.878	2.65804	5.03001	1.41658	-4.99354	2.91926	-1.3032	2.88016	-4.46513	5.62612	2.98186	-0.0427849	4.37139	-1.49211	4.91434	2.86791	3.6011	3.62124	6.98693	0.501296
TCGA-LL-A8F5-01A	High_risk_group	-0.757312	3.53288	3.36257	5.411	4.45283	8.18537	3.51381	3.96366	1.05865	2.84545	5.79033	-3.01181	3.78733	1.4578	4.06427	4.86406	3.27284	3.40174	-1.213	1.08312	2.51532	4.47116	-2.27639	2.64802	4.45076	1.76161	5.86841	1.55836	3.37823	1.52153	5.14914	0.259486	-7.27685	2.90303	-1.62967	1.97075	-4.30702	5.75421	2.43536	-0.179368	3.6063	-2.56419	4.77601	2.60727	3.49878	3.10269	6.57941	0.360106
TCGA-LL-A9Q3-01A	High_risk_group	-0.732343	3.64271	4.41332	5.45906	4.79677	8.28328	3.39124	3.96905	2.56189	2.95996	5.78037	-2.66397	3.6965	2.04377	4.09562	5.1418	2.7825	3.85694	0.818876	0.122359	4.10601	4.59442	-1.63809	2.15146	4.40751	3.00246	5.92962	3.81487	3.5138	1.88368	5.07693	1.53151	-6.65495	3.13742	-1.64212	3.84608	-2.48501	5.63081	3.2356	0.0266999	4.2632	-1.65248	4.85983	2.63833	4.65365	3.7171	6.70513	1.60264
TCGA-LQ-A4E4-01A	High_risk_group	-0.655917	3.98509	2.82188	5.4625	4.3031	8.35007	3.42856	4.23536	1.9175	2.97247	5.4443	-2.60478	3.49709	3.80699	4.47748	5.63929	3.55151	3.4993	0.450125	0.42499	2.78526	4.61717	-1.37001	2.11398	4.44924	3.06444	5.88214	1.49744	4.20496	3.03525	5.11282	1.57027	-4.61384	3.18993	-1.17147	3.07874	-2.66374	5.59305	3.04943	0.0547667	4.68828	-1.30497	4.6603	2.85627	4.34029	3.82945	6.87836	0.983798
TCGA-OL-A5D6-01A	High_risk_group	-0.721296	2.93651	3.74111	5.50628	4.51509	8.29088	3.40494	4.27541	1.80786	2.84395	6.01307	-3.07494	3.70748	2.55615	3.44643	5.12321	2.09573	2.19803	-0.421911	0.374112	2.60814	4.31069	-1.71051	2.38302	4.39664	2.74555	6.04462	2.75707	3.31463	1.57393	4.92973	0.320788	-6.3038	3.04362	-1.45142	2.16141	-2.70616	5.62595	2.80441	-0.0538783	4.27448	-1.81479	4.64303	2.53668	4.41517	3.571	6.5591	0.83368
TCGA-OL-A5S0-01A	High_risk_group	-0.732422	2.94632	2.90767	5.47181	4.1298	8.15004	3.52374	4.21541	1.66731	2.95164	5.88863	-3.10933	3.80314	1.75743	3.05157	4.60307	3.48304	3.32889	-0.904996	0.416215	2.48034	4.53561	-2.19317	2.6111	4.46046	1.31716	5.95689	1.07972	3.16669	1.57932	4.99625	0.406341	-6.94356	2.86651	-1.48154	1.48946	-4.49882	5.74607	2.83745	-0.231102	3.3848	-2.16278	4.85029	2.57526	3.27867	3.24602	6.4453	0.0303093
TCGA-OL-A66K-01A	High_risk_group	-0.537375	3.93389	3.3478	5.42793	3.78967	8.36624	3.46322	4.20048	1.80579	2.90814	5.34334	-2.55332	3.3317	3.31798	4.00978	4.88548	2.98523	3.56069	0.530302	0.0108657	3.52782	4.76421	-1.28473	1.97641	4.44925	2.73662	5.88396	2.44316	4.13564	2.90587	5.01731	1.7636	-5.8125	2.89407	-1.32221	2.14446	-3.64741	5.52583	2.99602	-0.0964286	4.45865	-1.2496	4.6353	2.68641	3.68903	3.93259	6.70734	0.664106
TCGA-OL-A66O-01A	High_risk_group	-0.727619	3.54903	3.71148	5.37629	3.97738	8.21376	3.49371	3.81624	1.82408	2.82255	5.44807	-3.13148	3.67042	2.44664	4.51956	5.02126	2.8994	4.52899	0.251997	0.242626	3.10436	4.7347	-2.01586	2.15099	4.47284	2.14236	5.78533	2.053	3.57645	2.22268	5.17348	1.49721	-6.2846	3.05684	-1.41487	3.72286	-4.58212	5.66778	2.32898	-0.0347969	4.14344	-1.67497	5.05129	2.82138	3.59525	3.58245	6.77034	0.213273
TCGA-OL-A6VO-01A	High_risk_group	-0.613359	4.39057	2.55978	5.33579	4.21753	8.08832	3.58303	4.54421	2.35675	3.15316	4.87605	-2.53671	3.71304	2.71245	4.83376	4.25449	3.6008	4.37507	-0.291411	0.917288	1.97208	5.0806	-2.01324	1.68683	4.52479	1.12525	5.84282	0.776068	4.22829	3.44676	5.00427	1.40792	-4.97579	2.75725	-1.10655	1.96473	-5.64971	5.73195	2.61983	-0.110421	3.66364	-1.54246	5.25005	2.78167	2.36801	3.68022	6.39492	-0.00586607
TCGA-OL-A97C-01A	High_risk_group	-0.445652	3.27288	2.62088	5.40517	3.57382	8.44331	3.6053	3.73769	0.940093	2.82812	5.73283	-3.22803	2.72337	2.28459	3.19009	4.29296	2.53447	3.0883	-1.27469	0.402954	2.1461	4.45356	-1.40119	3.35163	4.46756	2.61043	5.87886	1.6524	3.74171	2.16104	4.98124	-0.218285	-5.76091	2.95798	-1.45207	1.1864	-4.02679	5.55458	3.19264	-0.282562	4.66073	-1.85939	4.07346	2.611	3.08628	3.59196	6.79686	0.224867
TCGA-PE-A5DC-01A	High_risk_group	-0.719901	3.34289	2.90765	5.39962	3.78201	8.17692	3.49502	3.9826	1.59899	2.8472	5.151	-2.7944	3.46644	2.88128	3.72174	5.21791	2.8926	4.07857	0.19151	0.277457	3.25711	4.90878	-1.86221	2.23242	4.46517	2.31129	5.78617	1.27656	3.60883	2.2818	5.03288	1.20507	-5.56252	2.9593	-1.28373	3.04743	-3.40495	5.60446	3.22641	-0.022441	4.39912	-1.6237	5.05296	2.75904	4.0543	3.57264	7.00519	0.8072
TCGA-PE-A5DD-01A	High_risk_group	-0.735549	3.14189	2.89105	5.41583	4.09838	8.28013	3.45776	4.10798	1.66574	2.78446	5.69551	-3.10979	3.39335	2.56978	3.69214	5.06687	2.92633	3.38559	-0.269864	0.101192	3.07754	4.60753	-1.84436	2.72307	4.43596	2.56668	5.95739	1.98086	3.64991	1.9875	5.1457	0.893103	-6.39865	3.09056	-1.49631	2.30963	-3.25318	5.57881	3.32935	-0.0534041	4.36871	-1.91678	4.36584	2.69423	3.91412	3.57393	6.83939	0.544109
TCGA-PL-A8LX-01A	High_risk_group	-0.394561	4.89898	3.48125	5.38994	4.21136	8.37978	3.57664	4.02306	2.30591	2.92826	5.19469	-2.51038	3.69976	2.39917	5.29847	5.07719	2.33108	4.99845	0.817313	0.366276	2.76845	4.83416	-1.05725	2.39883	4.46472	2.60484	5.77112	2.8476	4.02307	2.8228	4.97879	1.34098	-4.65659	3.0224	-1.17521	3.69053	-4.03628	5.5795	3.20134	-0.0910408	4.53616	-1.31529	5.15761	2.66658	4.20175	3.91969	7.14229	0.960455
TCGA-S3-A6ZF-01A	High_risk_group	-0.691099	3.95576	3.00338	5.45232	4.422	8.22386	3.44875	4.32884	2.21039	3.46214	5.18877	-2.27263	3.62957	3.9256	4.13291	5.25578	3.48681	3.44802	0.326912	0.330814	2.98774	5.0395	-1.35464	2.04561	4.44717	2.89756	5.93351	1.49991	3.91394	2.79226	5.00725	1.31401	-4.98264	2.97673	-1.08371	2.60384	-4.09873	5.56226	3.72517	0.0028958	4.42545	-1.50019	5.03082	2.72641	3.8596	3.72418	6.98577	0.694902
TCGA-S3-AA0Z-01A	High_risk_group	-0.742167	3.99613	2.69022	5.37157	3.54342	8.1359	3.50141	4.56428	1.69468	3.08755	4.98136	-2.63781	3.00877	2.7163	3.51945	4.50357	3.20032	3.58315	-1.431	0.350266	1.6985	4.63662	-2.24953	1.82303	4.48793	1.10143	5.79255	0.196406	3.84778	2.66023	5.06594	0.0671216	-6.33504	2.76981	-1.24733	1.43681	-4.68746	5.62513	2.30671	-0.185949	3.32219	-2.24992	4.58573	2.72427	2.94742	3.43433	6.26855	-0.0363023
TCGA-S3-AA10-01A	High_risk_group	-0.750524	3.48837	2.27569	5.35141	4.58225	7.99205	3.57428	4.50331	1.21659	2.83447	5.19378	-3.37331	3.46849	1.43048	3.88721	4.58102	2.27852	3.85613	-1.68348	0.78138	1.32611	4.56995	-2.54843	2.49463	4.48021	1.14231	5.82209	-0.946567	3.1947	1.8651	4.97819	-0.282507	-5.91772	2.53512	-1.2315	0.939991	-5.05711	5.77714	2.54088	-0.248791	3.27725	-2.3379	4.91947	2.54886	2.82002	3.19667	6.25003	-0.689586
TCGA-S3-AA12-01A	High_risk_group	-0.64021	4.30107	3.44594	5.41948	4.32748	8.27385	3.45911	4.03299	1.901	3.05853	5.09271	-2.55169	3.3111	4.27316	4.7437	5.31287	3.70843	4.09162	1.10301	0.319437	3.2902	4.8699	-1.41512	1.90183	4.46916	2.79877	5.76687	1.69256	4.21142	3.32653	4.98933	2.59075	-4.72751	3.02064	-1.09904	4.12028	-2.57758	5.57437	3.29725	0.041962	4.70738	-0.953949	5.00684	2.87879	3.72629	3.80553	6.94823	1.20223
TCGA-S3-AA14-01A	High_risk_group	-0.63788	3.41587	3.34949	5.47386	3.99515	8.31232	3.44896	4.06383	1.68667	3.07282	5.6429	-2.83519	3.16154	3.97151	3.66422	5.12638	3.24178	2.9245	0.393448	0.4857	2.71332	4.49104	-1.57746	2.47937	4.42794	2.98355	5.8792	2.48445	3.72062	2.4426	5.00276	1.32963	-5.18969	3.05828	-1.30274	2.32186	-3.19844	5.57085	3.16787	-0.0346102	4.52658	-1.54167	4.57215	2.73131	4.10757	3.7305	6.59309	1.01951
TCGA-UL-AAZ6-01A	High_risk_group	-0.694147	4.24556	3.3545	5.36927	4.49939	8.17629	3.51191	4.06593	2.79396	3.59177	5.72913	-2.57235	3.84702	3.44978	4.63831	5.10753	2.88998	5.02808	0.570456	0.334572	3.49911	5.38348	-1.65094	2.08831	4.47317	2.49529	5.79245	3.16892	4.00594	2.75056	5.03436	1.72324	-5.11576	3.05766	-1.24568	4.07543	-3.26183	5.65633	3.21802	0.109177	4.54014	-1.29742	5.14126	2.765	4.55869	3.73648	7.07997	1.04064
TCGA-UU-A93S-01A	High_risk_group	-0.874837	3.56505	3.79454	5.47061	5.52631	8.09044	3.331	4.48682	3.13609	3.06472	5.92525	-2.19043	4.13596	3.20905	4.47822	5.33429	3.50678	2.76842	0.447515	1.21888	3.26632	5.09405	-1.56629	1.8222	4.43895	2.64153	5.9	2.24486	3.75718	2.44783	5.20263	2.47895	-6.79903	3.12813	-1.30389	4.09816	-3.28872	5.72287	3.1348	0.162361	3.5833	-2.11725	5.37947	2.67967	3.94515	3.56602	6.57085	0.851197
TCGA-3C-AAAU-01A	Low_risk_group	-0.520236	4.84987	2.28378	5.32897	4.44777	8.29941	3.59652	3.91027	2.23556	3.23004	5.5346	-2.27862	3.59307	3.65415	5.25599	5.34058	2.45544	4.09856	1.38308	1.04276	3.01219	5.27815	-1.38349	2.56091	4.49746	2.86031	5.81834	3.89181	4.35984	3.30474	5.09302	1.53446	-4.04587	3.07718	-1.09879	3.91935	-2.12593	5.54666	2.9484	0.0453067	4.6148	-1.46045	5.11839	2.79236	4.92332	3.91796	6.95067	2.71143
TCGA-3C-AALI-01A	Low_risk_group	-0.688834	4.10537	3.01836	5.36731	5.03543	8.228	3.51324	4.16178	2.40126	3.71948	5.24805	-1.88213	3.83482	3.84903	4.27904	5.24797	3.25852	4.06147	0.975214	0.829406	3.38687	5.09131	-1.68355	1.87085	4.46889	2.86913	5.8422	3.62433	4.13424	2.62855	5.12393	1.54343	-5.38109	3.06189	-1.25629	3.56873	-3.44413	5.62181	3.52066	0.103738	4.42326	-1.57588	5.03432	2.78945	4.13234	3.57688	7.05074	1.47671
TCGA-3C-AALK-01A	Low_risk_group	-0.683642	3.08708	3.27269	5.44624	3.97591	8.28438	3.45932	4.25672	1.58194	2.99982	5.43467	-3.01885	3.24383	3.01338	3.44103	4.89695	2.86274	3.23667	-0.214509	0.185555	2.82198	4.51097	-1.81283	2.10412	4.43606	2.64056	5.91709	1.53942	3.55175	2.07687	5.03237	0.601236	-5.94575	2.96033	-1.40476	1.82754	-4.00225	5.59504	3.2664	-0.110014	4.18089	-1.72421	4.33015	2.66066	3.81241	3.62108	6.63019	0.25
TCGA-4H-AAAK-01A	Low_risk_group	-0.617949	3.08097	3.07983	5.44498	3.82004	8.27275	3.48641	3.97092	1.03712	2.63061	5.2388	-3.2662	3.15855	2.80338	3.49032	4.51846	3.14125	3.07308	-0.596662	0.360425	2.51216	4.48754	-1.90692	2.44086	4.4455	2.51313	5.84121	0.857346	3.57908	2.20941	5.01618	0.692924	-5.98125	2.93249	-1.37493	1.72276	-4.19041	5.57681	3.25407	-0.154861	4.20811	-1.67298	3.99493	2.69232	3.30021	3.46127	6.56682	0.137027
TCGA-5L-AAT0-01A	Low_risk_group	-0.56416	3.45285	2.9748	5.4171	3.59075	8.28499	3.49469	4.03373	1.12763	2.8226	5.31793	-3.17678	3.10612	2.5901	3.53849	4.51173	2.60416	3.17265	-0.470666	0.139521	2.69393	4.47937	-1.64331	2.58384	4.44381	2.44196	5.86506	1.76488	3.5169	1.9595	4.97862	0.145225	-5.7811	2.88091	-1.42308	1.68783	-4.51324	5.54284	3.01873	-0.198971	4.27269	-1.71407	4.50737	2.61515	3.21149	3.70167	6.64316	0.117111
TCGA-5L-AAT1-01A	Low_risk_group	-0.637462	3.46065	3.62976	5.43656	4.07611	8.22989	3.47035	4.23115	1.66156	2.8587	5.117	-3.16636	3.42972	2.74547	3.77135	4.642	2.24048	3.32373	-0.231901	0.203654	2.64189	4.56123	-1.74545	2.43706	4.42328	2.42096	5.89113	1.7054	3.51218	1.81392	4.89146	0.564051	-6.25506	2.85108	-1.42314	1.82307	-4.99625	5.59423	3.05162	-0.174882	4.15826	-1.73058	4.83161	2.53066	2.86904	3.62904	6.63167	-0.0860014
TCGA-A1-A0SD-01A	Low_risk_group	-0.627855	3.54583	2.77757	5.5076	4.1361	8.31031	3.44549	4.30311	1.63022	3.10475	5.51588	-2.89393	3.53724	3.75004	3.32162	4.96549	3.22186	3.34078	0.302675	0.218297	2.64273	4.7136	-1.3715	2.32003	4.42059	2.82344	5.94877	1.51701	3.90076	2.56536	4.86778	0.695299	-4.63095	2.91745	-1.26562	1.85385	-3.43471	5.52403	3.70163	-0.0563336	4.62634	-1.42392	4.52403	2.59347	3.72997	3.71486	6.98962	1.15688
TCGA-A1-A0SF-01A	Low_risk_group	-0.684051	3.24168	3.16182	5.43985	4.24525	8.22959	3.44487	4.1491	1.62979	2.9176	5.40623	-3.08861	3.32281	3.23959	3.72833	5.0761	3.19431	3.17224	-0.0159773	0.127802	2.89815	4.56872	-1.68035	2.26218	4.44418	2.86307	5.91113	2.03303	3.5228	2.17937	4.96482	0.84566	-5.85285	2.956	-1.34405	2.17752	-3.28581	5.57161	3.20701	-0.0733109	4.33305	-1.47624	4.62907	2.70264	3.55849	3.74492	6.67132	0.922019
TCGA-A1-A0SN-01A	Low_risk_group	-0.775877	3.40234	3.32474	5.47885	4.48905	8.25823	3.46302	4.28303	2.09084	3.50231	5.41051	-2.78597	3.31156	2.98466	3.54915	5.08504	3.17842	4.27433	-0.213548	0.159483	2.62733	4.80628	-1.87731	2.4431	4.42923	2.86397	5.91693	1.62977	3.6923	2.26645	5.00905	0.611112	-5.38845	3.00909	-1.22037	1.94819	-3.88387	5.61779	3.72907	-0.0322497	4.15986	-1.86619	4.80053	2.62476	3.47967	3.61839	6.66985	0.337949
TCGA-A1-A0SQ-01A	Low_risk_group	-0.662209	4.14546	3.02101	5.46176	4.88331	8.318	3.45799	4.12633	2.52377	3.75644	5.71528	-2.36993	3.7257	3.89893	4.54434	5.87716	3.27395	4.52513	1.19414	0.424121	3.95231	4.90015	-1.4832	2.3002	4.45001	3.19887	5.95549	4.17014	4.16744	2.95125	5.03199	2.58924	-4.92162	3.1911	-1.11764	3.84674	-1.3397	5.59963	3.39059	0.0909375	4.5179	-1.25375	4.71051	2.73448	4.19823	3.83135	7.09391	2.38111
TCGA-A2-A04N-01A	Low_risk_group	-0.640097	3.19632	3.41857	5.46336	3.59041	8.25798	3.41193	4.11445	1.31291	2.52847	4.99729	-3.23988	3.25824	3.47847	3.50896	4.84503	3.0647	2.63181	0.0700084	0.165865	2.55626	4.5882	-1.4593	1.93203	4.43269	2.9048	5.87061	0.658141	3.67826	2.36291	4.90454	1.01529	-5.36599	2.85827	-1.28465	2.30528	-3.88569	5.52523	3.39101	-0.0695857	4.36574	-1.4324	4.43394	2.70567	3.27704	3.66309	6.65965	0.43931
TCGA-A2-A04Q-01A	Low_risk_group	-0.771022	3.23948	3.22087	5.40969	4.28907	8.14562	3.46013	4.52991	1.40865	3.15734	5.36953	-3.23083	3.3638	1.92226	3.38553	4.53952	2.579	2.70842	-1.46926	0.485571	1.76405	4.55339	-2.05671	2.59088	4.43893	1.92717	5.98456	0.29664	3.27662	1.52172	4.93478	-0.479588	-6.5102	2.72694	-1.40467	1.21506	-5.28606	5.68337	3.09842	-0.232667	3.48053	-2.12732	4.97841	2.50081	2.6227	3.31754	6.44268	-0.419273
TCGA-A2-A04R-01A	Low_risk_group	-0.713986	3.68324	2.98209	5.5265	4.37573	8.32048	3.4747	4.29214	1.85824	3.48235	5.69597	-2.48471	3.50717	3.88259	4.04848	5.31105	3.83259	4.05909	0.64824	0.331696	3.04204	4.83754	-1.61409	2.17923	4.45978	2.8566	5.93424	1.76641	3.97014	3.15366	5.02143	1.60173	-4.85837	3.1251	-1.14801	2.95493	-3.12277	5.56612	3.48583	0.00354091	4.40741	-1.35728	4.70173	2.79953	4.04108	3.7297	6.87154	1.19114
TCGA-A2-A04U-01A	Low_risk_group	-0.709652	3.08179	1.50049	5.45037	4.36697	8.18638	3.63917	4.05342	1.59614	3.12037	5.50628	-3.24508	3.38041	1.0756	4.07086	4.60613	3.92743	4.19682	-1.25026	0.48478	2.42698	4.78929	-2.62145	2.68093	4.51048	1.07763	5.84839	0.911561	3.29944	2.60574	5.08205	0.922787	-6.64756	2.9212	-1.30921	1.91882	-5.22	5.73853	2.28866	-0.285747	3.50106	-1.8625	4.81913	2.69746	2.33234	3.39798	6.10759	-0.0423193
TCGA-A2-A04Y-01A	Low_risk_group	-0.692649	3.90742	3.26816	5.41423	4.14271	8.17208	3.44565	4.23603	2.37964	3.22691	5.08946	-2.82879	3.38717	3.47809	4.18701	4.90293	2.31352	3.53319	0.212793	0.309203	2.95635	5.1943	-1.60245	2.37002	4.44498	2.79171	5.81144	1.80107	3.6286	2.5463	4.88902	1.27828	-5.02909	2.87078	-1.30234	2.70424	-4.16704	5.59331	3.36913	-0.00580469	4.31948	-1.73238	4.87864	2.65822	3.42605	3.55305	6.8232	0.551093
TCGA-A2-A0CK-01A	Low_risk_group	-0.577604	3.79674	2.79697	5.38984	3.81408	8.29579	3.52487	4.02738	1.41623	2.8037	5.38647	-3.0754	3.31972	2.72357	4.02308	4.71016	2.74305	3.9909	-0.350021	0.0974885	2.66881	4.6038	-1.6688	2.45774	4.46228	2.29812	5.80289	1.10227	3.69485	2.40993	5.01248	0.688482	-5.7494	2.90599	-1.31625	2.09811	-4.4334	5.57702	3.00889	-0.157531	4.40379	-1.48878	4.62848	2.68552	3.32681	3.75466	6.83853	-0.0548169
TCGA-A2-A0CP-01A	Low_risk_group	-0.602982	2.86924	3.51685	5.47784	3.59318	8.28274	3.46962	3.9868	1.04584	2.45144	5.40238	-3.48236	3.28623	2.4735	3.07287	4.67414	2.39749	3.09765	-0.105669	-0.0195779	2.58707	4.34904	-1.60282	2.25095	4.42115	2.48261	5.91672	1.41785	3.3652	1.77361	4.90348	0.3633	-6.16742	2.85455	-1.44908	1.82249	-3.88782	5.5569	3.26163	-0.188929	4.29645	-1.64446	4.35282	2.58408	3.58598	3.59314	6.61265	0.392545
TCGA-A2-A0CQ-01A	Low_risk_group	-0.713446	3.80469	3.85198	5.39511	4.12555	8.2351	3.43274	4.2057	2.06468	3.04096	5.22004	-2.9631	3.69528	2.87835	4.56982	4.93641	2.49433	3.90862	1.10944	0.578591	2.86098	4.94884	-1.5571	1.70953	4.44667	2.92803	5.86198	2.19023	3.83167	2.57336	5.03434	1.41827	-5.77693	2.97089	-1.39396	3.42023	-3.85085	5.5838	2.51631	-0.00258306	4.40992	-1.4732	5.04644	2.62611	3.30932	3.89357	6.68275	0.550125
TCGA-A2-A0CR-01A	Low_risk_group	-0.697108	3.26205	3.57243	5.34703	3.78693	8.15742	3.51682	3.93616	1.4322	2.69695	5.42092	-3.54497	3.44457	1.14087	3.80442	4.32922	1.32631	3.88252	-0.923448	0.0279375	2.58538	4.4835	-2.10446	2.79142	4.43499	2.00956	5.91723	1.72692	2.91673	0.749509	4.96141	-0.388615	-7.37456	2.82521	-1.6402	1.67301	-5.37697	5.65644	2.82558	-0.240244	3.96494	-2.29215	4.9204	2.45513	3.08983	3.42307	6.85276	-0.752579
TCGA-A2-A0CW-01A	Low_risk_group	-0.808482	3.41494	2.88255	5.41439	4.81615	8.13888	3.44186	4.26681	2.50534	3.70747	5.07669	-2.04463	3.64371	3.52322	4.01048	5.50177	3.68883	3.93962	0.594515	0.42474	3.50817	5.20563	-1.65628	1.92447	4.45474	2.46785	5.85024	3.03062	4.15815	2.78653	5.00283	1.92535	-5.34629	2.95924	-1.13146	3.55033	-3.39278	5.62073	3.33411	0.128556	4.19616	-1.74405	4.68853	2.8048	3.75387	3.50593	6.92759	1.53632
TCGA-A2-A0CX-01A	Low_risk_group	-0.779333	2.8696	3.61361	5.52559	4.29772	8.22577	3.42633	4.38991	1.88122	3.37275	5.63736	-2.56613	3.39463	2.82496	3.23834	5.10955	3.27128	3.00518	-0.309323	-0.0248107	2.4694	4.60666	-1.69666	2.27979	4.43125	2.21176	5.98066	1.9746	3.66226	2.33044	4.95057	0.884629	-6.24092	2.98029	-1.23443	1.47841	-4.05007	5.64558	2.89158	-0.120443	3.95696	-1.47303	5.09085	2.6644	3.13541	3.5993	6.3694	0.101894
TCGA-A2-A0CZ-01A	Low_risk_group	-0.550545	3.01691	3.25583	5.49304	3.69626	8.33041	3.51093	4.03697	0.938996	2.6552	5.52471	-3.24605	3.0607	2.43015	2.93123	4.51576	2.42145	3.19798	-0.855737	0.0322123	2.38276	4.10059	-1.72054	2.70898	4.41443	2.6592	5.94443	1.37178	3.21065	1.577	4.85746	-0.257691	-5.81348	2.82689	-1.47074	1.15412	-4.10051	5.56615	3.40353	-0.282716	4.18329	-1.78713	4.31253	2.47955	3.48527	3.51495	6.66035	0.117978
TCGA-A2-A0D0-01A	Low_risk_group	-0.816938	3.28811	2.1021	5.44003	4.6475	8.05008	3.54896	4.21955	1.71982	2.85213	5.49088	-2.98254	3.74032	1.47713	4.23827	5.11306	3.15496	4.16478	-1.23717	1.25322	1.7411	4.94011	-2.45949	2.57675	4.48687	1.32648	5.80218	0.235214	3.501	2.38021	5.01083	1.59003	-5.74831	2.70361	-1.32497	2.26816	-5.77554	5.79494	2.63088	-0.145346	3.27613	-2.38749	4.81453	2.62901	2.68903	3.25532	6.31959	-0.314536
TCGA-A2-A0D3-01A	Low_risk_group	-0.682738	4.26966	4.06125	5.44709	3.95206	8.21965	3.35378	4.53798	2.04855	2.74294	4.93109	-3.00166	3.3864	3.51688	4.4604	5.12868	2.68262	3.47282	0.712225	0.158057	2.2645	4.65703	-1.47429	1.15775	4.42367	3.0092	5.84509	1.05054	4.04872	3.09978	4.9186	1.42833	-4.87883	2.74445	-1.18327	2.73149	-3.7005	5.54721	2.55106	-0.0167206	4.44201	-1.06445	4.91079	2.66913	3.2723	4.06912	6.5406	0.635448
TCGA-A2-A0D4-01A	Low_risk_group	-0.668774	4.02559	2.42446	5.42775	4.58686	8.24519	3.47523	4.04871	2.23476	3.65371	5.18879	-1.98698	3.81485	3.59863	4.05892	5.49312	3.89403	4.133	1.36381	0.54509	3.87888	5.226	-1.39339	2.04577	4.47279	2.55535	5.81683	2.81468	4.17728	3.16508	5.00064	1.98387	-4.23692	3.18641	-1.12395	3.99179	-2.8753	5.61435	3.63429	0.127121	4.41023	-1.02338	4.97864	2.88439	4.13221	3.85037	7.1101	1.79336
TCGA-A2-A0EM-01A	Low_risk_group	-0.617738	3.56147	3.39335	5.51595	3.89459	8.33211	3.43878	4.2517	1.8286	3.19277	5.28756	-3.03234	3.14765	3.44763	3.78999	4.98281	3.45307	3.65042	0.273696	-0.101124	2.74639	4.70095	-1.432	1.97933	4.43737	2.66296	5.94855	1.61963	3.82843	2.78343	4.88405	1.55079	-5.12351	2.94224	-1.23782	2.08985	-4.00924	5.54818	2.91132	-0.123246	4.2231	-1.43576	4.57903	2.64301	2.95603	3.87364	6.43481	0.497454
TCGA-A2-A0EN-01A	Low_risk_group	-0.614487	3.42343	3.29238	5.51196	4.1695	8.28565	3.44513	4.41474	1.57923	3.02007	5.63395	-3.22148	3.28467	2.48832	3.42115	4.78291	2.27861	3.12568	-0.442535	-0.0395737	2.56191	4.5274	-1.47097	2.73705	4.40588	2.67087	5.98651	1.15867	3.46249	1.77482	4.85288	-0.0446376	-6.15599	2.89873	-1.40818	1.25026	-3.96583	5.59644	3.80459	-0.189345	4.41457	-1.76991	4.5843	2.44313	3.68267	3.63045	6.71921	0.397537
TCGA-A2-A0EO-01A	Low_risk_group	-0.641862	2.90954	3.13296	5.51276	3.81531	8.28762	3.43246	4.2	1.23932	2.9919	5.67097	-3.2049	3.42912	3.06011	2.98328	4.8405	2.93754	2.61298	0.00927681	0.150357	2.3965	4.55348	-1.41279	2.18217	4.41433	2.91919	5.98609	1.77818	3.40357	1.95377	4.8727	0.396143	-5.75775	2.86933	-1.30131	1.57585	-3.86195	5.52229	3.25305	-0.145525	4.39131	-1.46986	4.65676	2.54643	3.26338	3.748	6.67971	0.615776
TCGA-A2-A0ER-01A	Low_risk_group	-0.618266	4.06021	2.48543	5.51154	4.73262	8.28851	3.43153	4.12984	1.94695	3.35886	5.25855	-2.57949	3.47137	4.27881	4.28916	5.56687	3.45696	3.96064	1.1119	0.681594	3.40035	4.73821	-1.28041	2.06556	4.44286	3.20989	5.89333	2.29447	4.10898	3.21154	4.83976	2.35678	-4.02035	3.01262	-1.1201	3.57743	-2.95111	5.59594	3.3189	0.0518216	4.53202	-1.40312	4.84831	2.70978	3.58265	3.78943	7.05824	2.03403
TCGA-A2-A0ES-01A	Low_risk_group	-0.539395	3.57082	2.75735	5.49297	3.82721	8.31712	3.45114	4.2642	1.21378	2.8204	5.51138	-3.09864	3.31704	3.52304	3.28806	4.96413	2.68073	2.93851	-0.029194	0.395061	2.4567	4.44267	-1.32742	2.35076	4.41518	2.87683	5.94618	0.929673	3.7331	2.35804	4.77812	0.443959	-4.9835	2.7938	-1.29427	1.50793	-3.63631	5.52098	3.51035	-0.135131	4.67489	-1.35039	4.4642	2.52481	3.47485	3.74938	6.8292	0.816019
TCGA-A2-A0ST-01A	Low_risk_group	-0.682069	3.90627	2.85986	5.38374	4.25526	8.09088	3.50493	4.63977	1.59919	3.43151	5.24849	-3.0604	3.45282	2.40453	3.68618	4.59603	2.10322	3.34776	-1.25261	0.728392	1.87421	4.72391	-2.02971	2.64858	4.45572	1.96355	5.96725	0.787742	3.35714	1.63102	4.82538	-0.201393	-6.00738	2.62096	-1.29768	1.07763	-5.23574	5.66912	3.29844	-0.223587	3.94966	-1.99146	4.962	2.46533	2.87392	3.47233	6.65911	-0.0667801
TCGA-A2-A0SU-01A	Low_risk_group	-0.635121	3.51473	3.14555	5.49069	3.86409	8.30569	3.47422	4.24999	1.75893	2.88798	5.22165	-3.13465	3.50743	3.31782	3.71893	5.07209	3.23776	4.11023	0.337068	0.0276293	2.80283	4.63338	-1.54784	2.0034	4.43925	2.67845	5.92069	1.4217	3.67493	2.38557	4.83207	0.595942	-5.43178	2.99936	-1.25262	2.2687	-3.58531	5.56218	3.53507	-0.0930082	4.53405	-1.3807	4.45754	2.65507	3.40807	3.82114	6.79252	0.359961
TCGA-A2-A0SX-01A	Low_risk_group	-0.649182	3.80595	1.91131	5.35647	3.80963	8.08021	3.55486	4.43811	1.53325	3.5624	5.32442	-2.6605	3.42581	3.39032	3.3621	4.76452	3.02851	3.67763	-1.18149	1.112	2.09454	5.01584	-2.24596	2.69545	4.48827	1.96731	5.87262	0.913039	3.76775	2.37981	4.95471	0.329358	-5.07235	2.67075	-1.17673	1.26893	-4.46099	5.6269	3.4607	-0.143227	3.81812	-1.95381	4.67133	2.65398	2.92842	3.42783	6.31043	0.544504
TCGA-A2-A0T1-01A	Low_risk_group	-0.711571	3.04351	3.45989	5.47909	4.30864	8.2262	3.46107	4.3304	2.04714	3.35866	5.87098	-2.72519	3.65998	1.90226	3.17893	4.9338	2.57744	2.99022	-0.643885	0.282706	2.81117	4.56428	-1.81533	2.41395	4.42951	2.23857	6.02505	2.04241	3.40978	1.66537	4.89895	0.550988	-6.35078	2.99161	-1.42792	1.54523	-4.11955	5.6695	3.09506	-0.151653	3.74823	-1.85988	4.83305	2.52507	3.59807	3.4498	6.56339	-0.121959
TCGA-A2-A0T4-01A	Low_risk_group	-0.652591	3.25032	3.06655	5.53077	3.87997	8.30353	3.47388	4.12613	1.51582	3.32955	5.4997	-2.88512	3.53895	2.80302	3.20241	4.83012	3.15584	3.68061	-0.22411	0.0382602	2.89375	4.61538	-1.40442	2.34107	4.4369	2.6682	6.00348	1.83807	3.46547	2.04261	4.88324	0.56558	-5.87483	3.02391	-1.291	1.61713	-4.09031	5.56971	3.46708	-0.152728	4.38793	-1.49116	4.98831	2.57154	3.24981	3.69857	6.95165	0.298931
TCGA-A2-A0T5-01A	Low_risk_group	-0.677449	3.39057	3.48093	5.45154	3.48408	8.21329	3.45553	4.30897	1.67056	2.90447	5.24588	-3.21835	3.23387	2.51484	3.60211	4.73137	2.78039	3.92614	-0.128983	0.0932839	2.25515	4.59617	-1.74171	1.59712	4.43763	2.32934	5.89975	1.40973	3.63646	2.43517	4.89697	0.720235	-5.66372	2.72746	-1.30978	1.58673	-4.20278	5.58862	2.41741	-0.144527	4.23123	-1.37891	4.60802	2.62725	3.17341	3.84173	6.43966	-0.200657
TCGA-A2-A0T7-01A	Low_risk_group	-0.695906	3.08781	3.01343	5.45745	4.12838	8.24299	3.43597	4.30085	1.21936	2.87171	5.40849	-2.91467	3.30492	3.1705	3.07443	4.9436	3.18179	2.65304	-0.167734	0.391366	2.40541	4.83776	-1.62845	2.1754	4.42477	2.72984	5.86783	0.935226	3.81984	2.36944	4.94409	0.656121	-5.11226	2.81806	-1.267	1.81329	-3.83483	5.55441	3.53444	-0.0715557	4.11169	-1.81733	4.61574	2.62035	3.55605	3.53688	6.55423	0.383024
TCGA-A2-A0YC-01A	Low_risk_group	-0.608962	3.94838	3.37965	5.45273	4.03284	8.28911	3.43171	4.28457	1.73169	3.0759	5.03197	-2.85116	3.3488	3.61482	4.03665	5.04969	2.80139	3.50482	0.285043	0.282936	2.77394	4.63224	-1.43653	2.17055	4.4389	2.83541	5.82551	1.72678	4.02634	2.91688	4.91611	1.21155	-5.1372	2.92031	-1.29718	2.52703	-3.38121	5.5507	3.01357	-0.0876159	4.47412	-1.3123	4.79926	2.64569	3.5013	3.77821	6.78795	0.857961
TCGA-A2-A0YE-01A	Low_risk_group	-0.740147	3.04746	1.3554	5.44191	4.04872	8.32236	3.50999	4.27141	1.38368	3.50266	5.83406	-2.03328	3.40816	3.48711	3.09963	5.10954	4.29081	3.00637	-0.930749	0.742729	2.77199	4.533	-1.67939	2.39941	4.48075	2.71641	6.0575	1.67352	3.94956	2.51754	5.08808	1.51348	-5.72375	2.92737	-1.11657	1.52648	-4.10687	5.58671	3.47351	-0.0595763	3.94534	-2.18847	4.72565	2.77885	3.30712	3.47422	6.71014	1.04107
TCGA-A2-A0YH-01A	Low_risk_group	-0.702056	3.57934	3.30909	5.44421	4.5508	8.1836	3.42788	4.24832	1.79224	3.32964	4.91476	-2.38095	3.52799	3.68996	3.858	4.6659	3.2968	3.07639	-0.244705	0.255713	2.5581	4.91805	-1.42344	2.24398	4.44616	2.83707	5.93355	1.53138	3.81975	2.57432	4.85774	1.2746	-5.11393	2.9391	-1.15152	2.00471	-4.16893	5.57498	3.91313	-0.0508888	4.16336	-1.31475	5.0776	2.65847	3.04267	3.69822	6.78139	0.663708
TCGA-A2-A0YI-01A	Low_risk_group	-0.57553	4.10455	3.20977	5.49784	4.05313	8.29739	3.42668	4.45331	1.69437	3.28332	5.27561	-3.01797	3.16967	3.2669	4.08906	4.94616	2.57429	3.327	0.0183659	0.225625	2.52055	4.6639	-1.32243	2.40134	4.41487	2.84899	5.95836	1.11738	3.99125	2.50656	4.78099	1.03497	-4.74715	2.81891	-1.3275	1.69771	-4.25981	5.55232	3.56987	-0.133023	4.55964	-1.38694	4.91024	2.51736	3.30128	3.78193	6.80756	0.698151
TCGA-A2-A0YK-01A	Low_risk_group	-0.548937	4.01343	2.58674	5.45526	3.81477	8.25175	3.48751	4.29585	1.35515	3.08109	5.27871	-3.07492	3.11935	2.88954	3.53891	4.79939	2.31245	3.02835	-0.813014	0.454725	2.13871	4.5339	-1.49811	2.73418	4.43304	2.73901	5.95678	0.797479	3.52869	2.00472	4.77279	-0.200169	-5.09874	2.80378	-1.25782	1.2733	-3.9199	5.53923	3.51169	-0.188923	4.49047	-1.56086	4.57158	2.50349	3.25991	3.78463	6.74103	0.249633
TCGA-A2-A0YL-01A	Low_risk_group	-0.578877	3.52234	2.3159	5.46309	3.37349	8.26076	3.49564	4.26982	1.25078	2.95443	5.35143	-3.24568	3.18608	3.29701	3.2455	4.6769	2.89063	3.09736	-0.313195	0.411656	2.27563	4.56128	-1.54131	2.50306	4.44701	2.62792	5.93575	1.05941	3.68605	2.45843	4.85577	0.282537	-4.90114	2.84891	-1.24443	1.43618	-4.23871	5.51765	3.34493	-0.174567	4.54991	-1.35007	4.40214	2.60163	2.78905	3.7277	6.66067	0.525923
TCGA-A2-A1FV-01A	Low_risk_group	-0.283178	5.362	1.37885	5.46836	3.93905	8.42926	3.58035	4.1369	1.94746	3.3398	5.09222	-2.25776	3.2319	3.96399	4.87721	4.98955	3.92197	3.91831	0.566683	0.298241	3.28774	5.10243	-0.36171	2.41853	4.50182	2.67051	5.84208	1.57278	4.79617	4.45847	4.76403	1.81243	-2.74469	3.02743	-0.78094	2.04645	-3.29754	5.45025	3.59023	-0.121986	5.23073	0.17614	4.97379	2.81413	3.42005	4.31476	7.11353	1.87634
TCGA-A2-A1FZ-01A	Low_risk_group	-0.608028	3.56947	2.90164	5.51132	3.69232	8.2959	3.42186	4.27107	1.62531	2.92727	5.50746	-2.72724	3.33841	3.15776	3.12817	5.10948	2.97629	3.03001	-0.104921	0.267113	2.75558	4.41601	-1.53555	2.37769	4.42146	2.78317	5.94516	1.83085	3.81283	2.44452	4.91996	0.995312	-5.32267	2.89182	-1.34216	1.9791	-3.31101	5.54027	3.39018	-0.11457	4.17433	-1.70402	4.35811	2.59024	3.38195	3.74958	6.47691	0.819919
TCGA-A2-A1G0-01A	Low_risk_group	-0.488923	4.31618	2.89291	5.41623	4.16945	8.30845	3.46169	4.181	1.37051	2.95636	5.01607	-2.80211	3.24299	3.33149	4.13876	4.93278	2.94334	3.08561	0.16614	0.130121	2.6719	4.6974	-1.13874	2.19252	4.43649	2.98395	5.86231	1.70991	4.06506	2.97135	4.92215	1.06023	-4.43983	2.83614	-1.17883	1.81287	-3.11278	5.52274	3.7343	-0.101261	4.76232	-0.920049	4.55169	2.63249	3.58447	3.8868	6.9869	1.13738
TCGA-A2-A259-01A	Low_risk_group	-0.525932	4.24822	3.35495	5.47713	3.87452	8.21279	3.44351	4.247	1.52474	2.85822	5.18156	-3.13892	3.2102	3.60713	3.92954	4.91042	3.21928	3.38562	0.151868	0.432202	2.35913	4.69533	-1.22145	2.4841	4.42703	2.79354	5.84278	0.803055	3.9737	2.66909	4.69807	0.992598	-4.50976	2.75749	-1.25352	1.92601	-3.79528	5.57684	3.54615	-0.112045	4.68097	-1.08987	4.46118	2.6022	3.43112	3.8567	6.73703	0.526022
TCGA-A2-A25A-01A	Low_risk_group	-0.580108	3.27882	2.48445	5.44975	3.30283	8.2912	3.50382	4.24337	1.11696	2.74227	5.40365	-3.33315	3.30551	2.4651	3.02613	4.64517	2.45349	3.18074	-0.744783	0.328433	2.06272	4.46295	-1.63375	2.83259	4.43609	2.57259	5.95674	0.40477	3.39754	1.93839	4.83871	-0.22362	-5.591	2.84799	-1.30353	1.11307	-4.34773	5.52622	3.57784	-0.210223	4.40197	-1.68374	4.20738	2.5236	3.00866	3.77101	6.64495	0.161792
TCGA-A2-A25E-01A	Low_risk_group	-0.664799	3.62938	2.81743	5.45367	4.0949	8.26029	3.46925	4.29237	1.79426	3.61683	5.03071	-2.35953	3.4003	3.70433	3.9651	5.37262	3.21187	3.58856	0.379058	0.441518	2.84024	4.82308	-1.5841	2.26549	4.463	2.64312	5.82538	1.63633	3.83673	2.93359	4.88999	1.35355	-4.29706	2.87998	-1.13458	2.74374	-3.67101	5.55655	3.34489	-0.0394033	4.11519	-1.21312	4.99343	2.74117	3.5345	3.68937	6.83187	0.813384
TCGA-A2-A25F-01A	Low_risk_group	-0.557408	3.78913	2.7408	5.45663	3.94581	8.20774	3.55965	4.48145	0.936033	3.41742	5.07943	-3.21843	3.01558	2.20945	3.54689	4.49144	2.24051	3.46798	-1.8738	0.374789	1.42455	4.46084	-1.90757	3.37863	4.44315	2.04011	5.9675	0.0711943	3.16588	1.5502	4.7074	-0.557616	-5.87163	2.67143	-1.25872	0.457208	-5.40473	5.67744	3.42809	-0.390111	3.8323	-2.1229	4.93375	2.36422	2.4764	3.41571	6.51262	-0.57788
TCGA-A2-A3KC-01A	Low_risk_group	-0.604691	3.48118	2.6963	5.45073	3.8126	8.29602	3.48878	4.22431	1.3554	2.919	5.45188	-2.76322	3.20055	2.86281	3.20349	4.98414	2.62233	3.5484	-0.612922	0.263209	2.40879	4.52428	-1.53574	2.27549	4.44313	2.77561	5.89796	1.64524	3.69984	2.30311	4.96432	0.599238	-5.34419	2.84167	-1.27636	1.61581	-3.96208	5.53581	3.26141	-0.138375	4.42312	-1.67761	4.29469	2.6	3.50058	3.67506	6.75126	0.211439
TCGA-A2-A3KD-01A	Low_risk_group	-0.677654	3.86214	3.04972	5.46362	4.41941	8.33479	3.42745	4.22001	1.81055	3.19111	5.68649	-2.59729	3.51065	3.24323	4.254	5.1866	3.09845	3.73163	0.696097	0.586165	2.89367	4.57641	-1.46971	2.31683	4.42334	3.15661	5.93829	2.33805	4.02139	2.72604	4.99497	1.54924	-4.63043	3.03645	-1.30709	2.21665	-2.60183	5.5821	3.30853	0.00431957	4.42586	-1.60942	4.63957	2.62703	4.23954	3.90269	6.89159	1.23617
TCGA-A2-A3XZ-01A	Low_risk_group	-0.650038	4.35529	3.31137	5.33297	4.72147	8.21154	3.51033	4.45758	2.28779	3.73772	5.07567	-2.58767	3.49643	2.50113	4.50947	4.83804	2.42439	4.32141	-0.0153691	0.548775	2.8064	5.26113	-1.55875	2.10027	4.46011	2.52532	5.85715	1.87283	4.00444	2.27183	5.00965	0.699008	-5.17633	2.91782	-1.27382	2.44366	-4.7371	5.66489	3.42916	-0.0326086	4.47865	-1.35123	4.86262	2.63556	4.01667	3.82918	6.9449	-0.00667389
TCGA-A2-A3Y0-01A	Low_risk_group	-0.878597	3.83958	3.05886	5.34188	4.52285	7.91391	3.47629	4.23344	2.07188	3.36882	5.12793	-3.24829	3.65677	2.71413	4.461	4.34201	2.73469	3.6978	-1.36097	0.975524	2.44275	4.98278	-2.3144	1.81069	4.46884	1.16853	5.84924	0.740287	3.67938	2.08857	5.03226	1.08579	-6.23337	2.47705	-1.38081	1.93472	-5.34569	5.77342	2.15227	-0.091761	3.45684	-1.95663	4.58134	2.67162	2.2887	3.29648	6.45878	-0.315106
TCGA-A2-A4RY-01A	Low_risk_group	-0.509196	3.84327	2.7594	5.36896	3.62472	8.27346	3.51717	4.12974	0.985848	2.48511	5.32142	-3.13037	3.14176	2.58958	3.4129	4.74327	1.90582	3.0822	-0.490383	0.617923	2.2012	4.46505	-1.58547	2.41102	4.44321	2.70228	5.85003	1.14247	3.69168	2.08961	4.97592	-0.0663789	-5.46231	2.73173	-1.34094	1.63778	-3.80006	5.52185	3.29654	-0.167504	4.58369	-1.52457	4.23289	2.58596	3.88263	3.7238	6.71667	0.296028
TCGA-A2-A4S0-01A	Low_risk_group	-0.370348	5.34744	2.88491	5.33719	4.6377	8.45394	3.57165	3.994	2.36443	2.98717	5.58668	-2.3724	3.53585	3.62034	5.17219	5.3454	2.11834	4.91358	0.647559	0.837706	3.31814	4.9727	-1.10108	2.61752	4.47858	3.20682	5.78953	3.59685	4.4613	3.32998	4.91257	1.67889	-3.93075	3.09133	-1.14555	4.1422	-2.63771	5.54	2.86996	-0.00067626	5.11368	-1.04214	4.6512	2.68394	4.86556	4.01625	7.23242	2.20023
TCGA-A2-A4S3-01A	Low_risk_group	-0.77476	4.00408	2.90594	5.40289	4.39171	8.16723	3.46463	4.3135	2.23435	3.85558	5.14345	-2.00933	3.31423	4.18051	4.40242	5.1211	3.31278	3.22495	0.0174776	0.247655	3.56791	5.02341	-1.68577	1.98061	4.4734	2.6153	5.87476	2.11883	3.90644	2.78868	4.98383	1.87711	-5.6003	2.99288	-1.06191	2.57146	-4.38645	5.65933	3.77131	0.00997511	4.30142	-1.38312	5.07288	2.78376	3.83962	3.56276	6.92663	0.477579
TCGA-A7-A0CD-01A	Low_risk_group	-0.707803	3.48088	3.12674	5.5106	4.06941	8.30567	3.41887	4.22157	1.80382	2.8231	5.64266	-2.98606	3.28581	4.0217	3.76761	5.42209	3.12137	3.95903	1.19673	0.0923684	2.74681	4.47898	-1.84539	2.24287	4.43093	3.1592	5.87408	1.17429	3.87245	2.98327	4.98455	1.71062	-5.15808	3.0278	-1.13668	2.81213	-2.91682	5.57885	3.44985	-0.0249638	4.42315	-1.29027	4.75466	2.69722	4.03218	3.5482	6.65356	1.49258
TCGA-A7-A0CG-01A	Low_risk_group	-0.650773	3.36133	2.88668	5.53224	3.86887	8.28976	3.41566	4.36197	1.66898	3.25152	5.38535	-3.03467	3.26399	3.30055	3.38881	4.95289	2.87328	2.68419	-0.249276	0.161846	2.34748	4.51335	-1.33026	2.37002	4.41359	3.02847	6.03301	1.45294	3.41407	2.06426	4.77521	0.230651	-5.47335	2.94017	-1.24362	1.44418	-4.01768	5.52909	3.55874	-0.131765	4.37816	-1.49993	4.70425	2.53293	2.98228	3.8539	6.58165	0.487305
TCGA-A7-A0CH-01A	Low_risk_group	-0.663702	3.5927	3.2386	5.49404	4.0466	8.30326	3.39643	4.36127	2.00172	3.11649	5.18565	-2.95898	3.42306	4.11885	3.84024	5.02395	3.47261	3.1698	0.832456	0.295581	2.64698	4.72406	-1.42311	1.70979	4.43473	2.99255	5.92593	1.41622	4.03011	2.9718	4.91213	1.3551	-4.94088	2.96521	-1.20692	2.64224	-3.50684	5.52108	2.88063	-0.0145353	4.36861	-1.26862	4.6648	2.70217	3.02248	3.93966	6.5289	1.21088
TCGA-A7-A0D9-01A	Low_risk_group	-0.479643	4.09353	2.34964	5.46156	4.31563	8.3137	3.4806	3.87671	1.43547	2.92597	5.44549	-2.71516	3.6777	3.67793	3.88899	5.26056	3.14344	3.62206	0.487728	0.686803	2.77612	4.87943	-1.2086	2.26847	4.44751	3.54733	5.79365	1.64012	4.10407	2.97939	4.8741	1.73892	-3.42561	2.87607	-1.18566	3.40226	-2.3064	5.51608	3.58466	0.0309065	4.73167	-1.11266	4.39804	2.7133	4.13276	3.87198	7.00738	1.72986
TCGA-A7-A0DA-01A	Low_risk_group	-0.558276	3.92078	2.12686	5.46668	4.67131	8.208	3.49925	4.23087	1.87777	2.73942	5.59154	-2.70358	3.81826	3.18907	3.84123	4.88253	3.83038	3.29534	-0.250339	1.31795	2.34882	4.69329	-1.63437	2.20359	4.44587	2.25722	5.93574	1.0512	3.94922	2.99231	5.04612	0.763303	-4.35027	2.87467	-1.24608	1.81327	-3.05933	5.63782	3.39452	-0.0680788	3.62156	-1.81368	4.3507	2.66969	3.04546	3.55815	6.28221	1.58609
TCGA-A7-A0DB-01A	Low_risk_group	-0.644545	3.60892	3.01535	5.54277	4.19655	8.38181	3.39694	4.30115	1.56046	3.0974	5.4939	-2.99968	3.44706	4.07532	3.92749	5.20937	3.26883	2.85302	0.373889	0.301038	2.64702	4.61456	-1.30452	2.3047	4.42468	3.17968	5.98839	1.4333	3.87316	2.6626	4.91262	0.998958	-5.43759	3.04226	-1.22637	2.16021	-2.89761	5.54558	3.25359	-0.0587079	4.63004	-1.48979	4.59602	2.60577	3.58337	3.83046	6.59813	1.18096
TCGA-A7-A0DC-01A	Low_risk_group	-0.457278	4.95532	1.90214	5.50925	3.89201	8.30844	3.44369	3.9751	1.66479	3.08975	4.85392	-3.13789	3.02699	5.56054	4.56248	5.40043	4.35908	3.69069	1.22602	0.0595271	2.57195	4.91708	-0.982356	1.98765	4.47624	3.19622	5.72828	0.703222	4.68491	4.41592	4.62168	2.32032	-2.96864	2.7775	-0.809515	3.33656	-2.52457	5.48325	3.05364	0.00327378	5.32078	-0.250579	4.76365	2.85541	3.36231	3.73087	7.10039	1.87857
TCGA-A7-A13H-01A	Low_risk_group	-0.623152	3.86541	3.38265	5.38873	4.16311	8.22509	3.43688	4.27715	1.46525	2.77077	5.10339	-3.0927	3.30975	2.72499	3.89333	4.86359	2.21838	3.28314	-0.248644	0.292405	2.60734	4.63068	-1.63499	2.2338	4.42735	2.64861	5.85559	1.16668	3.86308	2.19669	5.00616	0.367701	-5.72466	2.79149	-1.42163	2.06617	-3.69025	5.54952	3.18441	-0.0954428	4.33179	-1.72675	4.50983	2.5784	3.69217	3.75732	6.72873	0.409043
TCGA-A7-A26H-01A	Low_risk_group	-0.562463	3.75759	2.96601	5.47463	3.67035	8.267	3.40317	4.23549	1.54099	3.17899	4.85781	-2.58842	3.16399	3.37961	3.44105	4.9395	3.25891	2.63985	0.409837	0.109422	2.59344	4.65814	-1.2366	2.02986	4.42856	3.17932	5.87553	1.80457	3.917	2.77723	4.91037	0.980687	-4.78794	2.86838	-1.21608	1.84891	-3.70092	5.50678	3.38068	-0.106039	4.37397	-1.23945	4.71216	2.64719	3.1959	3.86125	6.70027	0.868009
TCGA-A7-A2KD-01A	Low_risk_group	-0.648558	3.54928	2.5464	5.42638	4.19352	8.21235	3.4689	4.3009	1.57906	3.63911	5.13023	-2.52184	3.30306	3.77084	3.61971	5.16536	3.39535	2.77315	-0.199054	0.490818	2.82323	5.08644	-1.66956	2.06432	4.46893	2.66786	5.80385	1.12077	3.90987	2.68695	4.90301	1.21388	-5.14318	2.85879	-1.12589	1.84178	-4.38668	5.57322	3.53404	-0.0593358	4.48904	-1.36634	4.69324	2.71234	3.51184	3.50095	6.96601	0.44794
TCGA-A7-A4SB-01A	Low_risk_group	-0.602907	4.16348	2.80324	5.42328	4.52025	8.31937	3.47708	4.06691	1.94434	3.01713	5.60235	-2.35644	3.48841	3.71417	4.30557	5.49163	3.00292	3.62247	0.378151	0.384036	3.5428	4.6445	-1.24859	2.02721	4.45381	3.06731	5.88192	1.96565	4.00276	2.89964	5.13102	2.03288	-5.33084	2.99885	-1.15574	2.85666	-3.01109	5.56065	3.78611	0.0061197	4.45166	-1.53257	4.40708	2.76231	4.45587	3.79146	6.96033	1.22605
TCGA-A7-A5ZW-01A	Low_risk_group	-0.60723	3.11003	3.38327	5.50496	3.4507	8.32112	3.44054	4.16304	1.31768	2.75592	5.25212	-3.50634	3.25359	2.92186	3.21409	4.56088	2.8311	2.97665	-0.280616	-0.0167878	2.32919	4.36923	-1.57027	2.21688	4.41882	2.62438	5.9532	0.721886	3.42671	2.07624	4.82117	0.261168	-5.82188	2.84404	-1.37825	1.31548	-4.63711	5.53634	3.01117	-0.207013	4.25384	-1.52731	4.37139	2.54592	2.76682	3.81549	6.43005	-0.0204602
TCGA-A8-A06Y-01A	Low_risk_group	-0.656391	3.97979	3.4559	5.49975	4.50194	8.36928	3.3758	4.35688	2.06895	2.98801	6.03609	-2.76014	3.562	3.46815	4.23318	5.52825	3.30745	3.66277	1.20599	0.190943	2.77001	4.81194	-1.26775	2.13286	4.41694	3.30375	5.92201	1.66302	4.04216	3.01042	5.01435	1.57445	-5.19457	2.97555	-1.27754	3.23747	-3.23371	5.57995	3.40255	0.0662388	4.70719	-1.30129	4.99777	2.6666	4.28744	3.8063	6.8151	1.69432
TCGA-A8-A07I-01A	Low_risk_group	-0.716276	3.28079	3.22074	5.47905	4.24434	8.1876	3.4468	4.44301	1.94446	3.49032	5.34321	-2.59728	3.28566	3.85651	3.40683	4.90781	3.1998	3.31052	0.0399836	0.211832	2.69995	4.60388	-1.71065	2.35768	4.42206	2.7295	5.90202	1.78047	3.96345	2.67204	4.94953	1.34429	-4.7626	2.98445	-1.18238	1.85846	-3.84337	5.57641	3.56285	-0.0373876	4.04205	-1.73269	4.60659	2.69163	3.30485	3.5875	6.53474	1.01964
TCGA-A8-A082-01A	Low_risk_group	-0.559912	4.03387	2.22189	5.43136	4.40513	8.27488	3.54779	4.08875	1.55762	3.20756	5.18306	-2.73946	3.49532	2.9347	4.26834	4.96823	2.3615	4.47277	0.201652	0.831504	3.24247	4.87826	-1.53046	2.14392	4.4661	2.90383	5.85818	2.19861	4.11102	2.92153	4.95213	1.50624	-4.30642	2.98957	-1.24219	2.83342	-3.39198	5.60963	3.13348	-0.0517558	4.4971	-1.43874	4.39889	2.68257	3.6956	3.64568	6.98297	1.26234
TCGA-A8-A084-01A	Low_risk_group	-0.777079	3.46511	3.01433	5.46799	4.62903	8.20263	3.37962	4.41751	2.39635	3.41541	5.52057	-2.67137	3.56356	3.55707	3.97785	5.34804	3.11394	2.80769	0.480183	0.69181	3.20268	4.87494	-1.60466	2.11372	4.43342	2.97269	6.00007	2.35396	4.09772	2.85726	5.02121	1.8678	-5.6976	3.10942	-1.2309	2.81918	-3.49658	5.57031	2.91491	0.104927	4.30791	-1.6645	4.53741	2.72278	3.00026	3.77762	6.51574	1.57685
TCGA-A8-A085-01A	Low_risk_group	-0.659522	3.83074	2.98398	5.51627	4.34587	8.31285	3.49516	4.09573	2.0704	3.54078	5.82316	-2.42969	3.4611	2.97115	3.98939	5.3543	2.97063	4.4921	0.137321	0.464435	3.69709	4.89589	-1.86567	2.50627	4.45713	2.82898	5.85951	2.89864	4.07778	3.01186	5.05576	1.95284	-5.03797	3.15691	-1.20402	3.32898	-2.65128	5.61505	3.58306	-0.0121098	4.3376	-1.26092	4.44736	2.73793	3.91374	3.62019	6.57836	1.04708
TCGA-A8-A086-01A	Low_risk_group	-0.556415	3.39325	2.73606	5.4749	3.7474	8.31459	3.48701	3.9541	1.0427	3.18408	5.48488	-3.02155	3.23391	3.46898	3.75711	4.89034	3.69567	3.26662	0.117473	-0.0987576	2.8044	4.83297	-1.28466	2.18661	4.45358	2.56312	5.9231	1.74361	3.97799	2.83137	4.86344	1.43118	-4.89765	2.941	-1.16866	1.83115	-3.75518	5.56542	3.51988	-0.127529	4.59737	-1.16689	4.69142	2.69601	3.33586	3.6209	6.86911	0.522901
TCGA-A8-A08A-01A	Low_risk_group	-0.62967	3.68243	3.85704	5.47007	4.11674	8.29609	3.42835	4.23072	2.05472	3.04953	5.35752	-2.9079	3.42906	2.83121	4.09017	5.03595	2.98655	3.67904	0.0124653	0.11872	2.7791	4.60893	-1.47234	2.01341	4.4308	2.78688	5.90454	2.33758	3.842	2.47456	4.9908	1.20809	-5.59194	2.99249	-1.41705	2.5877	-3.69637	5.60521	2.64092	-0.0851342	4.30971	-1.4595	4.71153	2.62992	3.4143	3.79845	6.61742	0.389294
TCGA-A8-A08B-01A	Low_risk_group	-0.776763	3.59014	3.11164	5.45849	4.22436	8.03162	3.37601	4.32617	2.52125	3.17692	4.88657	-2.56049	3.77892	3.74776	3.9702	5.23479	3.88684	2.77838	1.39715	0.3181	2.66288	5.13648	-1.68153	1.38784	4.46031	2.46283	5.88962	1.83263	3.82843	2.8669	4.94677	1.742	-5.38088	2.99964	-1.13609	2.71648	-4.36706	5.61615	2.60836	0.0857389	3.96165	-1.51674	4.95585	2.81048	3.03603	3.82575	6.65742	1.33371
TCGA-A8-A08F-01A	Low_risk_group	-0.634677	4.00374	2.56235	5.43619	4.3899	8.19225	3.54975	4.046	1.8242	3.84822	5.12957	-2.0887	3.33291	3.15567	4.17748	5.15283	3.33955	3.89892	-0.254733	0.683872	2.86567	5.10028	-1.56435	2.60729	4.47575	2.75518	5.84693	2.85939	3.96015	2.92305	4.97008	1.39051	-5.02995	3.01916	-1.07341	2.42236	-3.77503	5.63741	3.45632	-0.125582	3.89473	-1.50862	5.30687	2.71354	3.25321	3.51805	6.85672	0.747604
TCGA-A8-A08P-01A	Low_risk_group	-0.724645	3.42273	3.17449	5.44232	4.14926	8.16077	3.43595	4.34892	1.82296	3.42212	5.03807	-2.63565	3.49555	3.35432	3.65366	4.98239	3.20812	3.06434	-0.129176	0.114757	2.39899	4.89869	-1.73179	2.13937	4.44417	2.50019	5.85727	1.1389	3.66928	2.33592	4.87273	1.08617	-5.55666	2.84075	-1.12881	2.16715	-4.48085	5.63011	3.44671	-0.0915675	3.98791	-1.6462	5.12542	2.61718	3.11655	3.56904	6.88275	0.257676
TCGA-A8-A091-01A	Low_risk_group	-0.386504	4.94173	2.11319	5.38858	4.42377	8.36531	3.52777	3.96423	1.51207	3.04859	5.31932	-2.20144	3.32932	3.8282	4.55681	5.3183	3.22311	3.74315	0.270453	0.679459	3.03748	5.02694	-0.669086	2.52219	4.47494	3.57681	5.80012	2.48459	4.4441	3.39902	4.84897	1.56072	-3.61	3.02943	-0.973982	3.39339	-2.6634	5.49222	3.53318	-0.0108267	5.24874	-0.847475	4.53698	2.77755	4.07533	3.9493	7.24398	1.39792
TCGA-A8-A093-01A	Low_risk_group	-0.618168	3.59258	3.12338	5.52279	4.19754	8.35987	3.44399	4.18803	1.70213	2.92825	5.5258	-2.84905	3.35692	3.22279	3.8596	5.09232	3.59916	3.58601	0.500778	-0.0573219	3.21284	4.69502	-1.31849	2.09518	4.44092	2.84513	5.9303	2.34865	4.30839	3.16602	5.05777	1.63661	-5.58198	3.08107	-1.29053	2.31576	-2.9452	5.54175	2.94804	-0.0689523	4.54225	-1.23548	4.40535	2.75753	3.45197	3.74734	6.65321	1.35112
TCGA-A8-A095-01A	Low_risk_group	-0.704095	3.34176	2.63647	5.46769	3.75463	8.22315	3.43338	4.3125	1.88075	3.27801	5.10725	-2.72617	3.29143	3.89607	3.71486	5.31507	3.5854	3.10309	0.137057	0.451642	2.46659	4.88672	-1.61498	1.87274	4.45933	2.76237	5.9343	1.32663	3.87806	2.71289	4.95669	1.18402	-5.11731	2.96912	-1.16216	2.34012	-4.1055	5.56977	2.69178	-0.0196496	4.40979	-1.57487	4.7473	2.74723	2.69118	3.89777	6.46895	0.525224
TCGA-A8-A09E-01A	Low_risk_group	-0.759999	3.86269	3.986	5.5352	4.63326	8.2878	3.39728	4.37688	2.38337	3.0333	5.62416	-2.17652	3.7783	3.33912	4.33412	5.71432	3.3662	4.21979	1.1181	0.529247	3.00055	4.78256	-1.71897	1.598	4.42983	2.97141	5.93618	2.03359	4.13067	3.03914	5.07762	2.54865	-5.20592	3.05177	-1.26097	3.68178	-3.10226	5.62942	2.70095	0.0487475	4.03631	-1.56976	4.88209	2.73079	3.8811	3.56202	6.73943	1.53743
TCGA-A8-A09K-01A	Low_risk_group	-0.553115	5.71963	2.93397	5.38299	4.74856	8.22651	3.49865	4.33687	2.38787	3.52274	5.05529	-2.22628	3.38564	4.26322	5.43303	5.31923	2.95621	4.32151	0.72904	0.834337	2.90625	5.12371	-1.15972	1.96281	4.4882	2.84609	5.78047	2.53392	4.71501	3.90194	4.91053	1.97337	-3.51026	2.86194	-1.01729	4.12199	-3.36308	5.53914	3.36283	0.0162168	4.71546	-0.790002	4.91381	2.80827	3.9661	3.88189	7.18342	1.50582
TCGA-A8-A09M-01A	Low_risk_group	-0.633766	4.14162	3.40183	5.41576	4.52142	8.23302	3.44369	4.24012	1.69118	3.28469	4.94922	-2.25843	3.67489	3.08131	4.43698	5.14715	3.04198	3.50818	0.599118	0.511927	2.62571	4.97173	-1.36093	2.15475	4.45238	2.81249	5.80243	2.26042	3.84357	2.77708	4.94674	1.39418	-5.04068	2.90614	-1.11819	3.21789	-3.83054	5.58628	3.84441	-0.0455171	4.35168	-1.56664	5.27576	2.6889	3.8263	3.69064	7.00163	0.995693
TCGA-A8-A0A1-01A	Low_risk_group	-0.616247	3.63696	3.14204	5.45852	3.95494	8.25925	3.43874	4.35792	1.52518	3.2741	5.19008	-3.00157	3.05443	3.45263	3.60986	5.0168	2.76943	3.35559	-0.230755	0.347958	2.22624	4.60099	-1.54657	2.31293	4.42932	2.96902	5.88711	0.994592	3.71428	2.29337	4.8837	0.723931	-5.42409	2.8599	-1.21984	1.98509	-4.07964	5.56704	3.20686	-0.124899	4.401	-1.60433	4.74399	2.55371	3.17479	3.71866	6.70674	0.150928
TCGA-A8-A0A2-01A	Low_risk_group	-0.589574	4.23645	3.08809	5.48283	4.12908	8.304	3.4213	4.21419	1.71043	2.95446	5.11169	-2.81613	3.18037	3.76268	4.00562	5.10629	3.45106	3.10155	0.601723	0.264305	2.58048	4.70594	-1.25468	2.19179	4.44069	3.19069	5.85499	1.925	4.02734	3.12707	4.965	1.37366	-4.32389	2.96856	-1.14943	2.46646	-3.33916	5.51685	3.25466	-0.0494734	4.67606	-1.15056	4.73833	2.74023	3.5029	3.82366	6.83829	1.10295
TCGA-A8-A0A6-01A	Low_risk_group	-0.637172	3.93893	3.06474	5.48944	4.33522	8.29845	3.42841	4.47533	1.95189	3.36564	5.3446	-2.72368	3.48355	3.0747	3.98208	4.6665	2.37551	3.51487	0.187388	0.158675	2.53044	4.70611	-1.4185	1.93734	4.42097	2.78732	5.95426	1.35531	3.70211	2.40111	4.79841	0.75493	-5.43185	2.83139	-1.1746	1.58177	-4.33965	5.54779	3.51096	-0.111378	4.36402	-1.60096	4.83683	2.50074	3.3285	3.91267	6.70304	0.449566
TCGA-A8-A0A9-01A	Low_risk_group	-0.69322	3.60457	3.38526	5.42936	4.15433	8.22378	3.44673	4.30541	1.45354	2.84378	5.48322	-2.9785	3.18846	3.20277	3.72405	5.01723	3.22766	3.60725	-0.0777335	0.0483379	2.29278	4.67908	-1.77582	2.32786	4.43875	2.61676	5.78828	1.26039	4.04048	2.75518	5.04592	1.09248	-5.29058	2.9445	-1.21421	2.26526	-3.58746	5.59583	3.19146	-0.0557189	4.30478	-1.66423	4.47416	2.70543	3.42078	3.67679	6.76899	0.512901
TCGA-A8-A0AB-01A	Low_risk_group	-0.62123	3.89995	2.68934	5.51914	4.14996	8.3432	3.43561	4.32193	2.0253	3.13442	5.23418	-2.6156	3.25714	4.29696	3.9632	5.42595	4.08225	3.46005	0.353628	0.120959	2.91098	4.5834	-1.24171	1.6779	4.46015	2.91064	5.864	1.29962	4.42134	3.79742	5.06079	2.18842	-4.53213	2.98953	-1.04462	2.19738	-3.05895	5.54107	2.95862	-0.047966	4.53583	-0.954658	4.53171	2.86018	3.16447	3.897	6.52663	0.912842
TCGA-AC-A23G-01A	Low_risk_group	-0.59746	2.56502	3.22822	5.49977	3.44068	8.32425	3.50429	4.09638	0.909778	2.68256	5.79526	-3.39253	3.31392	1.58681	2.40503	4.5682	2.3582	3.16235	-0.904758	0.0437042	2.5037	4.16377	-1.84317	2.84724	4.4118	2.4259	6.01051	1.48422	3.21418	1.3465	4.95061	-0.197463	-6.60496	2.84677	-1.60868	0.92079	-3.92861	5.56537	3.16916	-0.294736	3.96671	-2.11841	4.12053	2.43971	3.55355	3.45161	6.43355	0.11325
TCGA-AC-A2B8-01A	Low_risk_group	-0.5576	3.30746	2.87524	5.48376	3.76225	8.27443	3.44956	4.33342	1.4116	2.8731	5.27255	-2.84895	3.29605	3.28483	3.17142	4.94923	2.95092	3.20585	-0.150257	0.29905	2.45907	4.54399	-1.3662	2.45163	4.42523	2.89861	5.92255	1.18446	3.77836	2.32463	4.87884	0.539908	-5.20475	2.86903	-1.25674	1.64272	-3.90175	5.52502	3.37552	-0.142442	4.35104	-1.50239	4.43652	2.56833	3.03262	3.83116	6.58029	0.246526
TCGA-AC-A2BM-01A	Low_risk_group	-0.516041	4.72398	3.19694	5.4149	4.35339	8.30206	3.51248	4.06219	1.4905	3.26201	5.16595	-2.49886	3.47599	3.31741	4.69851	5.06651	3.04411	3.76228	0.31691	0.270847	2.36517	4.94773	-1.07261	2.41601	4.46883	2.89416	5.84632	1.91381	4.16561	3.24536	4.93351	1.48865	-4.60474	2.88183	-1.02066	2.95878	-3.9341	5.52201	3.16675	-0.134876	4.70108	-1.25717	5.09549	2.68321	3.47994	3.8519	7.07313	0.725493
TCGA-AC-A2FB-01A	Low_risk_group	-0.609296	4.21609	2.98893	5.4446	4.28473	8.21494	3.45533	4.48719	1.78096	3.3601	5.18296	-2.72997	3.36377	3.36804	3.89554	4.96676	2.48264	3.43411	-0.360766	0.328621	2.59213	4.80405	-1.39595	2.4288	4.42998	2.8222	5.94064	1.65737	3.75966	2.32875	4.7915	0.698343	-5.00633	2.77886	-1.2733	1.67404	-3.87418	5.56441	3.6728	-0.12312	4.55607	-1.38217	4.75227	2.50158	3.38142	3.78211	6.96471	0.633194
TCGA-AC-A2FF-01A	Low_risk_group	-0.490201	3.44131	2.62459	5.4686	3.44435	8.34738	3.51317	4.15925	0.917427	2.95242	5.35646	-3.1016	3.00915	3.10258	3.16148	4.67894	2.65573	3.01441	-0.741901	0.190259	2.14172	4.39471	-1.38436	2.81369	4.43846	2.88068	5.94216	0.909307	3.34471	1.95951	4.79702	-0.109493	-5.37251	2.85935	-1.25127	0.9994	-4.13643	5.53158	3.65322	-0.266125	4.61116	-1.44287	4.47805	2.51733	3.06145	3.71681	6.72722	0.186176
TCGA-AC-A2FG-01A	Low_risk_group	-0.607971	3.87042	3.10047	5.49305	4.07481	8.31357	3.4163	4.18702	1.61823	2.81679	5.3385	-2.99228	3.36495	3.63513	3.89631	5.23279	3.08935	3.35524	0.349787	0.398739	2.58345	4.56206	-1.37316	2.11358	4.4206	3.05791	5.89757	1.38279	3.88553	2.59478	4.90212	0.976177	-5.27983	2.90224	-1.3112	2.1926	-3.3323	5.53863	3.19287	-0.0691702	4.49993	-1.29706	4.40709	2.61772	3.48923	3.9062	6.68057	0.759718
TCGA-AC-A2FK-01A	Low_risk_group	-0.511224	4.01879	2.49648	5.44604	3.79103	8.30007	3.46149	4.34325	1.1821	2.66537	5.53737	-3.17665	3.26071	3.34152	3.30611	5.03396	2.01406	2.89679	-0.197856	0.641874	2.10077	4.51512	-1.36565	2.22128	4.42463	2.97094	5.90792	1.1438	3.82573	2.39537	4.79939	0.041621	-4.59301	2.67959	-1.25814	1.6558	-3.501	5.50346	3.44432	-0.128734	4.74071	-1.32491	4.23673	2.49895	3.6004	3.78619	6.71186	0.699777
TCGA-AC-A2QI-01A	Low_risk_group	-0.592471	3.65223	3.31384	5.46222	3.96833	8.3301	3.46539	4.17825	1.6829	2.93348	5.52509	-3.01856	3.40226	2.65526	3.64789	4.91898	2.36473	3.26939	-0.0899011	0.129095	2.82208	4.46453	-1.521	2.48799	4.42267	2.82118	5.93003	2.00556	3.90233	2.30729	4.95638	1.03632	-5.85181	2.96431	-1.39392	2.10371	-3.45389	5.53197	3.07325	-0.148873	4.37738	-1.6573	4.32755	2.55908	3.38349	3.73306	6.55534	0.727699
TCGA-AC-A3BB-01A	Low_risk_group	-0.653021	3.14132	3.60878	5.45708	3.61945	8.25602	3.46909	4.1368	1.34496	2.74033	5.49043	-3.30579	3.39258	1.94058	3.3946	4.76753	2.0419	3.31152	-0.455256	0.138892	2.48539	4.44087	-1.75197	2.62906	4.41965	2.52265	5.96355	1.48043	3.35715	1.42961	4.95724	0.00898943	-6.70128	2.88625	-1.53445	1.73893	-4.25861	5.57901	3.04571	-0.191512	4.23702	-1.86632	4.61556	2.5099	3.43495	3.60467	6.651	-0.0121783
TCGA-AC-A3HN-01A	Low_risk_group	-0.600022	3.33503	3.19912	5.46507	3.77524	8.30435	3.47779	4.19481	1.30705	2.86942	5.41154	-3.091	3.18673	2.73209	3.22275	4.71434	2.45106	2.97818	-0.661088	0.295207	2.46465	4.38451	-1.68779	2.69289	4.42308	2.63322	5.92144	1.38342	3.57394	1.92373	4.94527	0.186287	-5.78717	2.88587	-1.44711	1.39176	-4.01512	5.56013	3.26474	-0.191084	4.35257	-1.88176	4.37262	2.53748	3.41837	3.61854	6.6388	0.216707
TCGA-AC-A3QP-01A	Low_risk_group	-0.65542	3.12825	3.88351	5.44303	3.72039	8.25079	3.4538	4.01942	1.38578	2.51268	5.37581	-3.57799	3.48098	1.97998	3.7272	4.60958	1.90211	3.39596	-0.287177	0.163403	2.62716	4.40611	-1.90193	2.30734	4.42274	2.3713	5.87845	1.32715	3.18919	1.43926	4.89256	0.322431	-6.92705	2.83764	-1.52466	2.22957	-4.60333	5.61974	2.86003	-0.187127	4.308	-1.72511	4.62942	2.5121	3.30517	3.53628	6.59067	-0.284705
TCGA-AC-A3TM-01A	Low_risk_group	-0.795532	2.97354	3.62667	5.36228	3.75338	8.16186	3.49657	3.87056	1.93885	2.91871	5.2614	-3.34474	3.59391	2.29948	4.14786	4.46158	2.56167	4.40698	0.27023	-0.011953	3.43926	4.7608	-2.07718	1.87052	4.46311	2.04566	5.86161	2.32886	3.31777	1.6987	5.14271	1.09686	-7.0174	2.98697	-1.58607	2.80313	-4.78729	5.64737	2.3006	-0.102393	3.82686	-1.99784	5.08916	2.69057	3.16691	3.51977	6.65157	-0.062844
TCGA-AC-A3TN-01A	Low_risk_group	-0.746758	3.4567	3.70089	5.42544	4.336	8.2819	3.41452	3.91365	2.11686	2.82996	5.47432	-3.13894	3.50972	2.91522	4.31479	5.00251	2.67231	3.61911	0.430574	0.139561	3.5677	4.61	-1.87817	1.97722	4.43255	2.60043	5.8523	2.11238	3.63313	2.21099	5.13057	1.76291	-6.50427	3.07964	-1.53828	3.4757	-3.77919	5.60673	2.66949	-0.0148361	4.17614	-1.72621	4.64415	2.69762	3.80603	3.64375	6.72126	0.652612
TCGA-AC-A3W7-01A	Low_risk_group	-0.659803	3.40216	2.86236	5.42103	3.90923	8.24753	3.4277	4.08379	1.52335	2.58412	5.46919	-3.14964	3.42227	2.82895	3.67454	4.93648	2.54305	2.74522	0.0316161	0.483064	2.84304	4.51253	-1.77593	2.3466	4.42398	2.85789	5.90064	1.45139	3.65876	2.08781	5.046	0.7102	-5.6743	2.97442	-1.44053	2.45551	-3.29716	5.53587	3.06993	-0.0104065	4.24064	-1.85865	4.05952	2.66252	3.80829	3.75094	6.6417	0.985666
TCGA-AC-A3YI-01A	Low_risk_group	-0.529255	3.71522	3.11933	5.46614	3.77515	8.23767	3.51835	4.12779	1.28693	2.78358	5.56027	-3.3573	3.34102	2.02199	3.41881	4.5833	2.48994	3.18668	-0.502769	0.330003	2.4329	4.59005	-1.66559	2.61209	4.41998	1.9441	5.86909	1.19149	3.77434	2.11739	4.84322	0.526511	-5.60836	2.72689	-1.4763	1.05279	-4.56324	5.60511	3.06097	-0.242603	4.30146	-1.6306	4.12033	2.48637	3.44385	3.62757	6.65088	-0.0224412
TCGA-AC-A3YJ-01A	Low_risk_group	-0.548958	4.18927	3.88866	5.41421	4.4532	8.38745	3.49201	4.04821	2.27306	3.01147	5.75158	-2.82577	3.60643	2.95424	5.0299	4.81516	2.62461	4.44936	0.854265	0.286534	3.37316	4.82789	-1.22654	2.61877	4.44946	2.76233	5.85921	2.97706	3.63319	2.43458	5.01481	1.70753	-5.68169	3.06828	-1.48015	3.33791	-4.30649	5.61526	2.89886	-0.0984702	4.50095	-1.4818	5.32221	2.62783	3.91056	3.90546	6.84383	0.513497
TCGA-AC-A4ZE-01A	Low_risk_group	-0.636213	4.28292	2.56964	5.42338	4.34409	8.24594	3.46364	4.02131	1.87736	2.94898	5.24538	-2.48812	3.25948	3.32654	4.35303	5.4322	3.00497	3.97157	0.449087	0.574618	3.20899	4.72985	-1.58835	2.19749	4.46386	3.06662	5.78371	1.65435	4.00776	2.93246	5.07957	1.58661	-4.86422	2.99072	-1.194	3.17635	-2.75548	5.55491	3.26673	0.0137094	4.54257	-1.25316	4.59515	2.78065	3.98857	3.76343	6.90452	1.41631
TCGA-AC-A62Y-01A	Low_risk_group	-0.666368	3.79573	3.15147	5.46771	4.15003	8.28104	3.42881	4.10592	2.10194	3.37138	5.48152	-2.81248	3.88195	3.07204	4.30793	5.4887	2.39212	3.56378	1.00768	0.688234	3.53521	4.87548	-1.31031	2.60728	4.42384	3.06907	5.98464	3.00112	3.94134	2.25071	4.94274	1.63083	-6.19119	3.04783	-1.43332	3.22553	-3.51035	5.56319	3.11342	0.0113216	4.4325	-1.85365	5.03311	2.56043	3.34052	3.87493	6.7575	1.3266
TCGA-AC-A6IV-01A	Low_risk_group	-0.476009	3.80644	2.97919	5.41354	3.63663	8.33419	3.53718	4.04314	0.960158	2.88446	5.18961	-2.74782	3.02622	2.30803	3.33904	4.59632	1.86816	3.87472	-0.875526	0.187037	2.40662	4.5369	-1.48341	2.88008	4.44619	2.65442	5.84049	1.38985	3.52972	1.81094	4.91268	-0.14732	-5.93189	2.83525	-1.39304	1.48079	-3.96409	5.56481	3.76465	-0.245412	4.52331	-1.78177	4.40534	2.5199	3.63716	3.61759	6.76974	-0.0386911
TCGA-AC-A6IX-01A	Low_risk_group	-0.618936	3.46882	3.04587	5.46818	3.85275	8.29916	3.44745	4.20336	1.53974	2.93068	5.12725	-2.84864	3.31413	3.20353	3.44865	4.8279	3.07544	3.16759	0.0274005	0.310672	2.56214	4.56611	-1.40044	2.40298	4.42396	2.83609	5.8858	1.55467	3.62534	2.1171	4.98879	0.204156	-5.36184	2.95394	-1.36023	1.81118	-4.04988	5.52635	3.63936	-0.0968453	4.33393	-1.60311	4.51139	2.62692	3.43946	3.83309	6.74361	0.457565
TCGA-AC-A6NO-01A	Low_risk_group	-0.649466	4.06462	3.33626	5.36559	3.84419	8.24376	3.4641	4.23473	1.95906	2.94937	5.04147	-2.79788	3.33143	3.2518	4.55993	4.98569	3.09708	3.60949	0.362291	0.445185	2.5391	4.84741	-1.5406	1.5924	4.46589	2.46672	5.82781	1.8802	4.03002	2.92105	5.05182	1.1832	-5.32206	2.87173	-1.2444	2.67284	-3.92122	5.5627	2.57753	-0.019125	4.52863	-1.31927	4.73157	2.79202	3.57227	3.95421	6.60733	0.295701
TCGA-AC-A8OP-01A	Low_risk_group	-0.606046	4.20505	3.24484	5.4127	4.24747	8.33168	3.47149	4.30926	1.51202	3.11555	5.5558	-2.58083	3.28084	2.85294	4.25331	4.91219	2.47449	3.86752	0.0994111	0.603412	2.87756	4.80672	-1.57567	2.38144	4.44825	3.05857	5.84332	1.55681	3.98915	2.80675	5.0115	0.811388	-5.23099	2.89946	-1.26619	2.39449	-3.34724	5.57086	3.77446	-0.0555887	4.56019	-1.37434	4.57806	2.65098	4.23127	3.66489	6.83892	0.831463
TCGA-AC-A8OQ-01A	Low_risk_group	-0.585026	3.43841	2.40209	5.37942	4.2072	8.17895	3.59595	4.30377	1.21643	3.09647	5.45896	-2.62052	3.3909	1.52047	3.18083	4.90132	2.84454	3.37337	-1.165	0.860657	1.91606	4.50986	-2.17873	3.02213	4.46812	1.70916	5.85044	1.87321	3.15339	1.59312	5.02746	-0.0286259	-6.27371	2.71621	-1.33199	1.22799	-4.14462	5.69555	3.27042	-0.253661	3.43243	-2.35523	4.48667	2.53629	4.1226	3.26084	6.56109	0.557141
TCGA-AC-A8OR-01A	Low_risk_group	-0.574423	4.03292	3.48479	5.38561	4.33078	8.33375	3.4725	4.06363	1.47209	2.60464	5.73903	-3.03661	3.68932	3.13563	4.6715	5.1584	2.03959	4.63157	0.890427	0.821743	2.7773	4.63141	-1.50484	2.33723	4.42805	2.99082	5.80423	1.91751	3.90486	2.41066	5.0121	1.26507	-4.93333	2.84089	-1.38745	3.56428	-3.18798	5.63117	3.04272	-0.00659166	4.68772	-1.5573	4.45669	2.57216	4.25231	3.62018	6.92567	0.848172
TCGA-AN-A046-01A	Low_risk_group	-0.696889	3.56364	3.71242	5.4914	4.26355	8.21554	3.43443	4.28521	1.99739	2.96886	5.46904	-3.19306	3.21613	2.86631	4.15531	4.76221	2.70253	3.05811	0.0818736	0.220704	2.48669	4.49025	-1.60698	2.53572	4.41983	2.59936	5.95958	2.03362	3.45796	2.16745	4.88332	0.831292	-5.67189	2.92707	-1.42132	1.9928	-4.13151	5.60206	3.03477	-0.130784	4.21633	-1.74084	4.66031	2.59164	3.65166	3.56224	6.68351	0.885823
TCGA-AN-A0FF-01A	Low_risk_group	-0.666541	3.76585	3.25526	5.40594	3.94554	8.24093	3.45123	4.26321	1.88777	3.14989	5.23056	-2.52472	3.45471	2.78417	3.93978	5.04797	2.41924	3.93986	0.206038	0.317108	2.72436	4.77485	-1.55562	2.51766	4.43975	3.0439	5.88024	1.6382	3.78884	2.49276	4.98499	1.02229	-5.25142	2.98402	-1.28605	2.72608	-3.80689	5.56201	3.35772	-0.0320054	4.23839	-1.65847	4.95558	2.63925	3.53007	3.85552	6.66883	0.569269
TCGA-AN-A0FN-01A	Low_risk_group	-0.544134	2.72814	3.21772	5.52214	3.20945	8.37188	3.5113	4.225	0.810406	2.88395	5.43938	-3.38565	3.05512	1.92895	2.58915	4.13505	2.34791	2.89249	-1.26167	-0.185215	1.94769	4.1167	-1.69876	3.09568	4.41455	2.47222	6.01341	0.686862	3.06132	1.3765	4.76563	-0.593484	-6.43747	2.87579	-1.44765	0.533104	-5.03486	5.5515	3.44637	-0.365249	4.11793	-1.94066	4.24171	2.40714	2.69317	3.60946	6.54642	-0.55861
TCGA-AN-A0FS-01A	Low_risk_group	-0.602771	3.28103	3.07875	5.53158	3.74659	8.34975	3.45598	4.1406	1.45623	2.98847	5.43233	-2.99563	3.2949	3.2872	3.32615	5.06036	3.28708	3.25343	-0.00858285	0.114711	2.88468	4.38558	-1.46416	2.3463	4.43404	2.77763	5.92187	1.42731	3.67128	2.53592	4.93093	0.987039	-5.36732	2.97839	-1.29996	1.74198	-3.87662	5.52183	3.12505	-0.147367	4.29933	-1.23503	4.40426	2.63247	2.83551	3.88813	6.57162	0.415614
TCGA-AN-A0XL-01A	Low_risk_group	-0.619411	3.25507	2.61342	5.49027	3.79799	8.3665	3.44716	4.0947	1.24952	3.05223	5.38055	-2.77316	3.40804	3.04766	3.2926	5.13878	3.3087	2.74094	0.153096	0.295969	2.77704	4.36079	-1.54126	2.45665	4.4316	2.85785	5.93272	1.58584	3.64841	2.38519	4.98948	0.650968	-5.84579	3.00493	-1.23377	1.86055	-3.0798	5.54038	3.66484	-0.0962255	4.24866	-1.57098	4.39197	2.6367	3.72489	3.749	6.7544	0.903441
TCGA-AN-A0XP-01A	Low_risk_group	-0.70963	3.34919	3.47047	5.50435	4.4597	8.31296	3.37304	4.29538	2.20184	2.99073	5.52615	-2.91357	3.68607	3.22825	3.97043	5.11243	2.7299	3.10817	0.874314	0.320774	2.63971	4.67123	-1.58702	2.02719	4.40432	3.07913	5.9527	1.57763	3.99133	2.70467	4.95967	1.60565	-5.73573	3.03832	-1.35543	2.55859	-3.41079	5.55335	3.22224	0.0148945	4.3716	-1.56783	4.35991	2.56315	3.44952	3.68143	6.62203	1.74913
TCGA-AN-A0XS-01A	Low_risk_group	-0.631147	3.36326	3.2696	5.45346	3.7469	8.24774	3.43196	4.11784	1.20418	2.65081	5.12286	-3.16369	3.12217	3.30128	3.40132	5.01025	2.72246	3.01534	-0.377132	0.0715736	2.5425	4.46561	-1.66579	2.3444	4.42507	2.94021	5.87824	1.06482	3.64033	2.13134	4.89201	0.822921	-5.67759	2.8492	-1.28427	2.21123	-3.97476	5.54585	3.31836	-0.127953	4.25041	-1.69447	4.58443	2.64575	3.11688	3.56648	6.78464	0.520214
TCGA-AN-A0XT-01A	Low_risk_group	-0.576362	3.98525	2.83166	5.48448	4.32247	8.33851	3.45741	4.18956	1.64898	2.78848	5.26496	-2.69262	3.4258	3.45446	3.96675	5.50367	3.39603	4.32957	0.44305	0.515405	3.15082	4.82821	-1.44042	2.72389	4.4444	2.83032	5.86305	1.66941	4.09218	2.8206	4.94341	1.31011	-4.72573	3.02248	-1.2249	3.01259	-2.66032	5.53831	3.94389	-0.000847397	4.83565	-1.15039	4.27089	2.71416	3.84227	3.91055	6.77395	1.41311
TCGA-AN-A0XV-01A	Low_risk_group	-0.620562	3.45019	3.04143	5.48638	3.63719	8.29004	3.42017	4.18803	1.46562	2.97943	5.50326	-2.9426	3.46462	3.43121	3.38942	5.03153	2.88035	2.90502	0.243866	0.403542	2.56798	4.57248	-1.52872	2.35736	4.42265	3.06478	5.93965	1.4541	3.56544	2.30492	4.837	1.03883	-5.07752	2.93454	-1.25512	2.21529	-3.77797	5.56313	3.39227	-0.05824	4.26367	-1.51426	4.7525	2.61369	3.43634	3.74362	6.65652	1.04384
TCGA-AN-A0XW-01A	Low_risk_group	-0.627453	2.98889	2.97986	5.49479	3.81748	8.30143	3.50559	4.34795	1.40929	3.67516	5.37135	-2.80593	3.33753	2.813	3.12717	4.93216	2.84642	3.71336	-0.489797	0.279421	3.02744	4.69678	-1.65405	2.43199	4.44331	2.46255	5.99891	2.10373	3.66616	2.16066	4.90169	0.708598	-5.76449	2.93877	-1.2558	1.43691	-4.37914	5.58009	3.4706	-0.192072	4.09767	-1.68908	4.85875	2.57719	2.9192	3.60394	6.65358	0.301853
TCGA-AO-A03L-01A	Low_risk_group	-0.813407	3.14502	3.16484	5.48337	4.16523	8.13877	3.44528	4.28284	1.88378	3.22318	5.23997	-3.01591	3.32206	3.20858	3.49542	5.1653	2.99919	3.73143	0.271639	0.255747	2.44621	4.73996	-2.03737	2.23173	4.44194	2.55025	5.8357	1.78819	3.44719	2.17479	4.91052	0.553391	-5.38585	3.03106	-1.15959	2.22185	-4.22916	5.60808	3.21732	-0.014825	4.17786	-1.83181	5.02104	2.70634	3.15584	3.53504	6.70519	0.417563
TCGA-AO-A03N-01B	Low_risk_group	-0.801009	2.42902	2.82256	5.54972	3.7033	8.2837	3.40797	4.25981	2.12808	3.22845	5.37354	-3.08973	3.70186	3.82315	3.25262	5.07364	4.08228	2.95933	0.615539	-0.0796572	2.90473	4.79325	-1.53013	2.17171	4.43247	2.72506	5.99446	1.87237	3.49465	2.24403	4.91219	1.21028	-6.24237	3.21776	-1.3148	2.43946	-4.1787	5.55632	2.9904	0.00841138	4.23258	-1.6557	4.894	2.72772	3.04244	3.89917	6.55821	1.06025
TCGA-AO-A03R-01A	Low_risk_group	-0.746402	3.43101	3.03227	5.43545	4.05661	8.18126	3.47224	4.01435	2.00245	3.16021	5.15691	-3.01391	3.50882	2.58503	4.04482	4.95495	3.03685	3.5151	0.211544	0.527639	2.7256	5.04782	-1.82461	2.15396	4.46897	2.35719	5.90683	1.8083	3.34134	2.21225	4.90848	1.07793	-5.64517	3.02127	-1.29368	2.67816	-4.02717	5.6589	3.23861	-0.0603637	3.93634	-1.55909	5.19108	2.71379	3.25004	3.5953	6.72295	0.492822
TCGA-AO-A03T-01A	Low_risk_group	-0.618048	3.8232	2.43138	5.39734	4.44993	8.20233	3.54557	3.90926	2.19414	3.50999	5.32176	-2.22775	3.87841	2.40405	4.15069	4.96697	2.64774	3.74853	0.84815	0.36578	4.23511	5.28138	-1.4236	2.22395	4.47495	2.42558	5.86993	4.40758	3.86767	2.48249	4.96557	1.54148	-5.43504	3.0631	-1.26915	2.99257	-3.37386	5.58175	3.48067	-0.0309997	4.17016	-1.5758	5.21768	2.67369	4.03003	3.63231	7.18393	1.62913
TCGA-AO-A03V-01A	Low_risk_group	-0.594089	3.94998	2.54446	5.44113	4.38773	8.25322	3.44991	4.16856	1.59869	2.80734	5.37098	-3.08635	3.64662	3.48838	4.16543	5.45409	3.53248	3.48287	0.231351	0.463709	2.90159	4.76378	-1.3341	2.47602	4.44072	2.91136	5.86871	1.58695	4.19893	2.78387	4.93768	1.4033	-4.69851	3.01149	-1.18972	3.04499	-2.58883	5.56286	3.25282	0.0362989	4.9197	-1.23752	4.31954	2.75036	4.07393	3.91898	6.94769	1.45775
TCGA-AO-A0J4-01A	Low_risk_group	-0.726193	3.53037	2.20291	5.45464	4.23734	8.10356	3.49165	4.37758	1.285	3.05124	5.79258	-3.07666	3.46536	1.79397	3.20312	5.16379	3.33267	3.37077	-1.48862	1.14471	1.82285	4.46954	-2.15718	2.57231	4.44467	2.34071	5.9531	0.526745	3.45617	2.2002	4.98648	0.339445	-5.0171	2.73362	-1.32885	1.34595	-3.71903	5.70182	3.24611	-0.152976	3.30708	-2.249	4.15386	2.54374	3.11332	3.23865	6.28795	0.225788
TCGA-AO-A0J7-01A	Low_risk_group	-0.669335	4.55693	3.31674	5.46385	4.80951	8.2286	3.5193	4.20987	2.13144	3.08164	5.34993	-2.83925	3.23269	3.59486	4.74748	5.39241	3.31323	4.84469	0.546994	0.43476	2.61824	5.268	-1.78284	2.11937	4.48169	2.53602	5.74897	1.74055	4.26216	3.37604	5.02394	1.26111	-4.75251	3.03476	-1.10807	3.58427	-3.61453	5.63963	2.60249	0.0105193	4.63612	-1.1496	4.91803	2.82241	4.09143	3.57989	6.73968	0.983164
TCGA-AO-A0JC-01A	Low_risk_group	-0.501233	4.86419	3.17528	5.28253	3.47517	8.10619	3.57351	4.40014	0.998922	3.20705	4.08147	-3.26926	2.9483	1.8166	4.21129	4.20313	0.610762	3.98738	-1.53196	0.272409	1.20099	4.7272	-1.93457	2.84117	4.48464	2.07364	5.74056	-0.289258	3.18353	1.46428	4.76195	-1.02519	-5.94623	2.46822	-1.23032	1.43151	-6.30185	5.62622	2.87942	-0.337705	4.31124	-1.87634	5.00136	2.43562	2.52037	3.64742	7.02053	-1.09041
TCGA-AO-A0JD-01A	Low_risk_group	-0.83585	4.19053	3.01207	5.55758	4.81741	8.12156	3.40188	4.58255	2.61569	3.60423	5.30155	-2.83417	3.9048	4.60189	4.87574	5.66533	4.45309	3.6548	0.571936	0.576934	2.49998	4.95134	-1.71854	1.98459	4.46147	2.6257	5.91412	1.87826	3.81634	3.0564	4.84678	1.54335	-4.97975	2.99587	-0.972351	3.06177	-3.75073	5.65478	2.73331	0.0987431	4.35545	-1.47351	5.40534	2.78104	3.02586	3.88794	6.71908	0.992375
TCGA-AO-A0JF-01A	Low_risk_group	-0.609749	2.98285	3.06512	5.53148	3.47713	8.36041	3.42074	4.17065	1.3414	2.94832	5.44112	-3.17579	3.31192	3.05812	2.83434	4.78726	2.75057	2.88951	-0.450521	-0.038148	2.53463	4.20956	-1.53555	2.45699	4.40975	2.97083	5.99514	1.0349	3.34801	1.88568	4.80112	0.387657	-5.76502	2.90317	-1.32687	1.24264	-3.86218	5.53325	3.46028	-0.195342	4.24752	-1.60772	4.40806	2.49827	3.01587	3.79835	6.56204	0.317278
TCGA-AO-A0JM-01A	Low_risk_group	-0.790199	2.2889	3.31666	5.51353	3.87482	8.22577	3.44055	4.21568	1.92582	3.37192	5.08552	-2.83748	3.33548	3.08937	2.95589	4.93426	3.79837	3.21112	0.155296	-0.0501013	2.82396	4.6001	-2.05178	2.19708	4.43058	2.47651	5.93434	1.55074	3.35209	2.09025	4.96111	1.05249	-5.75959	3.13284	-1.31659	2.10254	-4.53134	5.60765	3.07173	-0.0771903	3.69832	-1.92336	4.93831	2.69989	3.31744	3.52322	6.4706	0.723717
TCGA-AO-A124-01A	Low_risk_group	-0.763533	4.03058	1.7127	5.48366	4.3084	8.08479	3.47933	4.68769	2.34483	3.15248	5.12001	-2.88971	3.52057	3.76935	3.91933	5.094	4.62688	3.68939	-0.889461	0.945766	2.32482	4.82982	-2.08965	1.80137	4.49048	1.80972	5.89747	0.176585	3.98982	3.29182	4.99303	0.993484	-5.02533	2.80394	-1.06687	1.88869	-4.8334	5.6828	2.79132	-0.089759	3.95366	-1.667	4.95029	2.78639	2.30175	3.58964	6.18496	0.627284
TCGA-AO-A125-01A	Low_risk_group	-0.659455	4.10799	3.62557	5.39377	4.35125	8.30435	3.36605	4.25665	2.4334	2.70961	5.1441	-2.75095	3.66433	4.03236	5.13484	5.13794	2.76408	3.78792	1.73147	0.602295	3.12106	4.82097	-1.25809	1.39473	4.44301	3.30336	5.81177	1.39571	4.28602	3.35126	5.08157	2.14924	-4.97411	2.96605	-1.33203	3.92937	-3.20183	5.55497	2.55543	0.12275	4.68647	-1.26932	4.60545	2.73896	3.81205	4.04094	6.77008	1.51585
TCGA-AO-A126-01A	Low_risk_group	-0.635058	2.73604	3.22738	5.46026	3.61743	8.32209	3.49595	3.89932	1.02687	2.68185	5.40456	-3.28062	3.39715	2.33912	3.18528	4.7124	3.18464	3.51679	-0.143395	0.0163614	3.17742	4.3345	-1.65515	2.66673	4.44066	2.55472	5.9037	2.20113	3.35201	1.8084	5.00146	0.646424	-6.15798	3.03056	-1.46891	1.93571	-4.34302	5.56025	3.13628	-0.188666	4.24733	-1.76924	4.41046	2.64496	3.06138	3.55112	6.67393	0.0997529
TCGA-AO-A128-01A	Low_risk_group	-0.713693	4.46696	3.2918	5.38155	5.00608	8.13844	3.4565	4.69316	1.81193	3.26741	5.45861	-2.60583	3.6444	2.04245	4.61604	4.96054	1.87946	3.26932	-1.22648	1.10874	2.035	4.90158	-2.04295	2.76969	4.43893	2.21344	5.93933	1.27604	3.67169	1.97572	4.95969	0.740246	-6.499	2.69305	-1.36194	1.4516	-4.6454	5.71538	3.02754	-0.149102	3.62766	-2.40599	4.93171	2.44855	3.2919	3.40904	6.49876	0.128931
TCGA-AO-A129-01A	Low_risk_group	-0.766941	3.32488	2.65058	5.42954	4.24488	8.08754	3.51514	4.47856	1.70814	3.02977	5.67692	-2.86441	3.55666	2.04962	3.5204	4.9765	3.56383	3.65636	-1.10111	1.04815	2.05308	4.68813	-2.2307	2.30733	4.4744	1.72671	5.98234	0.941377	3.33163	1.9375	4.99842	0.633489	-6.08701	2.76165	-1.30823	1.5323	-4.4678	5.70764	3.10926	-0.159764	3.19496	-2.3145	4.87026	2.60082	3.1303	3.29589	6.36409	-0.0409098
TCGA-AO-A12A-01A	Low_risk_group	-0.642596	3.39426	3.03122	5.44792	3.61933	8.25285	3.43992	4.30274	1.6067	2.85608	5.28317	-3.1319	3.27331	3.21475	3.27704	4.96075	2.56166	3.24842	-0.00413611	0.328639	2.37979	4.62428	-1.64652	2.06435	4.43246	2.87979	5.91342	1.19409	3.57543	2.15234	4.87757	0.422557	-5.83412	2.82084	-1.29158	2.03511	-3.99641	5.51429	3.29112	-0.0892687	4.45958	-1.75225	4.4843	2.59379	3.3858	3.80114	6.55148	0.590039
TCGA-AO-A12B-01A	Low_risk_group	-0.590368	4.24356	3.8355	5.37722	4.67124	8.37613	3.45497	4.0025	2.54143	2.97151	5.55744	-2.31902	3.52341	3.3966	5.01921	5.01733	3.17009	4.31124	1.19085	0.307995	3.30456	4.84168	-1.51934	2.04662	4.45963	2.9736	5.82691	3.01714	4.00323	3.074	4.96716	2.24197	-5.26477	3.07342	-1.23168	3.55535	-3.47749	5.61317	2.9414	0.0315286	4.55409	-1.33272	4.78294	2.69833	3.71781	4.02209	6.81416	1.78096
TCGA-AO-A12C-01A	Low_risk_group	-0.539676	3.49388	3.44496	5.4833	3.78205	8.38641	3.47596	4.18059	1.22124	2.62828	5.42646	-3.2595	3.0445	2.98822	3.48503	4.56913	2.75313	3.96675	-0.484759	0.155777	2.38258	4.55658	-1.36942	2.13527	4.42754	3.01914	5.85814	0.90608	3.7341	2.53048	4.92665	0.236175	-4.69566	2.87734	-1.26183	1.805	-3.75556	5.51608	3.56874	-0.167601	4.78256	-1.13378	4.25401	2.60796	3.53482	3.72618	6.73564	0.333329
TCGA-AO-A12D-01A	Low_risk_group	-0.724173	3.55374	3.04718	5.4931	4.66987	8.19276	3.3925	4.55911	2.3436	3.43642	5.55988	-2.32944	3.75773	2.84467	3.54229	4.83144	2.88842	2.75476	-0.212434	0.594793	2.61133	4.68639	-1.57767	2.1019	4.41136	2.92909	6.00514	2.3456	3.71785	2.32258	4.9188	1.06667	-5.49766	2.9585	-1.24623	1.86623	-3.4451	5.61229	3.28608	-0.0180615	3.95781	-1.72562	4.74873	2.57047	3.83072	3.68195	6.52487	1.1193
TCGA-AO-A12E-01A	Low_risk_group	-0.648875	3.57087	3.15535	5.45726	4.30379	8.25686	3.43262	4.25664	1.81661	3.09188	5.26993	-2.64646	3.66905	3.63984	3.78925	5.34191	2.71322	3.51078	0.430307	0.517415	2.92702	4.77708	-1.45139	2.03209	4.43129	2.90372	5.90502	1.961	3.85049	2.49803	4.89509	1.21347	-5.25665	2.90074	-1.20591	2.55468	-3.37018	5.59259	3.45636	-0.0137716	4.4925	-1.4116	4.90124	2.5944	3.59248	3.66872	6.90607	0.874477
TCGA-AO-A12F-01A	Low_risk_group	-0.616777	3.61922	1.73971	5.48027	4.04961	8.29705	3.60261	4.19315	1.68555	3.36974	5.40787	-2.62836	3.08561	1.7688	3.65337	4.98706	3.85872	4.09362	-1.14602	0.525387	2.26412	4.63664	-1.73251	2.58742	4.49527	1.83307	5.9466	0.607716	3.61919	2.8439	5.00776	1.49164	-5.68433	2.91087	-1.1385	1.56171	-4.68177	5.68188	2.84482	-0.258982	3.81728	-1.59494	4.56348	2.71201	2.56539	3.59738	6.37714	0.191244
TCGA-AO-A12H-01A	Low_risk_group	-0.507606	4.41891	3.2849	5.40728	4.21011	8.35934	3.48029	4.05377	2.19188	2.83236	5.55288	-2.87762	3.42236	3.79454	4.72922	5.06428	3.17435	4.3135	0.875503	0.257725	3.07238	4.79601	-1.12663	2.54594	4.44968	3.18431	5.81173	2.11776	4.11763	3.11474	4.92848	2.01354	-4.16003	3.06648	-1.19662	3.49614	-3.83852	5.56411	3.10281	-0.0082975	4.77212	-1.25128	4.92717	2.72805	3.80827	3.88537	6.96026	1.2747
TCGA-AO-A1KP-01A	Low_risk_group	-0.613516	4.05351	3.08404	5.49419	3.72084	8.33281	3.4262	4.29382	1.59218	2.83072	4.63974	-2.97154	3.10009	4.69546	4.3009	4.77346	4.13451	3.51126	0.932931	0.0926804	2.24202	5.16269	-0.917666	1.48823	4.47234	3.04144	5.77847	-0.649206	3.93289	3.61166	4.86638	1.36493	-3.96731	2.91255	-1.0407	3.25259	-4.2238	5.43019	3.49581	0.0221187	4.82345	-0.893592	5.02274	2.88666	3.3181	4.10223	6.8331	0.999573
TCGA-AO-A1KQ-01A	Low_risk_group	-0.696615	3.89259	3.38922	5.35357	3.98463	8.15583	3.52817	4.24794	2.0979	3.70512	5.11467	-2.51481	3.40636	3.39298	4.55201	4.76816	2.80473	4.32066	0.248148	0.146098	3.0581	5.17123	-1.64723	2.38666	4.48232	2.56741	5.82326	2.32934	3.6468	2.57091	4.96243	1.15759	-5.55365	2.86781	-1.15015	2.72108	-4.36391	5.6156	3.19464	-0.0637982	4.36627	-1.41309	5.32235	2.71497	3.70527	3.65551	6.98762	0.527329
TCGA-AO-A1KR-01A	Low_risk_group	-0.829171	3.98397	2.83111	5.36063	4.37456	8.07122	3.54989	4.28251	2.28698	3.00983	5.88532	-2.62184	3.4633	1.84825	4.3704	4.87499	3.0065	4.24883	-1.06533	0.666559	2.44312	4.82949	-2.30049	2.42868	4.5097	1.48821	5.88237	1.65358	3.60284	2.56294	5.15706	1.16175	-6.40199	2.87889	-1.27216	2.18925	-4.80543	5.74583	2.35121	-0.118795	3.62545	-1.68771	4.93811	2.76671	3.32177	3.36517	6.36311	0.0656936
TCGA-AQ-A04J-01A	Low_risk_group	-0.642883	3.6787	1.98433	5.4358	3.81253	8.14343	3.54874	4.37652	1.72214	3.24708	5.13299	-2.82156	3.41518	2.85779	3.25015	4.55851	3.46887	3.44169	-1.22956	0.890322	1.89005	4.80599	-1.84923	2.13837	4.47655	2.07443	5.97443	0.820418	3.42261	2.15643	4.85653	-0.169996	-5.18946	2.78822	-1.15994	1.12166	-4.47045	5.61899	3.27543	-0.213164	3.85528	-1.76147	4.78276	2.63558	2.72298	3.55149	6.52073	0.0774148
TCGA-AQ-A1H2-01A	Low_risk_group	-0.678278	4.29027	4.1314	5.46416	4.4534	8.27464	3.38981	4.04196	1.82298	3.1637	5.24306	-2.84413	3.40566	4.20602	4.70582	5.10017	3.35395	3.97208	1.03521	0.336628	3.23846	4.94209	-1.41991	2.05373	4.42409	3.06695	5.74794	2.20761	4.25102	3.05433	4.96494	2.45672	-4.57546	2.94646	-1.2956	3.96554	-4.01969	5.56093	2.99577	0.0150167	4.72545	-1.35665	5.31206	2.65555	3.12121	3.67325	7.25476	1.01646
TCGA-AQ-A1H3-01A	Low_risk_group	-0.589304	3.87307	2.96076	5.45352	3.90168	8.30065	3.44663	4.36061	1.62677	3.18994	5.12501	-2.50718	3.37872	3.28315	3.87861	4.91898	3.05241	3.41585	0.0401168	0.350889	2.66111	4.66476	-1.26624	1.99238	4.43714	3.05357	5.93531	1.28904	3.99112	2.86521	4.91654	1.07822	-4.80943	2.83902	-1.17201	1.64643	-3.84405	5.53579	3.35369	-0.0997289	4.50637	-1.22767	4.61649	2.62122	3.19531	3.95621	6.72754	0.830605
TCGA-AR-A0TQ-01A	Low_risk_group	-0.729469	3.82203	3.17646	5.39754	4.50015	8.16773	3.48102	4.19335	2.06011	3.53597	5.22386	-2.38425	3.26633	3.77611	3.77871	5.38317	2.595	4.17931	0.1762	0.547894	2.42877	5.06404	-1.73495	2.19064	4.45279	2.92788	5.82197	2.06149	3.77965	2.48902	4.92612	1.37699	-4.8874	2.89634	-1.15875	2.85308	-3.81852	5.62466	3.36175	0.0254494	4.36569	-1.57531	4.72043	2.70612	3.64176	3.45703	7.08625	0.692391
TCGA-AR-A0TS-01A	Low_risk_group	-0.64514	4.07411	1.41017	5.36223	4.03514	8.12742	3.53547	4.48083	1.21317	3.1437	5.31571	-2.74953	3.3337	3.17105	3.30232	4.84628	3.17454	3.31341	-0.95661	0.887768	1.75537	4.711	-1.8185	2.35348	4.47626	2.44593	5.91914	0.8589	3.62385	2.41996	5.00493	-0.0985978	-4.47194	2.73816	-1.05692	1.40514	-3.82324	5.62684	3.88032	-0.143495	3.71389	-2.29434	4.95115	2.66224	3.54382	3.45702	6.56137	0.84563
TCGA-AR-A0TT-01A	Low_risk_group	-0.537225	4.24386	3.38756	5.37883	4.06938	8.15642	3.50885	4.39675	1.85454	3.31247	4.73419	-2.91471	2.93131	3.12051	3.9108	4.74818	2.85048	3.07425	-0.909387	0.317543	1.97497	4.80724	-1.59977	2.62413	4.46274	2.34172	5.83559	1.15747	3.59545	2.19735	4.85775	-0.318948	-5.30049	2.77188	-1.1962	1.86283	-5.27541	5.5908	3.28544	-0.17549	4.14843	-1.68322	4.90346	2.64247	2.95837	3.62177	6.75856	-0.232531
TCGA-AR-A0TV-01A	Low_risk_group	-0.602685	4.62698	3.3932	5.43204	4.53098	8.17939	3.45493	4.13125	2.05153	3.19651	5.02904	-2.72007	3.46432	3.78796	4.64701	5.32462	3.58408	4.05627	0.182857	0.623357	2.8897	4.76786	-1.50358	2.29928	4.45807	2.56488	5.77168	1.83934	4.06572	3.23805	4.91906	1.96678	-4.56816	2.96606	-1.09641	3.10335	-3.95423	5.65983	2.86918	-0.0495709	4.05608	-1.32518	5.40964	2.76544	3.389	3.56367	7.1403	0.861184
TCGA-AR-A0U0-01A	Low_risk_group	-0.704907	4.43792	3.30132	5.37736	4.5681	8.05463	3.41998	4.61387	2.63221	3.24972	5.55403	-2.62337	3.57141	3.20081	4.57492	4.55772	2.68405	3.43711	-1.08407	1.2432	2.11415	4.69457	-2.00349	1.9911	4.44594	1.81727	5.90955	0.784128	3.97934	2.67506	4.87285	1.70155	-5.471	2.61258	-1.28893	2.39494	-4.65325	5.72404	2.69284	-0.0611486	3.71421	-1.76423	4.6521	2.55417	2.61389	3.46118	6.14891	0.5636
TCGA-AR-A1AH-01A	Low_risk_group	-0.698962	3.82709	1.75221	5.43506	3.34443	8.25613	3.55154	4.53868	1.78128	3.58192	5.40161	-3.00348	3.18389	4.04498	4.80295	4.9751	4.3707	3.6224	0.222257	0.69529	2.43955	4.76467	-1.64611	2.57273	4.50993	1.9286	6.00429	0.63659	4.03832	3.42394	4.98386	1.93983	-4.95177	2.85764	-1.056	1.17134	-4.49113	5.60406	2.40598	-0.153211	4.14954	-1.36511	4.808	2.86296	2.60047	3.84264	6.26574	0.869166
TCGA-AR-A1AJ-01A	Low_risk_group	-0.657344	3.91857	2.62473	5.4236	4.10693	8.08137	3.49129	4.60804	1.68426	3.43643	5.25597	-2.61396	3.30375	2.33422	3.69989	4.61574	3.00526	3.12897	-1.57604	0.762069	1.78677	4.84236	-1.75685	2.69244	4.45257	1.7667	5.96941	0.521829	3.671	2.07851	4.82198	0.194259	-5.7369	2.6635	-1.26755	1.04345	-5.15004	5.65973	3.06285	-0.231307	3.65606	-2.01942	4.9632	2.51711	2.9639	3.46723	6.3938	-0.415477
TCGA-AR-A1AL-01A	Low_risk_group	-0.539849	3.75712	2.67836	5.48081	3.42459	8.29861	3.47517	4.32063	1.47354	2.90795	5.16231	-2.91098	3.12227	3.48513	3.28364	4.95026	3.23875	3.10154	0.0251957	0.349168	2.26558	4.51305	-1.31707	2.36245	4.441	2.85893	5.92322	0.753428	3.82257	2.6155	4.81137	0.569355	-4.93125	2.86109	-1.182	1.56176	-4.0177	5.49584	3.61218	-0.149488	4.5264	-1.33115	4.26246	2.6332	3.13262	3.92312	6.62322	0.492172
TCGA-AR-A1AN-01A	Low_risk_group	-0.571836	3.24285	3.14404	5.50375	4.16865	8.3255	3.47318	4.15142	1.65427	2.85488	5.2717	-3.13448	3.30451	2.32549	3.81331	5.07411	2.91985	3.12048	-0.314643	0.390013	2.31166	4.51125	-1.56682	2.67441	4.42562	2.63494	5.92081	1.6605	3.47109	2.18254	4.91856	0.518047	-5.62607	3.008	-1.30267	1.62403	-3.67518	5.61246	3.63188	-0.144714	4.0662	-1.78806	4.51113	2.56841	3.17205	3.85683	6.24654	0.516203
TCGA-AR-A1AO-01A	Low_risk_group	-0.616518	3.56324	3.20898	5.4833	4.17632	8.19446	3.49272	4.38826	1.34942	3.08627	5.46897	-3.17327	3.49595	1.98503	3.31821	4.77969	1.84436	3.04355	-1.18758	0.538778	2.16204	4.43137	-1.86275	2.93776	4.41922	2.38773	5.99312	1.16845	3.25975	1.41822	4.76343	-0.219001	-6.45316	2.74704	-1.44768	1.12172	-4.25628	5.6336	3.2163	-0.269184	4.03207	-1.9374	4.71426	2.33789	3.27603	3.40727	6.63998	0.0412907
TCGA-AR-A1AP-01A	Low_risk_group	-0.667223	3.57561	3.333	5.44954	4.20392	8.22832	3.43449	4.28771	1.61959	3.18128	5.6089	-2.75276	3.60085	3.54857	3.91366	5.21688	2.73702	3.04513	0.279172	0.696093	2.8779	4.79388	-1.5507	2.04037	4.42978	3.03229	5.88732	1.98974	3.86414	2.35404	4.89441	1.04134	-5.29433	2.85938	-1.24951	2.9109	-3.52226	5.58206	3.49828	-0.0188481	4.31968	-1.8276	4.48693	2.56626	3.33081	3.63091	6.93085	0.815305
TCGA-AR-A1AQ-01A	Low_risk_group	-0.687601	3.77711	2.45681	5.3298	4.2145	8.09268	3.56871	4.50997	1.71116	3.50512	5.22593	-2.60106	3.49821	2.4479	4.72627	4.21619	2.89086	3.4803	-1.19845	0.92084	1.77631	5.11496	-2.0964	2.36273	4.49369	1.55256	5.96376	1.12696	3.53682	2.21462	4.91107	0.707746	-5.94887	2.6395	-1.09959	1.3547	-5.06768	5.7102	2.72644	-0.211805	3.55213	-2.1038	5.08597	2.58412	2.63218	3.50769	6.40739	0.0584852
TCGA-AR-A1AU-01A	Low_risk_group	-0.528462	3.74602	2.36491	5.45765	4.00419	8.28813	3.50738	4.13148	1.48665	3.12776	5.52828	-2.70013	3.35023	2.60563	3.49277	5.0704	2.79047	3.21826	-0.157774	0.525184	2.85521	4.6958	-1.31304	2.33507	4.44297	2.76685	5.93536	1.97919	3.88688	2.51649	4.89997	0.813402	-5.08453	2.90812	-1.23157	2.03285	-3.14259	5.5525	3.67237	-0.108199	4.40437	-1.32458	4.29601	2.63917	4.00601	3.68395	6.95642	0.819268
TCGA-AR-A1AW-01A	Low_risk_group	-0.557482	4.55791	3.20565	5.34696	4.22847	8.14865	3.51774	4.38354	1.32903	3.33881	4.57614	-2.70017	2.79857	2.5549	4.1297	4.30884	2.07732	3.1197	-1.31301	0.110877	1.76992	4.75474	-1.77458	2.83155	4.47143	2.23458	5.80099	0.711401	3.63101	2.36038	4.82773	0.265102	-5.35969	2.65599	-1.17308	1.41069	-5.44752	5.61372	3.30497	-0.265189	4.188	-1.66027	5.01654	2.54988	2.59989	3.58876	6.88794	-0.270487
TCGA-AR-A1AX-01A	Low_risk_group	-0.625575	3.94303	3.06134	5.40567	3.99636	8.18106	3.47292	4.4322	1.86286	3.40838	4.96408	-2.61147	3.36022	2.93974	3.60122	4.87056	2.64133	2.88945	-0.306971	0.486599	2.44847	4.7915	-1.59979	2.36721	4.44879	2.74679	5.9419	1.57463	3.72249	2.26732	4.83639	0.729951	-5.43148	2.87296	-1.16108	1.76457	-4.2541	5.56209	3.77818	-0.131298	4.17098	-1.43136	4.67536	2.61366	3.38101	3.63863	6.72642	0.350373
TCGA-AR-A24K-01A	Low_risk_group	-0.587684	4.47196	3.1787	5.45572	3.42997	8.22248	3.44513	4.2668	1.98054	3.41873	4.91771	-2.78776	3.16674	4.54687	4.94173	4.91892	3.8194	3.42004	1.00109	0.521502	2.37902	5.00001	-1.36278	1.62823	4.47248	2.73304	5.80831	1.48168	4.28038	3.91455	4.96002	2.32833	-3.83942	2.86832	-0.976118	2.27842	-4.36358	5.56293	2.65327	-0.0116659	4.62407	-0.834626	4.85798	2.8473	2.62723	4.07233	6.42419	0.557005
TCGA-AR-A24M-01A	Low_risk_group	-0.681059	3.23866	2.6535	5.52462	3.55124	8.30289	3.39602	4.34551	1.48599	3.28603	5.1899	-2.99341	3.31739	3.70188	3.05774	5.14063	3.15274	3.2609	0.0547201	0.367292	2.27479	4.52518	-1.66854	2.1676	4.42073	2.93823	5.93007	1.03866	3.71943	2.58186	4.83864	0.847242	-4.79281	2.88195	-1.15317	2.03567	-4.19053	5.50156	3.06706	-0.0709989	4.39023	-1.43471	4.71967	2.62093	2.60531	3.87218	6.50666	0.623157
TCGA-AR-A24N-01A	Low_risk_group	-0.697758	3.22696	3.65116	5.46187	3.55697	8.27814	3.3502	4.29702	1.57593	3.02837	5.09629	-2.71424	3.38791	3.56546	3.54348	5.06684	3.37506	2.71136	0.561889	0.424703	2.3649	4.63879	-1.48443	1.84625	4.4189	3.28405	5.90595	0.977807	3.75382	2.73551	4.91734	1.35429	-5.12898	2.9063	-1.21406	2.34288	-4.06556	5.5386	3.12471	-0.0183964	4.08968	-1.64855	4.77417	2.69347	2.89693	3.77991	6.53107	0.762104
TCGA-AR-A24O-01A	Low_risk_group	-0.549554	3.31265	2.7103	5.48702	3.45587	8.34748	3.47571	4.3295	1.29114	3.12575	5.29912	-3.04912	3.14944	3.16414	3.16534	4.8839	2.68388	2.83432	-0.6554	0.401284	2.26328	4.46851	-1.47401	2.68615	4.4277	2.84037	5.9795	0.78704	3.50311	2.09888	4.78416	0.119022	-5.37012	2.90754	-1.25488	1.13878	-4.25184	5.53438	3.81442	-0.182303	4.53803	-1.58946	4.41828	2.51574	3.09893	3.79505	6.69296	0.189622
TCGA-AR-A24P-01A	Low_risk_group	-0.623805	3.55741	3.06954	5.46682	3.62229	8.2821	3.4571	4.39919	1.47416	3.51668	5.19609	-2.80176	3.3741	3.60604	3.43047	4.85991	3.05394	3.31677	0.236044	0.358167	2.49487	4.86777	-1.40241	1.89388	4.44009	2.97157	5.92382	1.33348	3.91209	2.75355	4.88469	0.669359	-4.87655	2.84875	-1.15493	1.82344	-3.8664	5.52536	3.31161	-0.085275	4.59306	-1.25853	4.73798	2.61795	3.2574	3.86229	6.64079	0.577917
TCGA-AR-A24Q-01A	Low_risk_group	-0.611561	3.02324	1.77104	5.49345	3.73877	8.32615	3.54995	4.34651	0.812123	3.11364	5.65736	-3.06494	2.99186	2.66668	2.94358	5.14806	3.84139	2.96057	-1.56664	0.340642	1.90608	4.3259	-1.80673	2.75932	4.46157	2.05325	6.02536	0.503577	3.54525	2.49952	4.90949	0.403738	-5.1986	2.80082	-1.17371	0.75973	-4.60441	5.59452	3.3438	-0.275869	3.57744	-1.98629	3.97621	2.62109	2.63762	3.42118	6.1844	-0.147034
TCGA-AR-A24R-01A	Low_risk_group	-0.664267	4.05787	2.99664	5.43593	4.45342	8.21293	3.47691	4.24884	1.81506	3.63412	5.34698	-2.54409	3.50723	3.5337	4.42983	5.22623	2.73852	3.69855	0.531175	0.799122	2.50818	5.21511	-1.34397	2.07244	4.45843	3.2633	5.81967	2.29163	4.09122	2.8976	4.89737	1.26815	-4.54264	2.83737	-1.08934	3.20903	-3.86783	5.54814	3.02955	0.0146615	4.48249	-1.5814	5.13553	2.66373	3.54274	3.55811	7.02337	1.27496
TCGA-AR-A24S-01A	Low_risk_group	-0.62908	3.47706	2.85002	5.47379	3.91473	8.18949	3.45342	4.35428	1.44025	3.16027	5.23772	-2.89777	3.20784	3.08364	3.79925	4.79801	3.159	2.33467	-0.825512	0.494905	2.29531	4.65615	-1.81214	2.79132	4.4441	2.62618	5.89555	0.796814	3.52849	2.38484	4.80263	0.699364	-5.04311	2.83043	-1.24758	1.47813	-4.32716	5.60525	3.50627	-0.16633	4.23285	-1.611	4.54985	2.55171	2.62266	3.576	6.5815	0.460599
TCGA-AR-A24T-01A	Low_risk_group	-0.567523	3.25424	2.83039	5.54229	3.65278	8.38071	3.45323	4.25953	1.18049	3.05287	5.47629	-3.04788	3.21341	3.12922	2.88559	4.79815	3.1685	2.98527	-0.666954	-0.00670095	2.48662	4.38807	-1.29439	2.6826	4.42341	3.02618	5.95702	1.37028	3.70279	2.42983	4.86489	0.447966	-5.05021	2.9141	-1.23376	1.294	-4.04888	5.48037	3.52992	-0.219403	4.58261	-1.29633	4.57816	2.53892	2.95492	3.7176	6.74307	0.450379
TCGA-AR-A24V-01A	Low_risk_group	-0.578658	3.08811	3.42974	5.53285	4.01955	8.32759	3.47365	4.08057	0.902997	3.18277	5.53203	-3.1548	3.23242	3.73203	3.08867	4.80461	3.16546	2.79609	-0.23842	0.140697	2.65376	4.62474	-1.57349	2.66871	4.42078	2.6992	5.91612	1.42355	3.7079	2.28331	4.83472	0.6568	-5.65888	2.87813	-1.33487	1.30752	-4.17946	5.55064	3.68777	-0.207495	4.46155	-1.64897	4.47156	2.52907	2.99149	3.3922	6.83507	0.405945
TCGA-AR-A24X-01A	Low_risk_group	-0.642882	3.60554	3.39448	5.49401	3.48612	8.25097	3.43611	4.47342	1.7594	3.02359	4.94523	-3.14323	3.20761	3.56973	3.85107	4.90961	3.26942	3.30573	0.25118	0.270063	2.00329	4.60466	-1.56711	1.82663	4.44498	2.64159	5.85123	0.293002	3.82838	2.898	4.88712	0.684123	-4.83153	2.85033	-1.10436	1.87668	-4.30914	5.54666	2.88532	-0.0850105	4.38572	-1.19691	4.63113	2.71532	2.97286	3.97052	6.4196	0.203112
TCGA-AR-A24Z-01A	Low_risk_group	-0.647679	4.05372	2.71738	5.42431	4.41003	8.29805	3.44964	4.33442	2.00855	3.84847	5.22064	-2.1522	3.29788	4.62185	4.54954	5.31051	3.884	3.35235	0.0166053	0.582262	2.99833	4.90885	-1.56295	2.39549	4.4643	2.75372	5.83342	2.07119	4.48142	3.6532	4.94329	2.33032	-4.09263	3.04674	-1.05662	2.58465	-3.79093	5.57076	3.85983	0.03289	4.50384	-1.20572	4.89962	2.81665	3.20228	3.85803	6.68134	1.20653
TCGA-AR-A250-01A	Low_risk_group	-0.652417	3.18231	3.04806	5.48556	4.06622	8.29768	3.45861	4.26957	1.81432	3.68062	5.32433	-2.81615	3.1359	3.65846	3.21646	4.89822	3.01588	3.2584	0.00281906	0.195295	2.66992	4.69004	-1.46847	2.20552	4.42606	3.02409	5.96223	1.40351	3.74261	2.36095	4.87338	0.847306	-5.24161	2.99566	-1.18322	1.72819	-4.10596	5.55175	3.84598	-0.0698703	4.38689	-1.38813	4.43684	2.64732	3.15028	3.61577	6.67965	0.712333
TCGA-AR-A251-01A	Low_risk_group	-0.546449	4.62138	1.45675	5.49532	4.37026	8.14381	3.51453	4.46123	1.63999	3.4462	5.551	-2.58754	3.80784	4.71466	4.22199	5.14358	4.79482	3.26794	0.11245	1.22156	2.25227	4.80693	-1.57126	2.25833	4.48265	2.13274	5.82505	1.10156	4.30302	3.67064	4.81203	2.00523	-4.12282	2.73425	-0.909631	1.61601	-2.72123	5.65244	3.57598	-0.0538162	3.75973	-1.64749	4.96271	2.72016	3.52873	3.53715	6.52025	1.9377
TCGA-AR-A252-01A	Low_risk_group	-0.516806	4.53275	2.89453	5.45738	3.88033	8.28212	3.52008	4.52688	1.74111	3.82109	5.31749	-2.53831	3.13334	3.35297	4.01297	4.9099	2.01275	4.06775	-0.574905	0.426837	2.20118	4.88337	-1.24289	2.68663	4.44882	3.04671	5.98442	1.8507	3.77246	2.39535	4.69251	0.127513	-4.48863	2.82429	-1.04256	1.39866	-4.72292	5.54749	3.83191	-0.186626	4.64539	-1.27785	5.09492	2.47817	3.10158	3.8826	6.96539	0.250684
TCGA-AR-A254-01A	Low_risk_group	-0.619174	3.69773	3.12687	5.46809	4.02779	8.16497	3.47433	4.35427	1.98396	3.68921	4.93768	-2.42069	3.26382	3.18944	3.47759	4.74429	3.26533	3.29135	-0.150551	0.334632	2.13385	5.11806	-1.48868	2.01064	4.4488	2.53375	5.84757	1.26204	3.89156	2.72175	4.79683	1.15959	-4.53047	2.78918	-1.14826	1.75912	-4.83595	5.6053	3.24499	-0.110415	4.26589	-1.22984	4.58257	2.61833	3.05606	3.67807	6.69552	0.0617101
TCGA-AR-A255-01A	Low_risk_group	-0.681361	3.29058	3.22414	5.50873	4.03771	8.25528	3.43961	4.36831	1.45788	3.22608	5.38379	-2.68704	3.18134	3.45113	3.04049	5.2246	3.19801	2.87621	-0.0147478	0.238991	2.70812	4.65916	-1.74601	2.57778	4.42705	2.67894	5.89799	1.50863	3.74514	2.47619	4.83836	0.859492	-5.50674	2.90291	-1.1887	1.8382	-3.8751	5.56565	4.02127	-0.124288	4.30586	-1.63724	4.68985	2.58551	3.41411	3.53426	6.56243	0.810751
TCGA-AR-A2LE-01A	Low_risk_group	-0.570919	4.17701	2.95718	5.47062	4.2088	8.33708	3.42311	4.4375	2.08027	3.16777	5.68073	-2.8782	3.3939	3.17131	4.32625	5.17168	2.56218	4.01995	0.436919	0.740131	2.68458	4.89621	-1.4952	2.2829	4.43415	3.16964	5.87091	0.671685	3.85786	2.77904	4.86125	0.965529	-4.48058	2.91637	-1.19401	2.90343	-3.28944	5.58832	3.3999	-0.0161942	4.82843	-0.883159	4.23658	2.55798	4.05353	3.92117	6.66505	0.66282
TCGA-AR-A2LJ-01A	Low_risk_group	-0.635217	3.34884	3.7355	5.42949	4.01624	8.25775	3.50386	4.00637	1.60504	2.93906	5.50044	-3.1416	3.36324	1.94855	3.80731	4.64909	2.32727	3.82829	-0.591281	-0.00648954	3.10228	4.55217	-1.71905	2.60851	4.43606	2.16526	5.90321	2.49868	3.36494	1.56628	5.02865	0.771395	-6.89639	2.93299	-1.56453	1.74771	-4.74854	5.6405	2.88335	-0.232052	4.07932	-1.83463	4.90279	2.5456	3.37738	3.51072	6.77586	-0.271349
TCGA-AR-A2LL-01A	Low_risk_group	-0.640582	4.24807	3.59194	5.45594	4.16846	8.26882	3.42266	4.39102	1.89	3.30697	5.08751	-2.43034	3.37135	3.73062	4.34711	5.12411	3.19098	3.37049	0.279264	0.00991767	2.92872	4.94085	-1.38231	1.8011	4.45167	2.84657	5.79345	1.069	4.21031	3.32055	5.02781	1.87745	-4.67036	2.89697	-1.17651	2.76642	-3.6803	5.59737	3.07491	-0.0645996	4.47982	-1.1892	4.80375	2.72993	3.72892	3.64161	6.93075	0.583353
TCGA-AR-A2LM-01A	Low_risk_group	-0.523117	3.60547	2.80883	5.45896	3.49192	8.34431	3.46552	4.27968	1.05507	2.80511	5.22268	-3.06081	3.1022	3.58641	3.16868	4.84533	3.22973	2.94043	-0.295699	0.272816	2.26132	4.46964	-1.29145	2.33412	4.43882	2.94235	5.89301	0.921342	3.99672	2.74221	4.93361	0.459136	-4.87167	2.84752	-1.22236	1.52855	-3.94677	5.4639	3.4506	-0.164698	4.5624	-1.33515	4.22597	2.65217	3.05726	3.87419	6.68165	0.365454
TCGA-AR-A2LO-01A	Low_risk_group	-0.570477	4.0599	2.64254	5.42538	3.7095	8.19744	3.50528	4.25526	1.29522	2.89875	5.05118	-2.7997	3.30602	2.47996	3.63292	5.03686	2.48755	3.73552	-0.458587	0.622504	2.24959	4.66823	-1.47919	2.2999	4.45654	2.56396	5.85381	1.26865	3.69511	2.27753	4.92913	0.208745	-5.28227	2.72354	-1.26546	1.83775	-4.16593	5.54235	3.24729	-0.139076	4.50404	-1.46204	4.50536	2.61516	3.47967	3.75341	6.76584	0.0835423
TCGA-AR-A2LR-01A	Low_risk_group	-0.418221	3.63048	0.406455	5.36379	3.28588	8.34519	3.73056	3.75974	0.760481	2.95661	4.58971	-3.25607	2.87406	2.17275	3.56019	3.78229	4.0181	3.62834	-1.3022	0.459927	1.47809	4.60305	-1.89662	3.06571	4.53	1.61599	5.77978	-0.301142	3.60688	3.01559	5.01004	-0.722237	-4.87112	2.99764	-1.08362	0.700197	-5.07473	5.61725	3.60496	-0.354533	3.90474	-1.70445	4.54437	2.79896	2.65088	3.69814	6.40056	0.133165
TCGA-AR-A5QM-01A	Low_risk_group	-0.689563	3.37709	3.43836	5.43928	4.19997	8.26411	3.42592	4.13812	1.52412	2.75509	5.64107	-3.33963	3.50005	2.2896	3.41081	5.28455	2.69694	3.16701	0.0633	0.313757	2.7709	4.4737	-1.58594	2.76821	4.41416	2.8796	5.96108	1.84441	3.77557	1.92083	5.03501	0.230856	-6.50253	3.02166	-1.54521	2.31391	-3.09402	5.56217	3.13985	-0.0556651	4.51922	-1.77489	4.66608	2.58603	3.99608	3.65861	6.80558	1.13283
TCGA-AR-A5QN-01A	Low_risk_group	-0.614808	3.93545	3.16006	5.45377	4.20807	8.28865	3.45117	4.2742	2.06246	3.12518	5.46115	-2.51177	3.52299	2.86302	4.06886	4.98208	2.4441	3.80672	0.195059	0.440368	3.01809	4.81146	-1.45304	2.08943	4.43088	2.79033	5.90665	1.65178	3.91343	2.48041	4.94181	0.928303	-5.70494	2.96282	-1.28348	2.40553	-3.86553	5.5638	3.44086	-0.013058	4.40839	-1.51739	4.67762	2.59534	3.79405	3.88987	6.75167	0.940393
TCGA-AR-A5QP-01A	Low_risk_group	-0.627687	3.6751	2.98148	5.4695	3.58938	8.26967	3.44426	4.10677	1.51257	2.81685	5.22277	-3.00476	3.44684	2.98022	3.68629	4.87388	3.13649	3.08356	0.207325	0.185737	2.71127	4.65299	-1.46019	2.1323	4.4352	2.51479	5.89693	1.62345	3.72686	2.28789	4.95544	0.899498	-5.67101	2.88659	-1.35777	2.12626	-4.25724	5.53428	3.33866	-0.0972029	4.41111	-1.42367	4.51611	2.65845	3.24837	3.79138	6.65814	0.411816
TCGA-B6-A0I2-01A	Low_risk_group	-0.826319	3.90935	3.24356	5.37751	4.84943	8.05104	3.45623	4.66722	2.15115	3.46596	5.55472	-2.49061	3.6434	2.33625	4.70382	5.22823	2.84566	3.63362	-0.781775	1.36473	2.38611	4.83207	-2.00271	2.15973	4.46229	1.6479	5.95578	1.45981	3.61305	1.94477	5.11035	1.20314	-6.54574	2.67926	-1.35142	2.15599	-4.9995	5.71726	2.95318	-0.0674968	3.68673	-2.09263	5.02626	2.58932	3.15708	3.3861	6.35266	0.219967
TCGA-B6-A0I5-01A	Low_risk_group	-0.714095	3.51693	3.73247	5.43096	3.91031	8.18171	3.45496	4.14008	2.05366	2.91176	5.40658	-3.09668	3.63842	2.06542	4.30331	4.52826	2.24918	4.30939	0.38849	-0.0650626	2.7286	4.81172	-1.69064	1.57778	4.43726	2.22044	5.87351	2.39599	3.54558	2.20568	4.94148	1.15121	-5.76576	2.84209	-1.47361	2.31546	-4.33513	5.63792	2.24782	-0.0763744	4.19297	-1.4858	4.9209	2.59931	3.27003	3.81489	6.68818	0.272059
TCGA-B6-A0IA-01A	Low_risk_group	-0.814596	3.69852	3.9279	5.49952	4.36948	8.21244	3.36308	4.14373	2.68438	3.09654	5.31187	-2.89479	3.97972	3.21052	4.8987	5.23371	2.48086	4.63318	1.57935	-0.00807545	3.53606	5.15832	-1.61809	1.19886	4.43334	2.76223	5.84771	1.71358	3.84383	2.87273	4.88678	2.25174	-5.48119	3.06421	-1.40192	4.79269	-3.35095	5.66055	2.34892	0.0820901	4.05005	-1.58588	5.07389	2.62966	3.64128	3.87361	6.73273	1.43085
TCGA-B6-A0IB-01A	Low_risk_group	-0.74114	3.41066	3.00204	5.46378	4.54835	8.31345	3.41249	4.24542	1.87012	3.19067	5.725	-2.38284	3.94549	3.60869	4.37165	5.67986	4.27858	3.62113	1.45716	0.413649	3.46127	4.75815	-1.32189	1.85229	4.45913	3.07321	5.95232	3.36945	4.16037	2.95243	5.20625	2.40344	-5.44977	3.15724	-1.24854	3.77326	-2.66181	5.58414	2.67296	0.090479	4.34627	-1.56217	5.19973	2.83805	3.51819	3.85896	6.90631	1.56223
TCGA-B6-A0IJ-01A	Low_risk_group	-0.779773	3.73901	2.96617	5.40665	4.93171	8.00206	3.49913	4.56576	2.0393	3.46445	5.45708	-2.55123	3.6045	1.83685	3.96475	5.22596	3.50722	3.62664	-1.45353	1.51435	2.03	4.96433	-2.24465	2.55053	4.47319	1.54433	5.84131	0.6806	3.50062	2.12425	5.00083	0.885933	-5.89152	2.70622	-1.24914	2.11445	-4.9661	5.76729	2.95088	-0.134329	3.24153	-2.37323	5.01614	2.61653	2.90207	3.30218	6.32308	-0.290489
TCGA-B6-A0IM-01A	Low_risk_group	-0.495618	3.90977	2.30359	5.50103	4.20947	8.36296	3.50823	4.28602	1.65292	3.27187	5.51575	-2.51843	3.54046	3.64698	4.28799	4.92709	3.37854	3.50124	0.00450875	0.57495	3.08229	4.8271	-1.22242	2.59452	4.45193	2.80586	5.91063	1.50687	4.09186	2.98933	4.89648	1.30721	-4.10159	3.02976	-1.17914	2.36487	-3.75525	5.55427	3.50476	-0.0773856	4.69072	-1.18041	4.67845	2.68501	3.7587	3.87889	6.87798	1.06714
TCGA-B6-A0IP-01A	Low_risk_group	-0.698906	3.70378	2.98187	5.42788	3.96136	8.2283	3.42279	4.22383	1.78995	2.97581	5.20631	-3.01707	3.26996	3.71911	3.96687	5.05097	3.01851	3.24741	0.306127	0.258841	2.55922	4.70887	-1.65868	1.7942	4.44377	2.77571	5.8767	1.14745	3.8484	2.74383	4.99634	1.39194	-5.09363	2.87859	-1.21252	2.25582	-4.11211	5.56574	2.87309	-0.0335116	4.27888	-1.64706	4.7358	2.71839	3.07396	3.83644	6.58062	0.571843
TCGA-B6-A0IQ-01A	Low_risk_group	-0.665658	3.87394	1.68251	5.37391	3.62984	8.13129	3.64396	4.25651	1.93176	3.40765	5.14888	-2.665	3.29661	3.05413	4.12273	4.73276	4.16816	4.3559	-0.560234	0.89078	1.96071	4.97562	-1.96748	2.52291	4.55314	1.2923	5.89467	2.11125	3.92635	3.21725	5.0216	0.748563	-5.64986	2.95342	-1.03135	1.5696	-4.52261	5.62429	2.39576	-0.185863	3.84666	-1.44848	4.91968	2.9537	2.84639	3.68941	6.23216	0.638009
TCGA-B6-A0RG-01A	Low_risk_group	-0.795544	3.34301	3.21215	5.5263	4.39485	8.21457	3.39724	4.25483	1.97722	3.02519	5.3196	-2.83118	3.74848	3.882	3.76256	5.26972	3.21672	4.02693	0.590585	0.000832981	3.31262	4.70709	-1.87724	1.41303	4.43834	2.56321	5.86139	1.44556	3.86634	2.71654	5.0004	1.76227	-5.26848	2.92992	-1.30218	2.66138	-2.97314	5.6151	3.17424	0.0402837	4.07546	-1.45029	4.75426	2.74149	3.89113	3.68642	6.85095	1.29196
TCGA-B6-A0RH-01A	Low_risk_group	-0.827953	2.33165	3.80274	5.48779	4.10398	8.18382	3.42744	4.16318	2.01765	3.12497	5.63804	-2.81484	3.74479	2.60665	3.36639	4.84442	3.31213	3.06461	0.129812	0.393695	3.16065	4.814	-2.03825	2.27777	4.42896	2.24018	5.96975	2.46449	3.49814	2.04137	5.00747	1.35571	-6.66786	3.02908	-1.53985	2.11479	-4.32338	5.60797	2.67052	-0.08515	3.73025	-2.00872	4.58169	2.64316	2.87609	3.58569	6.3254	0.880622
TCGA-B6-A0RI-01A	Low_risk_group	-0.662256	3.10601	3.13	5.46735	3.78049	8.22666	3.44087	4.29919	1.53237	3.27022	5.32777	-3.17432	3.40734	3.82529	3.7644	4.99695	3.1669	3.23682	0.211574	0.340765	2.83529	4.58604	-1.61368	1.94897	4.43675	2.57031	5.9212	1.6025	3.84883	2.56407	5.01077	1.02351	-5.01958	2.88056	-1.31833	1.92173	-3.79613	5.57954	2.86851	-0.060868	4.13759	-1.70863	4.42187	2.67375	3.0196	3.70296	6.67823	0.699
TCGA-B6-A0RN-01A	Low_risk_group	-0.633793	3.20391	3.54951	5.50808	3.58359	8.35368	3.43004	4.20022	1.42229	2.75134	5.24728	-3.34859	3.23284	3.48745	3.58142	4.78894	3.55402	3.23825	0.472514	-0.122023	2.60282	4.4758	-1.41938	1.9801	4.43302	2.77277	5.89743	1.11935	3.76148	2.6581	4.97237	0.841542	-5.56089	2.98438	-1.24537	2.12774	-4.00913	5.48493	3.09789	-0.122345	4.32319	-1.29662	4.51378	2.71133	2.9188	3.92656	6.41237	0.522924
TCGA-B6-A0RQ-01A	Low_risk_group	-0.591442	3.68728	2.65988	5.47566	4.01784	8.30021	3.44814	4.19305	1.39472	2.59167	5.75742	-3.40694	3.35358	3.23878	3.55459	5.12524	2.48513	3.23908	0.173179	0.541724	2.54137	4.5244	-1.54599	2.00797	4.42339	2.80416	5.8984	1.22852	3.7495	2.41954	4.90842	0.607576	-5.08233	2.73923	-1.33384	2.13638	-3.42562	5.53584	3.06784	-0.0935979	4.5785	-1.36267	4.24372	2.56327	3.55285	3.7158	6.62427	0.993155
TCGA-B6-A0RT-01A	Low_risk_group	-0.642069	4.44852	2.61917	5.33737	4.2551	8.03684	3.54918	4.45805	1.52236	3.356	4.87003	-2.86891	3.20703	2.59792	4.0377	4.50835	2.31776	3.50701	-1.59094	1.03436	1.68577	4.98605	-2.03415	2.78676	4.48196	2.0716	5.83776	0.941618	3.49752	1.96763	4.91983	-0.161953	-5.71529	2.59291	-1.15356	1.10061	-5.17898	5.64877	2.93722	-0.225299	3.72429	-2.15418	5.07952	2.56926	2.85955	3.39836	6.67907	-0.16629
TCGA-B6-A0RV-01A	Low_risk_group	-0.62099	3.92804	2.84399	5.45789	4.15093	8.2607	3.4335	4.23382	1.87596	2.96296	5.30416	-2.81896	3.44063	3.43456	4.59734	4.82824	2.93686	3.26953	0.026226	0.488716	2.86496	4.61026	-1.43998	2.16928	4.44216	2.79294	5.93802	1.19582	3.86596	2.69368	4.90456	1.528	-4.89185	2.9397	-1.24596	2.12569	-4.22325	5.57605	3.31092	-0.0455198	4.58571	-1.26557	4.59193	2.64342	3.13253	3.83762	6.93523	0.629256
TCGA-B6-A0WT-01A	Low_risk_group	-0.561243	3.81352	2.55074	5.46556	3.87708	8.29075	3.47894	4.26644	1.77066	3.26144	5.10936	-2.73037	3.20075	3.57272	3.77978	5.15231	3.46951	3.55139	0.143207	0.392908	2.90584	4.69369	-1.3641	2.28394	4.45758	2.80827	5.93555	1.33741	4.12762	2.95569	4.92925	1.25137	-4.58151	3.02989	-1.12416	2.13507	-3.57759	5.52934	3.38209	-0.0576424	4.50481	-1.26285	4.77989	2.76027	3.34566	3.91266	6.70711	1.13961
TCGA-B6-A0WY-01A	Low_risk_group	-0.688961	2.86257	3.07793	5.46037	3.93133	8.22228	3.4684	4.19695	1.36112	2.90337	5.5571	-3.3073	3.44255	2.352	2.84252	4.87757	2.24149	3.27143	-0.307261	0.249881	2.63106	4.58024	-1.91617	2.22536	4.42453	2.52439	5.90173	1.76403	3.50165	1.88813	4.86289	0.392126	-6.01704	2.81684	-1.36146	1.86619	-3.98116	5.57318	3.3538	-0.12813	4.2861	-1.65924	4.59128	2.53429	3.30542	3.42588	6.67733	0.607753
TCGA-B6-A0X0-01A	Low_risk_group	-0.738287	3.68955	3.56695	5.42015	4.02068	8.21384	3.42481	4.31706	2.08432	2.98746	5.38365	-3.15981	3.35293	3.22381	4.4494	4.97132	2.95127	3.94618	0.878702	0.436713	2.41611	4.71013	-1.83627	1.61014	4.44955	2.48613	5.8459	1.26556	3.85838	2.75916	5.01006	1.24528	-5.49462	2.89383	-1.25957	2.96609	-4.29286	5.60085	2.75909	0.0105872	4.36308	-1.36939	4.69535	2.71598	3.36573	3.92568	6.47859	0.490043
TCGA-B6-A0X1-01A	Low_risk_group	-0.681938	4.13874	2.76521	5.36172	4.58875	8.15303	3.49711	4.69911	2.14027	3.4901	5.70739	-2.30383	3.81837	3.94085	4.72997	5.31969	3.66715	3.66359	-0.716392	1.33724	2.2053	4.95078	-1.77862	2.38529	4.47154	2.07565	5.95935	0.717961	4.23987	2.88339	4.93366	1.59293	-5.07793	2.74172	-1.12336	1.95105	-4.41607	5.71274	3.43289	-0.0512781	3.81799	-1.82391	4.96534	2.61763	3.33963	3.46308	6.5512	0.405951
TCGA-B6-A1KI-01A	Low_risk_group	-0.637361	3.06932	3.13741	5.5276	4.14657	8.40095	3.41386	4.07488	2.11887	2.93691	5.70425	-2.87972	3.47159	3.25734	3.41447	5.18309	3.16745	3.2489	1.03058	-0.0344475	3.16387	4.53011	-1.51246	2.36661	4.4117	3.19083	5.9434	2.2259	3.66069	2.33286	4.94582	1.25848	-6.00542	3.09937	-1.38243	2.51952	-2.87055	5.55172	3.21978	-0.0287108	4.48863	-1.54795	4.54124	2.61497	4.03052	3.74487	6.55102	1.75472
TCGA-B6-A1KN-01A	Low_risk_group	-0.714135	3.47742	2.83913	5.51689	4.46094	8.213	3.41916	4.3873	2.10174	3.47248	5.20558	-2.46417	3.73239	3.40107	3.36867	5.36506	3.24134	3.50847	0.534048	0.418456	2.30869	5.12031	-1.45778	2.01136	4.43396	2.74176	5.91326	1.02143	3.85163	2.67647	4.86552	1.06926	-4.89814	2.97779	-1.11068	2.87714	-3.50305	5.59116	3.56707	0.0540022	4.50811	-1.11567	4.84938	2.71201	4.24965	3.71084	6.87538	1.33617
TCGA-B6-A2IU-01A	Low_risk_group	-0.755207	3.8026	3.35804	5.45162	4.04932	8.25317	3.3714	4.14202	1.90231	2.70327	5.22993	-2.74372	3.57743	4.12015	4.06235	5.29305	3.32573	3.57818	1.39861	0.175983	3.00403	4.70329	-1.57792	1.71464	4.44086	3.17971	5.88075	1.67613	4.08327	3.15365	5.0506	1.84875	-5.04235	3.02028	-1.22521	3.17455	-2.65401	5.52719	3.12881	0.0784624	4.31127	-1.17865	4.97932	2.7969	3.45263	3.8554	6.78141	1.57099
TCGA-B6-A400-01A	Low_risk_group	-0.689671	2.93888	2.23603	5.39949	4.01378	8.17442	3.59046	4.15298	1.22372	2.99452	5.52937	-2.96635	3.37541	1.80096	2.93606	4.81522	3.28328	3.89478	-1.18148	0.907237	2.00903	4.63204	-2.34762	2.38975	4.46993	1.47675	5.9019	0.997134	3.46772	2.04592	5.04532	0.318557	-5.96614	2.78665	-1.37374	1.38167	-4.14027	5.67749	2.69126	-0.222765	3.46617	-2.22684	4.70673	2.65061	3.87045	3.16305	6.25119	0.211668
TCGA-B6-A401-01A	Low_risk_group	-0.645603	3.98198	3.34288	5.4045	4.11869	8.2017	3.4766	4.04248	1.65649	3.18536	5.6786	-2.56275	3.50629	2.93878	4.20727	5.15628	2.18077	3.49068	-0.0174243	0.654729	3.21707	4.96289	-1.72187	2.28489	4.44389	2.47964	5.84154	2.76988	4.02039	2.35597	5.07226	1.57535	-5.89479	2.7853	-1.58584	2.53083	-3.40232	5.60827	2.51142	-0.0613529	4.26645	-1.89308	4.88729	2.61359	4.20502	3.5918	6.74632	0.932639
TCGA-B6-A402-01A	Low_risk_group	-0.668794	4.3688	2.08317	5.40904	4.29937	8.13244	3.51625	4.25025	2.26573	3.18039	5.65763	-2.51898	3.73316	2.77257	4.13629	5.16484	3.98406	4.05904	-0.64976	1.17371	2.3374	5.1492	-1.93727	1.7832	4.49133	2.15235	5.79172	0.737864	3.95985	3.40411	5.08004	1.56031	-4.12049	2.80948	-1.14683	3.13935	-3.48149	5.68151	2.75613	-0.0407504	3.66522	-1.41931	4.52533	2.76811	3.50263	3.45145	6.21631	0.673466
TCGA-B6-A40B-01A	Low_risk_group	-0.752604	3.17621	3.59162	5.51774	4.087	8.22619	3.4173	4.24401	1.92502	2.85114	5.39458	-3.33829	3.60825	3.02643	3.55484	5.02394	3.22855	3.48447	0.352279	-0.0267374	2.93162	4.54559	-1.77609	1.90276	4.41534	2.27259	5.90372	1.65532	3.69682	2.07267	5.05138	0.884078	-6.08487	2.98338	-1.51084	2.27521	-3.50886	5.61846	2.8194	-0.0342143	4.28366	-1.86088	4.51843	2.66482	4.08385	3.62674	6.75335	0.398865
TCGA-BH-A0AU-01A	Low_risk_group	-0.601319	3.91315	2.949	5.44416	4.37404	8.3153	3.46632	4.12653	1.39861	3.24432	5.4278	-2.26552	3.24944	3.2348	4.14095	4.88466	3.18341	2.98293	-0.135695	0.219273	2.76048	4.60953	-1.35515	2.43183	4.44576	3.04999	5.8935	2.26857	3.92118	2.80721	4.99261	1.59285	-5.08602	2.94701	-1.17666	2.03442	-3.29714	5.54087	3.95007	-0.105191	4.35509	-1.28285	4.85832	2.67669	3.69481	3.6932	6.87817	0.943247
TCGA-BH-A0B0-01A	Low_risk_group	-0.694076	2.74054	3.38251	5.51674	3.92869	8.28377	3.42564	4.22606	1.31744	3.06119	5.67318	-3.09486	3.65188	2.37736	3.26324	4.92808	2.80091	2.98624	-0.220358	0.32518	2.67717	4.60749	-1.68904	2.4157	4.40746	2.78828	6.06547	2.19026	3.4005	1.44192	4.9007	0.475578	-6.41122	3.01065	-1.49475	1.75941	-3.49987	5.56197	3.19377	-0.109862	4.11206	-1.87032	4.52357	2.49438	3.46026	3.77248	6.55179	0.719613
TCGA-BH-A0B1-01A	Low_risk_group	-0.748548	3.19916	2.98773	5.51173	4.41976	8.27871	3.37517	4.18505	1.60118	3.2514	5.58005	-2.43786	3.85329	4.00627	3.38854	5.39536	3.69777	2.65863	0.507189	0.160921	2.96124	4.62978	-1.54793	1.93681	4.41686	3.20784	5.96964	1.45584	3.82201	2.58282	4.92292	1.66647	-5.25204	3.00557	-1.0843	2.24353	-2.6282	5.5752	4.1802	0.016782	4.22061	-1.3308	4.84435	2.68765	4.10752	3.75408	6.85531	1.63222
TCGA-BH-A0B4-01A	Low_risk_group	-0.698835	3.06559	3.20894	5.48761	3.71381	8.24075	3.48681	4.21921	1.46291	3.3123	5.47656	-2.89104	3.54344	2.73147	3.18097	4.74828	2.85147	3.63794	0.23043	-0.049738	2.81664	4.73508	-1.82363	2.31635	4.44224	2.2966	5.89517	1.58432	3.46697	2.14415	4.93069	0.673336	-5.39577	2.95357	-1.31204	1.99903	-3.93698	5.62476	3.66609	-0.12689	4.12456	-1.56505	4.95124	2.6209	3.70698	3.47697	6.9085	0.72226
TCGA-BH-A0B5-01A	Low_risk_group	-0.674863	3.37001	2.67991	5.42051	3.91896	8.24214	3.48637	4.38084	1.45506	3.1333	5.2494	-2.82469	3.32756	3.60436	3.57862	5.05756	3.08099	3.35993	-0.350889	0.418433	2.39055	4.80144	-1.66102	2.39259	4.45929	2.64828	5.92032	0.821403	3.86886	2.52218	5.00157	0.50577	-5.41508	2.9445	-1.17512	1.96045	-4.02646	5.53077	3.21572	-0.0660488	4.57395	-1.59807	4.53322	2.71559	3.34757	3.74578	6.62421	0.261066
TCGA-BH-A0B9-01A	Low_risk_group	-0.713643	3.7292	2.11322	5.33376	3.97162	8.04948	3.57733	4.41287	1.80597	3.44277	4.86413	-2.90102	3.38316	3.09062	4.14576	4.51979	3.27113	3.93122	-1.40994	0.74966	1.71475	5.11415	-1.96929	2.06542	4.51431	1.73538	5.91311	0.355928	3.37609	2.17198	4.92865	-0.0306641	-5.68821	2.64506	-0.991887	1.85708	-6.07451	5.66534	3.16355	-0.185105	3.91158	-1.68044	5.24175	2.69504	2.40686	3.57499	6.49477	-0.786895
TCGA-BH-A0BC-01A	Low_risk_group	-0.710872	3.14157	2.93468	5.47815	3.73815	8.2316	3.45635	4.11161	1.914	3.32923	5.54144	-2.99631	3.49816	2.97764	3.50619	4.95721	3.09187	3.37143	-0.412551	0.061025	3.19363	4.54948	-1.7577	2.67497	4.43403	2.54893	5.99705	2.4844	3.55161	2.05893	4.90902	1.12672	-5.91001	3.01512	-1.31097	1.6829	-4.26181	5.60534	3.31818	-0.142669	4.15149	-1.85257	4.84701	2.59964	2.89904	3.63142	6.68442	0.468768
TCGA-BH-A0BG-01A	Low_risk_group	-0.71962	3.20831	2.91155	5.42242	4.11098	8.14511	3.45155	4.63214	1.42684	2.94602	5.56703	-3.12855	3.44409	2.55179	2.9692	5.19203	3.13878	3.36942	-1.16874	0.87082	1.86084	4.33314	-2.1657	2.17566	4.43692	2.34597	5.95264	-0.0628169	3.23841	1.83629	4.95243	0.271706	-5.49248	2.64621	-1.19715	1.59652	-4.57164	5.68132	3.64805	-0.189766	3.36732	-2.02793	4.52547	2.49024	2.72993	3.36668	6.42318	-0.251156
TCGA-BH-A0BL-01A	Low_risk_group	-0.601318	3.13067	1.98109	5.48309	3.72149	8.20959	3.52914	4.40682	1.16782	2.98769	5.58916	-2.93508	3.30089	2.88373	2.61826	4.7607	3.45533	2.93415	-1.5799	0.920398	1.87232	4.55673	-1.68746	2.84192	4.45431	2.18585	6.04916	0.607588	3.61138	2.05718	4.87543	-0.429617	-5.46133	2.7607	-1.27117	0.747233	-4.20668	5.58135	3.16861	-0.232901	3.89698	-1.97086	4.45787	2.58534	2.91854	3.49303	6.43017	0.222124
TCGA-BH-A0BM-01A	Low_risk_group	-0.633656	3.29985	3.05116	5.52165	3.89827	8.33765	3.41301	4.1533	1.67902	2.78672	5.65768	-3.19839	3.477	3.15896	3.60584	4.90625	2.7227	3.1201	0.314828	0.199453	2.69254	4.63727	-1.50741	2.28112	4.41113	3.00528	5.92255	1.32895	3.46236	2.14426	4.84578	0.56342	-5.61266	2.95584	-1.34318	2.08807	-3.31633	5.53652	3.28636	-0.0939771	4.4988	-1.27817	4.6024	2.53169	3.63641	3.83901	6.58226	0.943275
TCGA-BH-A0BO-01A	Low_risk_group	-0.552015	3.76776	3.36347	5.52607	3.82615	8.27115	3.4507	4.3382	1.47106	2.85718	5.61011	-3.34509	3.41205	2.7928	3.6063	4.94282	2.68869	3.19178	-0.214154	0.201784	2.35238	4.37551	-1.41269	2.71625	4.39226	2.39545	5.92168	0.734179	3.81036	2.23197	4.76546	0.460464	-5.24125	2.7823	-1.41858	1.02113	-3.94637	5.6066	3.13187	-0.188993	4.52685	-1.60843	4.33943	2.4333	3.5128	3.82414	6.72608	0.483369
TCGA-BH-A0BQ-01A	Low_risk_group	-0.705122	2.75724	3.64042	5.48238	3.81102	8.26935	3.42963	4.27798	1.29258	2.74058	5.61091	-3.27413	3.39671	2.27931	3.16289	4.74276	2.65618	3.27565	-0.548182	0.0393132	2.40499	4.30418	-1.73198	2.23633	4.40526	2.58711	6.00524	1.24501	3.40707	1.7213	4.91376	0.246899	-6.36433	2.84844	-1.49134	1.30315	-4.20591	5.57867	2.97653	-0.182514	4.20372	-1.79695	4.47292	2.49908	3.15497	3.68706	6.51332	-0.00391418
TCGA-BH-A0BR-01A	Low_risk_group	-0.732632	2.63241	3.29794	5.51087	4.36133	8.27548	3.42563	4.2641	1.44863	3.17385	5.75212	-2.87391	3.51722	2.90666	2.86376	5.53068	3.20269	2.7859	-0.664908	0.641911	3.09404	4.38911	-1.81018	2.77033	4.39705	2.55013	6.02193	2.92756	3.70719	1.69403	5.0022	0.788918	-6.09003	2.99449	-1.42531	2.02092	-3.2911	5.62538	3.35393	-0.0786822	4.03491	-2.28647	4.77698	2.5464	3.75315	3.54361	6.60059	0.84057
TCGA-BH-A0BT-01A	Low_risk_group	-0.840613	2.90112	3.77251	5.45221	4.33769	8.20807	3.36957	4.18752	1.57613	2.678	4.82785	-2.95834	3.58816	3.7619	4.18545	5.07798	3.13302	3.21515	0.849089	0.365912	2.83636	4.51051	-1.6918	1.71138	4.42597	2.95457	5.89825	1.48384	3.60692	2.31141	5.06949	1.70106	-6.40373	2.93053	-1.31231	2.7103	-4.29512	5.59041	3.01179	0.00244329	4.23931	-1.56327	5.00145	2.71743	2.88843	3.61885	6.54285	0.975773
TCGA-BH-A0BV-01A	Low_risk_group	-0.643106	3.667	3.3269	5.47704	4.22751	8.33952	3.4462	4.29656	1.86669	3.19799	5.36328	-2.74598	3.41675	3.0591	3.92956	5.20981	2.51727	3.82886	-0.338636	0.385959	2.94316	4.58662	-1.70107	2.57283	4.42686	2.84894	5.90722	2.28134	3.84025	2.40237	4.98096	1.17179	-5.58107	2.98723	-1.33975	2.10777	-3.94939	5.58027	3.25715	-0.0776105	4.3618	-1.82863	4.99378	2.59556	3.57713	3.70044	6.74716	0.814896
TCGA-BH-A0BW-01A	Low_risk_group	-0.678077	3.77042	2.2469	5.38078	4.63519	8.16951	3.42962	4.7671	1.84235	3.54001	5.66574	-2.37488	3.81437	3.1783	2.98894	5.31309	3.11977	3.07448	-0.348575	1.52112	1.98462	4.576	-1.74769	2.42519	4.43123	2.73283	5.98725	0.720671	3.78451	2.26552	4.95821	0.443633	-4.82809	2.72289	-1.18581	2.17381	-3.87698	5.62731	4.46281	-0.0371874	3.91279	-1.95642	4.98328	2.49975	3.45929	3.51304	6.64735	0.660365
TCGA-BH-A0BZ-01A	Low_risk_group	-0.784289	2.9006	3.5063	5.42888	4.40803	8.17179	3.46634	4.28093	1.86215	3.48781	5.1585	-2.49067	3.55277	2.51668	3.45539	4.95269	2.53822	3.53042	0.161094	0.214651	3.08914	4.78889	-1.93349	2.50072	4.43094	2.39033	5.92294	2.70583	3.53506	1.9292	5.00809	0.965346	-6.14333	2.92691	-1.30953	1.85313	-3.89876	5.63625	3.42605	-0.0771812	3.73291	-2.08868	4.98837	2.5936	3.26245	3.43404	6.77754	0.822907
TCGA-BH-A0C3-01A	Low_risk_group	-0.534328	3.56307	3.34196	5.47473	3.83589	8.3502	3.49281	4.25542	1.28841	3.18486	5.4613	-2.53085	3.24013	3.16294	3.35149	5.0828	2.66016	3.36381	-0.336397	0.351191	2.49944	4.4598	-1.33223	2.88194	4.43236	3.24966	5.9319	2.23251	3.6605	2.17509	4.92728	0.135574	-5.54547	2.986	-1.26658	1.62182	-3.17466	5.57651	3.57018	-0.188817	4.50514	-1.5491	4.80288	2.56256	3.44105	3.80256	6.75483	0.561653
TCGA-BH-A0C7-01B	Low_risk_group	-0.653103	3.75641	2.54065	5.41632	4.11558	8.19517	3.50395	4.21409	2.02632	3.53142	4.70282	-2.21146	3.32114	3.55348	3.77775	4.94803	3.17759	3.84494	0.45562	0.481449	2.91448	5.1028	-1.72085	1.82292	4.48238	2.47122	5.81958	2.06161	4.01484	2.94299	4.97266	0.994536	-5.20517	2.9735	-1.13622	2.50798	-4.11078	5.58748	3.4182	0.00567477	4.26258	-1.51399	4.72262	2.7668	3.10098	3.76589	6.63205	0.951918
TCGA-BH-A0DD-01A	Low_risk_group	-0.64531	4.05213	2.06036	5.42725	4.02887	8.2318	3.49701	4.33171	2.00435	3.91298	5.56985	-2.51049	3.34315	4.2466	4.37283	5.20364	4.08716	3.60259	0.213278	0.445951	2.96756	5.05737	-1.51982	2.62054	4.48974	2.63825	5.89269	1.72186	4.34564	3.60811	5.0162	2.09651	-4.16984	3.04324	-1.05584	2.52879	-4.02909	5.57069	3.4333	0.000747907	4.72062	-0.99391	5.07613	2.85818	3.30362	3.74148	6.91445	1.35687
TCGA-BH-A0DK-01A	Low_risk_group	-0.709881	3.12994	2.97284	5.46829	3.76672	8.20994	3.47091	4.22746	1.32566	3.19277	5.43229	-2.92153	3.44354	2.43882	3.06205	4.70525	2.64714	3.81192	-0.964736	-0.0312595	2.68457	4.42826	-1.92619	2.65617	4.43144	2.40148	5.91962	1.43462	3.37473	1.66089	4.88843	0.368957	-5.84257	2.86971	-1.41085	1.33744	-4.40215	5.61524	3.41063	-0.174697	4.06878	-1.88522	4.72952	2.55613	3.00097	3.66728	6.7717	0.0520613
TCGA-BH-A0DL-01A	Low_risk_group	-0.873307	4.16277	2.8063	5.38537	4.29863	7.80865	3.37603	4.44374	1.88874	3.73605	5.22488	-3.314	3.89434	2.78811	3.55631	4.87558	1.67431	2.97939	-0.879593	1.50547	1.97251	4.92588	-2.22624	1.10671	4.44008	1.6274	5.80856	1.4844	3.74847	2.03089	4.7942	0.437631	-5.32267	2.20637	-1.45391	2.1335	-4.80825	5.65361	1.88689	-0.01472	3.56853	-1.98271	5.11798	2.47655	2.37716	3.51698	6.59332	0.446428
TCGA-BH-A0DO-01B	Low_risk_group	-0.592738	3.98071	2.7571	5.4739	4.15028	8.333	3.40726	4.23109	1.6339	2.97114	5.49259	-2.85654	3.35041	3.60964	3.98655	5.18491	3.05727	3.02795	0.518052	0.481094	2.6591	4.59761	-1.36814	2.18557	4.43055	3.04965	5.91934	1.73719	3.98356	2.71151	4.91242	1.24441	-5.13168	2.91757	-1.24663	2.56243	-2.92839	5.51631	3.41122	-0.0116271	4.63717	-1.24105	4.45091	2.63851	3.75002	3.98523	6.62533	1.18941
TCGA-BH-A0DP-01A	Low_risk_group	-0.618254	3.39719	3.2161	5.47997	3.75469	8.28819	3.41753	4.28752	1.26521	3.04572	5.52612	-2.95119	3.39451	3.00114	3.57141	4.91442	2.99858	3.02391	0.0665954	0.227026	2.72271	4.64373	-1.25716	2.24791	4.4191	3.01873	5.98026	1.9332	3.7041	2.15265	4.92414	0.812262	-5.93572	2.84325	-1.34128	1.7062	-3.71586	5.51603	3.2858	-0.123186	4.46213	-1.48696	4.7973	2.53796	3.4021	3.83542	6.65997	0.442418
TCGA-BH-A0DS-01A	Low_risk_group	-0.652219	3.37327	3.77694	5.50107	3.89719	8.30124	3.38409	4.26124	1.59003	2.80203	5.34132	-2.93778	3.70734	2.46918	3.82473	4.63927	2.54762	3.0926	0.229167	-0.0298302	2.6509	4.67796	-1.28247	1.90292	4.40679	2.92819	5.96753	1.4562	3.72629	2.34544	4.86061	0.988859	-5.50798	2.91151	-1.38004	2.00525	-3.51779	5.57634	2.97978	-0.0950067	4.28064	-1.40358	4.87139	2.51281	3.28499	3.88006	6.68107	0.536588
TCGA-BH-A0DV-01A	Low_risk_group	-0.596148	2.42024	3.30847	5.55037	3.37927	8.39184	3.45367	4.12102	0.92836	2.57629	5.53135	-3.19525	3.29722	2.20829	2.09675	4.69779	2.89577	2.92039	-0.604651	-0.0895047	2.43853	3.89346	-1.72212	2.68658	4.39516	2.78816	6.03164	1.38257	3.13107	1.4533	4.88394	-0.108045	-6.48006	2.94816	-1.47881	0.919111	-3.62886	5.53774	3.31685	-0.260587	4.10113	-1.79714	4.10257	2.46538	3.28144	3.70505	6.49491	0.183562
TCGA-BH-A0E1-01A	Low_risk_group	-0.682999	3.26384	3.22892	5.47036	3.97375	8.34547	3.45489	4.18416	2.03959	3.20712	5.51724	-2.7386	3.55907	3.17993	4.02183	4.8725	3.31787	3.84176	0.104155	0.216259	2.74003	4.59835	-1.66511	2.1588	4.444	2.74925	5.92994	1.73757	3.60425	2.60554	4.94926	1.37634	-5.03789	3.10174	-1.31265	2.17494	-3.9597	5.62081	2.9107	-0.050359	4.11244	-1.72537	4.73346	2.65533	3.40425	3.92063	6.70281	0.71014
TCGA-BH-A0E2-01A	Low_risk_group	-0.667968	3.4403	2.80481	5.50924	4.19437	8.24819	3.46668	4.16123	1.73744	2.96299	5.40597	-3.19018	3.40506	3.25878	3.84266	4.85291	3.15434	3.9766	-0.512397	0.0863801	2.44303	4.45932	-1.65049	2.11921	4.44189	2.51284	5.89438	0.0206816	3.52274	2.31417	4.80878	0.490847	-5.35653	2.94365	-1.23208	1.87113	-4.22056	5.58533	3.53038	-0.0874064	4.30967	-1.56374	4.33265	2.67104	3.43665	3.70136	6.7896	0.351078
TCGA-BH-A0E7-01A	Low_risk_group	-0.655043	3.47747	3.23383	5.52056	4.07212	8.31791	3.35591	4.25022	1.6728	2.62271	5.23078	-3.12257	3.44735	4.3069	3.92723	5.27818	3.39437	2.78512	1.12976	0.365981	2.9254	4.53566	-1.40404	1.9542	4.42084	3.44871	5.89342	0.906584	3.89558	2.95884	4.8895	1.84454	-4.47907	2.97554	-1.20416	3.26364	-2.78952	5.51258	3.52926	0.0403193	4.45522	-1.19994	4.48119	2.71188	3.60241	3.8014	6.75204	1.49167
TCGA-BH-A0E9-01B	Low_risk_group	-0.59798	4.04853	2.40715	5.46803	4.08098	8.30045	3.45177	4.3573	1.52351	3.05514	5.57248	-2.74598	3.3518	3.73331	3.75971	5.29486	3.18975	3.40933	0.336301	0.437186	2.71222	4.71946	-1.30186	2.35282	4.44191	2.9783	5.92959	1.63774	4.11306	2.83475	4.90595	0.910576	-4.62943	2.85049	-1.25201	2.01033	-3.06976	5.48943	3.2888	-0.0566051	4.71663	-1.3081	4.56709	2.64231	3.75453	3.87897	6.75241	1.27951
TCGA-BH-A0GZ-01A	Low_risk_group	-0.660581	3.26341	3.05559	5.53171	3.46602	8.34132	3.46123	4.15377	1.85007	3.2583	5.53242	-2.7831	3.64391	3.53356	3.47064	5.07134	3.27038	4.11926	0.363754	-0.121299	3.41052	4.74615	-1.42358	2.04311	4.44429	2.72854	5.96475	2.49311	3.78819	2.43333	4.9094	1.60661	-5.59685	3.00777	-1.31527	2.4315	-3.85461	5.55467	2.96423	-0.0670326	4.3494	-1.52675	4.94262	2.68393	3.25304	3.78686	6.79189	0.774875
TCGA-BH-A0H0-01A	Low_risk_group	-0.699479	4.43568	2.6933	5.4458	4.83742	8.27577	3.42938	4.23216	2.32337	3.60462	5.30243	-2.13681	3.49724	4.3375	4.69626	5.94819	4.16837	4.21928	0.963006	0.808604	4.02168	5.20419	-1.41328	2.06603	4.46383	3.26503	5.82391	2.61429	4.54488	3.66425	5.07107	2.50124	-3.79373	3.11054	-1.09662	3.93087	-2.42729	5.60801	3.1227	0.125541	4.58205	-0.749265	4.56212	2.86637	3.90241	3.81233	6.77847	1.71492
TCGA-BH-A0H3-01A	Low_risk_group	-0.537119	3.60154	3.12859	5.49546	3.51615	8.34134	3.4724	4.37554	1.29074	2.90365	5.29007	-3.15464	3.118	3.24208	3.2263	4.8416	3.27775	3.13105	-0.263454	0.25944	2.1769	4.46118	-1.36685	2.53142	4.43209	2.74843	5.93631	1.01234	3.75534	2.57636	4.83648	0.369198	-5.02161	2.86979	-1.19179	1.25018	-4.2427	5.51178	3.27379	-0.201006	4.48992	-1.25562	4.43693	2.59193	2.77109	3.92389	6.50121	0.0822971
TCGA-BH-A0H5-01A	Low_risk_group	-0.628954	4.00068	3.43232	5.40056	3.97571	8.18602	3.47181	4.4653	1.45052	3.12523	4.8068	-3.15735	3.15127	2.65313	4.03443	4.64416	1.83089	3.35104	-0.686375	0.203891	1.94742	4.52585	-1.70831	2.57027	4.43761	2.44223	5.90386	0.884497	3.39078	1.72203	4.78871	-0.147753	-5.83328	2.70921	-1.31191	1.45917	-5.20042	5.60248	3.10128	-0.214946	4.22214	-1.81154	4.99264	2.47018	2.90691	3.66161	6.82594	-0.295423
TCGA-BH-A0HB-01A	Low_risk_group	-0.79762	3.41606	3.34271	5.49197	4.19967	8.09862	3.43668	4.00766	1.80306	3.5642	5.1235	-2.91083	3.73899	3.33772	3.85502	4.95603	3.17612	4.16046	0.321128	-0.123278	3.10486	4.98633	-1.78613	1.853	4.4427	2.23458	5.85603	2.16128	3.82459	2.36741	4.89064	1.81301	-5.33064	2.87828	-1.28664	2.70845	-3.89316	5.64699	3.0838	-0.010392	4.11515	-1.40889	5.21444	2.72832	3.17643	3.69555	6.87915	0.46884
TCGA-BH-A0HI-01A	Low_risk_group	-0.689194	3.30193	3.35588	5.50512	3.88022	8.33726	3.40125	4.18672	2.01591	3.01388	5.46857	-3.09935	3.38023	3.30308	3.82885	4.85907	2.97826	3.29815	0.327482	0.0404174	2.94659	4.439	-1.61469	2.26473	4.41467	2.91363	5.95518	1.70895	3.69573	2.49059	4.90338	1.41446	-5.64566	3.02266	-1.35758	2.09318	-3.90213	5.56748	3.05883	-0.0721659	4.2128	-1.58086	4.65846	2.59209	3.34931	3.84025	6.62648	0.686406
TCGA-BH-A0HK-01A	Low_risk_group	-0.683574	3.30726	3.03736	5.5227	4.00498	8.27371	3.40724	4.25564	1.70261	3.07589	5.33737	-2.91941	3.50113	2.65439	3.46363	5.02441	2.90539	4.09093	-0.366071	0.332599	2.64565	4.5319	-1.78154	2.06107	4.42076	2.93134	5.88898	0.458565	3.44422	2.10802	4.89898	0.95185	-5.78278	2.83932	-1.28235	1.94122	-3.6966	5.6253	3.21118	-0.0626494	4.24531	-1.14347	4.45854	2.54749	3.11798	3.95462	6.67548	0.0535
TCGA-BH-A0HN-01A	Low_risk_group	-0.62906	4.50171	3.71627	5.40985	4.74567	8.35075	3.40904	3.99846	2.35034	2.6973	5.4036	-2.62182	3.66675	3.78743	5.45083	5.31099	3.21569	3.82434	1.4443	0.5171	3.27321	4.91062	-0.984513	1.81362	4.45311	3.25544	5.81308	2.83417	4.29099	3.25979	5.12283	2.46568	-5.32782	3.09919	-1.38506	4.53708	-3.1508	5.56413	2.46946	0.0746403	4.76915	-1.38463	5.09162	2.82399	4.11137	3.82179	6.99938	1.48862
TCGA-BH-A0HO-01A	Low_risk_group	-0.584666	3.94283	3.97178	5.44964	4.16825	8.35621	3.43327	4.30347	2.02683	3.16232	5.47251	-2.80356	3.45344	2.98919	4.71002	4.70896	2.61309	3.68036	0.36865	0.276803	2.6109	4.56984	-1.4228	2.33718	4.4217	2.85185	5.90727	1.99454	3.60975	2.57508	4.84454	1.5723	-5.12544	2.94354	-1.26645	2.48673	-4.30833	5.61698	3.0485	-0.117868	4.40238	-1.37992	4.96686	2.48698	3.24611	3.87297	6.74296	0.433744
TCGA-BH-A0HP-01A	Low_risk_group	-0.674582	3.03178	2.62894	5.47882	3.92669	8.28878	3.39798	4.20379	1.50115	2.83805	5.65405	-3.07387	3.42002	3.21421	3.41415	4.96098	2.9899	2.64173	-0.0968444	0.25386	2.96427	4.44824	-1.42845	2.30941	4.41918	3.09816	5.98701	1.05895	3.63568	2.21973	4.90474	1.15064	-5.74064	2.93878	-1.26208	1.76851	-3.59544	5.54394	3.18743	-0.0831354	4.46672	-1.56394	4.47835	2.59032	2.9099	3.77268	6.59504	0.825642
TCGA-BH-A0HW-01A	Low_risk_group	-0.496384	4.47139	2.60138	5.40297	4.62502	8.34672	3.52407	4.00972	2.0572	3.06076	5.3839	-2.48127	3.49314	4.47253	4.80899	5.15159	3.5578	4.53223	1.41661	0.245148	3.00246	5.08692	-1.1459	1.73461	4.48104	3.04271	5.69569	1.33779	4.34685	3.70104	4.97348	2.08193	-3.98965	3.01584	-1.07078	3.90287	-2.89108	5.57635	3.68489	0.0594189	5.0715	-0.502474	4.85697	2.85587	4.55132	3.78603	7.1696	1.9469
TCGA-BH-A0RX-01A	Low_risk_group	-0.719589	3.00441	2.92503	5.44973	4.15645	8.16872	3.52326	4.24893	1.72253	3.16098	5.75811	-3.06652	3.52335	0.830911	3.20894	4.39317	2.70734	3.15707	-1.07628	0.290533	1.98638	4.80877	-1.97157	2.87162	4.45146	1.77875	6.04789	1.47406	2.98787	1.42778	4.85498	-0.153231	-7.02949	2.80364	-1.4095	0.888727	-5.42062	5.68782	3.16949	-0.279378	3.42957	-2.07927	5.09885	2.47365	2.84988	3.39395	6.29576	-0.225645
TCGA-BH-A0W3-01A	Low_risk_group	-0.733215	4.33465	3.1289	5.44672	4.3587	8.23585	3.41397	4.26466	2.2456	3.39339	4.92681	-2.61734	3.45505	4.62348	4.71267	5.49857	3.17054	3.59702	1.01947	0.61327	2.99397	5.04334	-1.48158	1.71195	4.46376	3.0064	5.83258	2.02071	4.386	3.31133	4.97188	2.15443	-4.516	3.03501	-1.11453	3.83758	-3.29661	5.54541	2.87239	0.10545	4.76768	-1.50616	4.87028	2.79772	3.47843	3.81596	6.96444	1.21972
TCGA-BH-A0W4-01A	Low_risk_group	-0.585281	3.30822	2.57586	5.49374	3.83235	8.33015	3.45614	4.19634	1.39607	2.88676	5.56796	-3.18798	3.14229	3.69103	3.5414	5.02505	3.38907	2.97134	-0.0249944	0.348872	2.67577	4.46642	-1.42101	2.32445	4.43564	2.76226	5.92027	1.00237	3.91891	2.74679	4.92275	1.07484	-4.93614	2.91937	-1.27221	1.79289	-3.43771	5.53598	3.32695	-0.0913039	4.60137	-1.45625	4.17674	2.68674	3.44085	3.70288	6.75874	0.987999
TCGA-BH-A0W5-01A	Low_risk_group	-0.568011	3.91821	3.12533	5.3979	3.80208	8.19605	3.46233	4.21742	1.14038	2.94086	4.843	-3.16186	3.07034	3.18383	3.71871	4.76449	2.14163	2.95974	-0.41384	0.19852	2.12354	4.66616	-1.49872	2.25309	4.43965	2.83194	5.84439	0.945569	3.55729	1.96519	4.83266	0.0874414	-5.23075	2.69794	-1.27974	1.95285	-4.25472	5.53924	3.55016	-0.141505	4.45965	-1.66651	4.68775	2.57981	3.34522	3.6432	6.79791	0.216503
TCGA-BH-A18H-01A	Low_risk_group	-0.695215	4.07945	3.94715	5.45007	4.55361	8.15347	3.4204	4.43294	2.22154	3.04592	5.20008	-3.1693	3.42441	2.67496	4.0889	5.15629	2.55676	3.93917	-0.213118	0.213046	2.94342	4.65603	-1.71702	2.40832	4.41461	2.50794	5.85888	1.34194	3.67873	2.09098	4.88381	0.734574	-5.79645	2.87907	-1.33888	2.14068	-3.92891	5.64938	3.6226	-0.0685326	4.22938	-1.6799	4.64884	2.58079	3.83042	3.61811	6.83961	0.726372
TCGA-BH-A18I-01A	Low_risk_group	-0.596486	3.35274	3.20925	5.46491	3.77752	8.2498	3.46672	4.25105	1.19892	3.00269	5.08233	-3.20387	3.27108	3.28777	3.46046	4.86649	2.89024	2.89554	-0.370649	0.364021	2.05777	4.61052	-1.53075	2.39997	4.43385	2.67106	5.92529	0.466736	3.65619	2.15978	4.81669	0.281437	-5.39511	2.86427	-1.19954	1.62152	-4.34431	5.54147	3.58783	-0.144594	4.36086	-1.67189	4.66923	2.59712	2.99036	3.72176	6.69122	0.298801
TCGA-BH-A1FB-01A	Low_risk_group	-0.532872	3.83499	2.9185	5.46869	3.64497	8.26428	3.45922	4.35255	1.20301	3.00317	5.12055	-3.22619	3.10851	3.34354	3.39792	4.79984	2.41843	2.61809	-0.378184	0.457876	2.13998	4.57725	-1.31772	2.44474	4.42906	2.83758	5.95512	0.750874	3.64767	2.1989	4.7232	0.0911991	-4.97857	2.74714	-1.24441	1.38747	-4.20921	5.51024	3.70361	-0.179645	4.54231	-1.4153	4.55044	2.51351	3.2738	3.7463	6.7713	0.3576
TCGA-BH-A1FG-01A	Low_risk_group	-0.737797	3.7091	3.60719	5.505	4.58797	8.26716	3.30498	4.17269	2.08015	2.93251	5.2042	-2.93154	3.69511	4.18225	4.50203	5.38749	3.2851	3.16601	1.39565	0.160102	3.3259	4.84189	-1.33232	1.47525	4.41072	3.39485	5.8649	0.949748	3.9087	2.89705	4.81588	2.29458	-5.26385	2.948	-1.22583	3.65394	-3.19722	5.58231	3.51689	0.0690821	4.33068	-1.09113	4.96751	2.6829	4.05584	3.74589	6.79616	1.64336
TCGA-BH-A201-01A	Low_risk_group	-0.63878	3.25955	2.83877	5.54327	3.82288	8.25574	3.45013	4.25518	1.545	3.12426	5.59891	-3.20291	3.39523	3.11265	3.11387	5.17432	3.02902	3.04673	-0.215584	0.455776	2.74544	4.48537	-1.64598	2.44695	4.42062	2.64017	5.96235	0.897055	3.75179	2.33883	4.84331	0.692245	-5.31415	2.89457	-1.31375	1.33017	-3.86939	5.58071	3.33327	-0.124758	4.38622	-1.51509	4.54742	2.56235	3.2612	3.67881	6.57092	0.830001
TCGA-BH-A209-01A	Low_risk_group	-0.721871	4.12402	3.21168	5.42001	3.93853	8.09292	3.51587	4.55261	2.04159	3.76712	4.79137	-2.52797	3.38202	3.03393	4.67308	4.56926	3.13867	3.856	-0.364377	0.690768	2.09551	5.10239	-1.99884	2.54213	4.47552	2.01831	5.8657	0.656735	3.5108	2.59663	4.7968	1.09112	-4.93753	2.79679	-1.07983	1.96376	-5.34071	5.68101	3.55088	-0.138536	3.82635	-1.62424	5.41136	2.62198	2.53433	3.68354	6.4858	0.0177223
TCGA-BH-A28O-01A	Low_risk_group	-0.478289	3.63552	2.69475	5.42035	3.60508	8.3313	3.51772	4.00294	0.831052	2.45582	5.50964	-3.29921	3.05782	2.45078	3.01557	4.77504	2.1027	2.95371	-0.67949	0.538527	2.07127	4.33434	-1.58417	2.66514	4.43587	2.70849	5.88223	1.09591	3.50792	1.87219	4.93178	-0.293725	-5.69251	2.77235	-1.38315	1.43844	-3.96297	5.52403	3.28502	-0.211632	4.53567	-1.59223	4.01555	2.54257	3.5944	3.66401	6.61537	0.0916976
TCGA-BH-A28Q-01A	Low_risk_group	-0.578705	3.86614	3.48216	5.4783	3.86672	8.32117	3.45257	4.3224	1.37918	2.82823	5.41989	-2.96789	3.31185	3.24726	4.03905	5.04775	3.16513	3.47851	0.167106	0.290643	2.29139	4.55267	-1.40802	2.17271	4.43349	2.7763	5.85934	1.25523	4.09349	2.98785	4.94412	1.0313	-4.89716	2.85653	-1.24192	1.93814	-3.64986	5.52739	2.77633	-0.123915	4.70289	-1.17493	4.41859	2.64499	3.1649	3.91481	6.71196	0.441264
TCGA-BH-A2L8-01A	Low_risk_group	-0.579598	3.72332	3.3872	5.41761	3.76723	8.23764	3.52072	4.27806	1.52086	3.05513	5.09473	-3.22774	3.17708	3.03691	3.82222	4.41871	2.94489	3.73291	-0.413975	-0.0321237	2.39289	4.62761	-1.61356	2.48187	4.45514	2.03268	5.89931	1.44828	3.56518	2.08119	4.879	0.186254	-5.89798	2.85981	-1.33716	1.41054	-5.20595	5.60735	2.98227	-0.21902	4.43731	-1.55151	4.91417	2.62342	3.06763	3.7168	6.77629	-0.188773
TCGA-BH-A42U-01A	Low_risk_group	-0.624311	3.23354	3.33343	5.41515	3.56185	8.22122	3.50793	3.96422	1.31712	2.49867	5.62334	-3.4889	3.45741	1.8678	3.38511	4.54874	1.69048	3.53551	-0.425197	0.189314	2.55853	4.43054	-1.98482	2.50983	4.42965	1.99036	5.8956	1.40647	3.15182	1.29126	4.9613	-0.232741	-6.80205	2.77409	-1.58981	1.4995	-4.65275	5.61247	2.75696	-0.206675	4.15774	-1.94385	4.471	2.50177	3.6022	3.50458	6.63178	-0.218031
TCGA-BH-A42V-01A	Low_risk_group	-0.560715	3.79337	3.19948	5.39576	3.70114	8.25847	3.50152	3.98548	1.26358	2.44909	5.29328	-3.21309	3.15961	2.37224	3.68148	4.68002	2.1311	3.39923	-0.309275	0.322787	2.57435	4.43429	-1.73403	2.50069	4.44362	2.49927	5.82394	1.34659	3.45538	1.96979	4.93912	0.28095	-5.83363	2.79093	-1.38949	1.94965	-4.05328	5.57518	3.06677	-0.169822	4.42405	-1.51924	4.34361	2.60131	3.62101	3.68118	6.74391	0.208548
TCGA-BH-A8FZ-01A	Low_risk_group	-0.603487	4.07346	3.47112	5.4429	4.12222	8.18778	3.47519	4.19979	1.57042	3.03914	5.3243	-2.94206	3.47785	2.61213	4.05469	5.0395	2.16072	3.45684	-0.409036	0.653832	2.71181	4.73091	-1.59441	2.65051	4.42089	2.49686	5.87677	1.44018	3.6897	2.02652	4.82005	0.665143	-5.67737	2.82863	-1.42203	1.76421	-4.09032	5.62772	3.19034	-0.138685	4.53867	-1.44865	4.6255	2.49035	4.00938	3.66881	6.92567	0.216697
TCGA-BH-A8G0-01A	Low_risk_group	-0.522829	3.77857	3.38126	5.41314	3.79006	8.30184	3.48533	4.15146	1.14958	2.7081	5.29911	-3.21706	3.13573	2.5977	3.44327	4.70825	1.96052	3.1657	-0.516249	0.297463	2.31378	4.40352	-1.57488	2.54135	4.42332	2.84635	5.90087	1.39901	3.45012	1.74171	4.8901	-0.181232	-5.73071	2.76912	-1.44275	1.59119	-3.91384	5.5353	3.34264	-0.213473	4.41517	-1.71321	4.46825	2.48367	3.5852	3.69241	6.75102	0.15347
TCGA-BH-AB28-01A	Low_risk_group	-0.64073	4.02263	3.39829	5.42812	4.02108	8.25857	3.44756	4.2126	1.68381	3.13778	5.19079	-2.48738	3.2181	3.39349	4.26896	5.03746	2.61468	3.76484	-0.0704646	0.449043	2.83785	4.65561	-1.57404	1.96134	4.43544	3.02826	5.83719	1.88477	3.82649	2.51045	5.01181	1.49557	-5.05335	2.8296	-1.30229	2.29641	-3.9452	5.59017	2.9096	-0.0884503	4.44904	-1.60612	4.57733	2.61723	3.44962	3.79113	6.78427	0.169371
TCGA-C8-A12N-01A	Low_risk_group	-0.623888	2.94558	3.63211	5.45874	3.58514	8.28477	3.43189	4.11875	1.30772	2.72481	5.18548	-3.4066	3.28914	3.28015	3.4495	4.62654	2.78024	2.92722	-0.0476674	0.25062	2.58463	4.5275	-1.55803	2.17267	4.42826	2.65944	5.90658	1.17256	3.5762	2.08961	4.85647	0.603108	-5.86838	2.87835	-1.40985	2.30954	-4.27221	5.53844	3.10547	-0.140282	4.3216	-1.62166	4.51003	2.60496	3.18156	3.60912	6.61125	0.4881
TCGA-C8-A12V-01A	Low_risk_group	-0.668765	3.93647	2.9527	5.35139	4.34736	8.1525	3.51434	4.60262	1.22079	3.14609	5.40697	-2.77308	3.34458	2.13588	4.02474	4.71543	2.55647	3.17365	-1.34663	0.816107	1.94893	4.51127	-2.102	2.91831	4.45811	2.03489	5.97631	1.03647	3.51515	1.79094	4.95055	0.123043	-6.27854	2.67126	-1.32329	1.08541	-5.17565	5.68757	3.1104	-0.243331	3.7742	-2.24251	5.16344	2.46826	2.4823	3.43721	6.56624	-0.299947
TCGA-C8-A12Y-01A	Low_risk_group	-0.809797	2.89324	3.52511	5.45739	4.03457	8.15204	3.4248	4.13017	1.87094	3.10239	5.30849	-2.99266	3.82049	3.19807	3.84236	5.12441	3.33386	3.67782	0.679611	-0.126109	3.65656	4.76003	-1.83379	2.05252	4.44072	2.14081	5.89751	3.03882	3.83959	2.29954	5.06956	1.36603	-6.46373	3.0048	-1.42886	2.83285	-4.02191	5.60992	2.81998	-0.0218446	4.10606	-1.74931	4.99623	2.69226	3.06585	3.65893	6.71931	0.828782
TCGA-C8-A131-01A	Low_risk_group	-0.809997	2.52277	2.78339	5.4793	4.17989	8.14713	3.39442	4.25487	1.8437	3.2046	5.67418	-3.19148	3.85273	2.65854	3.07298	4.78759	3.18115	2.37547	-0.719981	0.660305	2.46327	4.55274	-1.86681	1.95569	4.42762	2.29035	5.97591	0.982352	3.42298	1.84065	4.9405	1.10149	-6.18397	2.95657	-1.45994	2.25775	-4.28613	5.67317	2.62658	-0.0199561	3.66832	-2.12104	4.7965	2.61617	3.06099	3.57309	6.54655	0.221717
TCGA-C8-A132-01A	Low_risk_group	-0.60803	3.73961	2.96589	5.47753	3.9996	8.21888	3.47136	4.27606	1.65139	3.21611	5.2335	-3.1434	3.15239	3.09733	3.26907	4.85069	2.77732	3.23611	-0.547444	0.387265	2.32395	4.50886	-1.56661	2.41302	4.42789	2.53804	5.90035	1.08133	3.75077	2.20882	4.83677	0.196891	-5.05351	2.81572	-1.33103	1.5587	-4.26591	5.57114	3.48115	-0.117432	4.44026	-1.56418	4.49123	2.61435	3.51479	3.69677	6.80573	0.423457
TCGA-C8-A138-01A	Low_risk_group	-0.767683	2.95573	3.122	5.43177	4.21891	8.13169	3.44285	4.11972	1.81241	3.1996	4.73933	-2.93225	3.5758	3.26643	3.09603	4.79368	2.52863	3.8901	-0.221532	0.100623	3.13587	4.88458	-1.89782	1.99883	4.43924	2.62032	5.88936	1.76619	3.3515	1.58978	4.91148	0.518934	-6.17877	2.90639	-1.36313	2.06302	-4.80367	5.59226	3.102	-0.027225	4.00907	-2.00964	4.68747	2.61353	3.03341	3.53218	6.80341	0.396216
TCGA-C8-A1HI-01A	Low_risk_group	-0.706438	3.95034	3.53941	5.54291	4.23139	8.32016	3.42614	4.29637	2.19965	3.35789	5.18298	-2.89902	3.75992	3.8922	4.1759	5.09666	3.02206	4.26429	1.19582	0.384636	2.97577	4.85344	-1.45378	1.91895	4.41983	2.97178	5.87593	2.21747	3.91253	2.79054	4.8211	0.995237	-4.91637	3.02941	-1.26197	3.0209	-3.67771	5.52835	3.24182	-0.00303071	4.52445	-1.12373	4.88901	2.62713	3.64984	3.90847	6.77748	1.00781
TCGA-C8-A1HJ-01A	Low_risk_group	-0.606946	4.24948	1.2724	5.47525	3.88897	8.15357	3.64728	4.5685	2.2281	3.76522	5.02842	-2.98049	3.46945	2.94654	4.28974	4.84704	4.25503	4.22115	-0.728285	1.13465	1.90162	5.09283	-1.88402	2.48944	4.53265	1.48507	5.89175	0.495462	3.73806	3.40071	4.78072	0.949427	-4.36353	2.86806	-1.09574	1.52007	-5.81112	5.68155	2.24338	-0.23255	3.76142	-1.40973	5.34422	2.72975	1.72831	3.75576	6.27231	0.37156
TCGA-C8-A1HL-01A	Low_risk_group	-0.73482	3.06459	3.06414	5.51118	4.1662	8.31127	3.47652	4.43164	2.41574	3.59397	5.37456	-2.6916	3.54777	2.85817	3.44691	5.25841	3.05095	4.35101	-0.24464	0.207827	3.32599	4.8792	-1.8044	2.36536	4.44309	2.74513	5.93835	1.39362	3.50442	2.16858	4.88905	1.02793	-5.66673	3.13325	-1.31936	2.59997	-4.22372	5.61962	3.15323	-0.0342543	4.25819	-1.69233	4.64183	2.64818	3.23285	3.74073	6.62467	0.396623
TCGA-C8-A1HO-01A	Low_risk_group	-0.502072	5.18413	2.5194	5.36167	4.51921	8.27101	3.54246	4.17209	2.24222	3.20563	4.9457	-2.44657	3.36714	3.94863	5.28019	4.65101	3.12988	4.3231	0.123574	0.594486	3.16842	5.1183	-1.10401	2.49288	4.48636	3.13354	5.80651	2.24674	4.61202	3.90796	4.88394	1.37327	-3.27539	3.06095	-0.900397	3.21966	-3.83547	5.52095	3.59157	-0.0177707	4.97602	-0.58291	5.15706	2.8112	3.45433	3.82468	7.22118	2.05869
TCGA-C8-A26V-01A	Low_risk_group	-0.74739	2.96092	2.98056	5.50404	4.34655	8.28859	3.36501	4.41061	1.92271	3.06897	5.72668	-2.96328	3.95813	3.86927	3.72326	5.41644	3.49514	2.57796	0.956789	0.651051	3.01641	4.48577	-1.55803	2.35347	4.41673	2.89056	5.98844	2.05299	3.85542	2.61811	4.93364	1.96715	-5.57692	3.08922	-1.26491	3.16588	-3.0799	5.57989	3.43739	0.0231178	4.10521	-1.79467	5.22681	2.62938	3.54462	3.74092	6.58294	1.97073
TCGA-C8-A8HP-01A	Low_risk_group	-0.71577	3.61309	3.09029	5.3835	4.80989	8.1318	3.45126	4.27008	2.03436	3.43878	5.3182	-2.41741	3.64108	2.58103	3.53276	5.34902	2.41728	3.31051	0.0471222	0.330916	3.35134	4.88939	-1.7017	2.24352	4.44082	2.32528	5.87643	2.43177	3.85364	1.87118	5.01191	0.976037	-6.37105	2.90965	-1.33598	2.86808	-3.62433	5.64583	2.95694	0.00169133	4.13964	-1.90614	4.83703	2.68869	4.61179	3.46884	6.84647	0.87407
TCGA-C8-A8HQ-01A	Low_risk_group	-0.725671	3.28089	2.75974	5.47282	4.013	8.20524	3.46845	4.24876	1.69677	3.16398	5.25685	-3.26192	3.30578	2.7342	3.32808	4.83516	3.09204	3.46726	-0.551064	0.23189	2.79819	4.49902	-1.82958	2.40298	4.43985	2.29675	5.91368	1.1717	3.40142	1.94561	4.98955	0.111285	-5.71903	3.02211	-1.42729	1.79	-4.24595	5.61184	3.06359	-0.0828915	3.86825	-1.99101	4.61713	2.66356	3.49507	3.65725	6.81228	0.142402
TCGA-C8-A8HR-01A	Low_risk_group	-0.60188	3.19771	2.81183	5.41796	3.45225	8.2258	3.53258	4.06903	1.18438	3.01958	5.42705	-2.89854	3.43273	2.28397	3.02304	4.69097	2.13707	3.10932	-0.601368	0.53435	2.7131	4.5289	-1.9147	2.7656	4.44841	2.47802	5.93867	1.71052	3.31977	1.684	4.9508	0.255347	-6.22019	2.86295	-1.36271	1.29891	-4.57924	5.56676	3.33408	-0.194065	4.04233	-1.87563	4.43746	2.56259	3.12133	3.49948	6.65531	0.0796256
TCGA-D8-A140-01A	Low_risk_group	-0.639528	4.16898	3.1882	5.41216	4.08823	8.26771	3.46766	4.2728	1.70639	3.40553	5.34423	-2.55871	3.25377	3.46839	4.20701	5.04943	2.69881	3.93541	0.257633	0.501228	2.62262	4.8381	-1.59401	2.60632	4.45399	3.303	5.82031	1.98484	4.04127	2.9392	4.9759	0.926867	-4.41703	2.9024	-1.19298	2.82854	-3.94633	5.52345	3.50929	-0.0550118	4.35969	-1.37679	5.11213	2.66698	3.43119	3.774	6.80592	1.06701
TCGA-D8-A147-01A	Low_risk_group	-0.641099	3.42748	1.15652	5.37686	3.85817	8.13114	3.57178	4.57436	1.25924	3.51686	5.68394	-2.56936	3.50299	3.38678	3.37705	4.74021	3.50977	3.38123	-0.701603	1.29101	2.08704	5.14092	-1.99393	2.40376	4.5015	2.05853	5.91584	0.728049	3.98501	2.99185	4.96104	0.778699	-4.08859	2.69947	-1.09345	1.37484	-4.21377	5.59645	3.54524	-0.140868	3.73653	-1.70825	4.70338	2.67869	3.18673	3.34132	6.32732	1.17038
TCGA-D8-A1JB-01A	Low_risk_group	-0.556038	4.19627	2.83738	5.4687	4.30687	8.27654	3.4573	4.44864	1.80619	3.37463	5.27996	-2.64038	3.47256	3.35034	3.71832	5.15472	2.28614	3.59444	0.27136	0.576603	2.58567	4.83097	-1.2682	2.31694	4.42912	3.0581	5.93206	1.70465	3.77889	2.30337	4.77858	0.501717	-4.91224	2.80442	-1.20465	2.09554	-3.54478	5.53412	3.84967	-0.0908907	4.64058	-1.33564	4.99089	2.52514	3.88653	3.83584	6.92169	1.01637
TCGA-D8-A1JC-01A	Low_risk_group	-0.679633	3.85511	2.86258	5.46884	4.39534	8.2029	3.42101	4.3496	1.73235	3.63424	5.45241	-2.2618	3.54862	3.90513	3.43632	5.38109	3.92353	3.04322	0.147946	0.527967	2.87411	5.0348	-1.21695	2.03915	4.44434	3.09699	5.92263	2.19462	4.16628	2.97249	4.91231	1.52332	-4.35555	2.89009	-1.04706	2.47801	-3.13219	5.51523	3.75982	0.0165058	4.32161	-1.37666	4.96308	2.70487	3.83268	3.64018	7.08858	1.29427
TCGA-D8-A1JH-01A	Low_risk_group	-0.532529	3.52188	2.75581	5.48327	3.53362	8.30415	3.45754	4.20148	1.13647	2.92806	5.36986	-3.18145	3.19714	3.44618	3.12184	4.88956	2.54861	2.77685	-0.120485	0.29036	2.39069	4.43498	-1.40213	2.47915	4.42141	2.99372	5.9391	1.07497	3.64434	2.20551	4.81802	0.368195	-4.92686	2.83167	-1.31217	1.65468	-3.64802	5.51661	3.49392	-0.140619	4.53135	-1.49976	4.47327	2.5532	3.5647	3.72428	6.77887	0.898971
TCGA-D8-A1X7-01A	Low_risk_group	-0.627922	3.71643	3.46218	5.51296	3.90725	8.35262	3.40709	4.39012	2.03911	3.33356	5.38506	-2.6914	3.49409	3.47156	3.7136	5.31217	3.06944	3.7257	0.410595	0.285191	2.74306	4.4032	-1.394	2.08103	4.42458	3.32603	5.93647	2.23414	3.87336	2.6842	4.94669	1.03394	-5.07128	3.0028	-1.21818	2.39939	-2.84953	5.55903	3.11932	-0.046895	4.32348	-1.32283	4.5408	2.62645	3.45267	3.89405	6.553	0.718561
TCGA-D8-A1X8-01A	Low_risk_group	-0.608781	4.03674	3.14317	5.50688	4.05055	8.31878	3.42657	4.27414	1.82833	3.28857	5.09684	-2.64947	3.15366	3.79228	4.05278	5.17785	3.2754	3.44156	0.0371745	0.303357	2.90467	4.61872	-1.27406	2.34383	4.43671	3.05126	5.91105	1.36919	3.90514	2.77757	4.85858	1.39758	-4.77305	2.94318	-1.21416	1.96631	-4.06538	5.54507	3.26562	-0.100413	4.60444	-1.33785	4.70413	2.63316	3.14198	3.89539	6.77258	0.599102
TCGA-D8-A1XA-01A	Low_risk_group	-0.645986	3.68123	3.45914	5.43091	4.23426	8.25089	3.39282	4.0017	1.05473	2.9293	5.54187	-2.99467	3.55897	3.53838	3.84276	5.35656	2.49899	2.51184	0.591057	0.378783	2.34923	4.63556	-1.55295	2.37808	4.42026	3.49867	5.837	1.92852	3.88439	2.47204	5.03295	1.27382	-5.64253	2.92099	-1.22439	3.37997	-2.54982	5.54095	3.84018	0.00553892	4.23509	-1.77655	4.86695	2.64849	3.97352	3.58041	6.70254	1.51482
TCGA-D8-A1XB-01A	Low_risk_group	-0.579515	3.18384	2.97462	5.45966	3.63617	8.28523	3.46624	4.20369	1.12952	2.75002	5.21725	-3.13159	2.96756	3.34319	3.16196	4.71821	3.32576	2.65067	0.0825181	0.172506	2.2476	4.5516	-1.49495	2.138	4.43974	2.76976	5.88376	1.35019	3.76393	2.52912	4.9765	0.457221	-5.24633	2.87521	-1.19991	1.59079	-3.76759	5.49739	3.15062	-0.134036	4.35489	-1.49008	4.38835	2.70862	3.19416	3.71286	6.48882	0.548834
TCGA-D8-A1XG-01A	Low_risk_group	-0.51396	4.50749	2.75146	5.44209	4.17927	8.31628	3.51712	4.34292	2.13408	3.40134	5.5693	-2.24126	3.33809	3.55892	4.18119	5.29369	3.02444	4.57953	0.474572	0.815033	3.05309	5.05317	-1.33458	2.07668	4.45821	3.00897	5.88311	2.97788	4.34178	3.28636	4.93697	1.49901	-4.21076	2.87737	-1.10098	2.55066	-3.16055	5.48881	2.99343	-0.0404946	4.46618	-1.26522	4.35753	2.6495	3.92614	3.94914	6.60796	1.68684
TCGA-D8-A1XR-01A	Low_risk_group	-0.585094	4.06321	3.03862	5.45195	3.95531	8.3167	3.43763	4.23923	2.19813	3.25318	5.13059	-2.63599	3.33187	4.04532	4.42283	4.89291	3.33333	3.748	1.06828	0.202157	2.41224	4.80713	-1.40321	1.89425	4.45458	2.96363	5.87086	1.66748	4.02498	3.14683	4.99597	1.77172	-4.55719	2.99228	-1.14313	2.38126	-4.19872	5.54416	2.79266	0.0162502	4.4022	-1.40274	4.78941	2.72021	3.48266	4.08188	6.67135	0.816278
TCGA-D8-A1XS-01A	Low_risk_group	-0.609433	3.70765	3.18109	5.49854	4.20379	8.26935	3.44191	4.24826	1.85135	3.45603	5.02937	-2.46143	3.12522	4.16431	3.8375	5.21006	3.62947	3.05238	0.367991	0.288812	2.50016	4.91852	-1.33777	1.77096	4.45341	2.92786	5.81305	1.31939	3.97016	3.14967	4.86004	1.58616	-4.50806	2.83175	-1.07252	2.32621	-3.84166	5.56899	3.31029	-0.0567827	4.38376	-1.30013	4.79737	2.7194	3.21241	3.69265	6.71719	0.529923
TCGA-D8-A1XV-01A	Low_risk_group	-0.469729	5.14617	2.90384	5.44958	4.52615	8.40037	3.51483	4.27245	2.61354	3.48548	5.35969	-2.22351	3.47062	4.40973	5.31078	5.20221	3.26745	4.74615	1.29303	0.825048	2.75646	5.14624	-0.929178	2.23681	4.47171	3.21347	5.84133	3.02139	4.37265	3.68677	4.82557	1.82907	-3.6008	3.07089	-0.978649	3.42812	-3.24404	5.53665	3.05046	0.0170234	4.96246	-0.777581	4.92962	2.7022	3.97883	4.21615	6.83193	2.12007
TCGA-D8-A1XY-01A	Low_risk_group	-0.634378	3.19451	3.41132	5.52294	4.14163	8.31325	3.39313	4.25398	1.58564	3.12489	5.33166	-2.6568	3.46717	4.11683	3.27354	5.04178	3.55657	2.58893	1.15912	-0.0620695	2.80579	4.62574	-1.39701	2.01414	4.41469	3.16285	5.94241	2.24482	3.91787	2.70057	4.89955	1.4311	-5.4991	2.91166	-1.22355	1.94179	-3.56812	5.49823	3.63784	-0.0609705	4.32994	-1.43644	4.79449	2.62189	3.67551	3.67851	6.71743	1.45455
TCGA-D8-A1Y2-01A	Low_risk_group	-0.615927	3.42782	3.6903	5.5055	4.07113	8.26875	3.49457	4.19798	1.37419	3.14695	5.52951	-3.04053	3.29464	2.36393	3.82143	4.67796	2.54489	3.4262	-0.807795	0.159281	2.51181	4.68462	-1.73115	2.87508	4.41354	2.36522	5.93345	1.66531	3.38612	1.7288	4.80699	0.44363	-6.30995	2.87723	-1.40958	1.57894	-4.41514	5.64534	3.54538	-0.252645	4.18768	-1.85144	4.76263	2.4316	3.3312	3.42029	6.67466	-0.159564
TCGA-D8-A27I-01A	Low_risk_group	-0.517586	3.49968	2.78122	5.4752	3.60829	8.33383	3.49143	4.23083	1.08457	2.85467	5.37067	-2.88819	3.2639	2.50534	3.13059	4.90136	2.75949	2.94263	-0.264139	0.0379661	2.41317	4.51025	-1.262	2.65827	4.42796	2.73712	5.95632	1.64763	3.70745	2.17068	4.89502	0.228201	-5.76352	2.86766	-1.30838	1.31179	-3.60568	5.52024	3.7515	-0.21365	4.45907	-1.47974	4.45762	2.53728	3.53916	3.76117	6.73948	0.356855
TCGA-D8-A27L-01A	Low_risk_group	-0.56212	3.52857	2.68071	5.441	3.63672	8.25186	3.45562	4.26904	1.1202	2.94015	5.07144	-3.1403	3.22269	3.68984	3.38685	4.88307	2.99952	2.73926	-0.0748441	0.328709	2.37689	4.60528	-1.38022	2.09966	4.43815	2.77256	5.92234	0.890521	3.78889	2.351	4.83401	0.311664	-4.98986	2.8015	-1.23242	1.77313	-3.87199	5.50806	3.41851	-0.0970739	4.58344	-1.52551	4.40888	2.62949	3.32719	3.74543	6.81571	0.693629
TCGA-D8-A27P-01A	Low_risk_group	-0.635147	3.65599	2.95249	5.48984	4.02993	8.33194	3.40734	4.34388	1.73734	3.09189	5.54079	-3.05932	3.27675	4.0059	3.79922	5.02027	3.21009	3.1208	0.471262	0.380922	2.57141	4.63273	-1.43612	1.95784	4.42957	2.95458	5.93511	1.45441	3.99033	2.86842	4.91734	1.25836	-4.58675	2.91619	-1.23322	2.17243	-3.5305	5.52603	2.99072	-0.0282168	4.52397	-1.38511	4.50101	2.66777	3.33436	3.8642	6.62101	0.993331
TCGA-D8-A3Z5-01A	Low_risk_group	-0.597242	3.94454	3.17182	5.37729	3.93224	8.2742	3.45006	4.10577	1.49787	2.49669	5.37257	-2.85124	3.44721	2.92799	3.98916	5.13196	2.29079	3.6591	0.357692	0.556448	2.71895	4.57891	-1.6185	2.20013	4.44072	2.84324	5.81802	1.79287	3.91478	2.44825	5.11514	1.04242	-5.6803	2.84197	-1.41367	2.82991	-3.18497	5.54476	2.9301	-0.0177727	4.48253	-1.46498	4.3406	2.68943	4.00758	3.88454	6.67766	0.839368
TCGA-D8-A3Z6-01A	Low_risk_group	-0.709079	3.31908	3.7802	5.42382	4.15003	8.28901	3.39269	4.16735	1.88112	2.78401	5.37093	-3.10776	3.57568	2.53829	3.66189	5.06745	2.64874	3.18537	0.288919	0.481646	2.72986	4.54789	-1.69664	1.92014	4.42346	2.90481	5.92048	2.0386	3.75732	2.26424	5.06306	0.79554	-6.06822	3.00114	-1.46554	2.82525	-3.59937	5.57199	2.75899	0.00092304	4.26449	-1.63322	4.47619	2.64831	3.62587	3.79459	6.694	0.73482
TCGA-D8-A73U-01A	Low_risk_group	-0.55957	4.07794	3.50473	5.40578	4.32608	8.25751	3.46586	4.40839	1.39989	3.02408	5.40741	-3.01991	3.16382	2.02849	3.80768	4.77699	1.35294	3.34484	-0.812929	0.356355	2.29297	4.47492	-1.61113	2.94148	4.41488	2.75504	5.93764	1.79672	3.52755	1.46587	4.91692	-0.398383	-6.47965	2.79292	-1.49877	1.50059	-4.62049	5.57106	3.3491	-0.210948	4.36082	-1.97129	4.63986	2.39143	3.4467	3.60771	6.76006	-0.0858327
TCGA-E2-A107-01A	Low_risk_group	-0.877328	3.46094	3.35926	5.45427	4.69287	8.22278	3.38135	4.2997	2.38841	3.04206	5.42097	-2.75633	3.82214	3.70729	4.10677	5.55227	3.40457	3.52062	1.10839	0.291938	2.85896	4.86149	-1.72637	1.56951	4.44921	2.81612	5.91015	1.87939	3.87932	2.77543	5.12863	1.57261	-5.58554	3.13765	-1.22136	3.70067	-2.69528	5.5972	2.77852	0.126737	4.25661	-1.58124	5.13469	2.82724	3.73464	3.80704	6.67501	0.881555
TCGA-E2-A108-01A	Low_risk_group	-0.618879	3.14742	3.0395	5.46884	3.63577	8.21695	3.46799	4.23267	0.995839	2.98356	5.29641	-3.03795	3.28478	1.79653	2.84481	4.83283	2.09894	2.58947	-1.14107	0.286665	2.20375	4.44767	-1.79492	2.93355	4.4131	2.54451	5.94936	1.13929	3.10005	1.26214	4.77252	-0.21013	-6.64617	2.75317	-1.39404	1.10671	-4.43383	5.59099	3.55886	-0.263538	3.95419	-2.12471	4.73608	2.39943	3.22547	3.45174	6.59341	-0.136863
TCGA-E2-A10B-01A	Low_risk_group	-0.613696	3.76206	2.74252	5.43615	4.15125	8.30144	3.49562	4.14822	1.86176	3.27726	5.40896	-2.8181	3.35341	3.40453	3.783	5.15501	3.36469	3.80525	0.033476	0.0165064	2.54932	4.92109	-1.28567	2.65855	4.45945	2.65701	5.91557	2.22923	4.23951	2.78965	4.94359	0.988122	-5.34642	3.06948	-1.19847	2.59392	-3.57857	5.51916	3.08048	-0.043434	4.6493	-1.46603	4.71231	2.72649	3.70481	3.83095	6.67045	1.16466
TCGA-E2-A10C-01A	Low_risk_group	-0.765894	3.49565	3.25112	5.40403	4.61693	8.17383	3.39858	4.29385	2.25777	3.20724	5.10304	-2.74461	3.74413	3.5314	4.25432	5.30152	3.08319	3.07882	0.862776	0.234563	3.06593	5.04895	-1.45803	2.02413	4.45406	3.12466	5.88429	2.28394	3.67659	2.34982	5.02366	0.911023	-5.58018	3.09521	-1.2944	3.41035	-3.34652	5.58998	3.17784	0.0833087	4.36474	-1.45784	5.5293	2.76696	3.82256	3.70114	6.88368	1.50212
TCGA-E2-A10F-01A	Low_risk_group	-0.604725	3.29006	3.14354	5.45722	3.50784	8.25657	3.48337	4.35237	1.30679	3.08743	5.27201	-3.12857	3.33194	2.8107	3.51658	4.81658	2.54871	3.32121	-0.0990395	0.240611	2.36622	4.58808	-1.55706	2.41876	4.4342	2.72331	5.92963	1.11718	3.64445	2.16795	4.92923	0.118782	-5.60312	2.87954	-1.28968	1.69129	-3.87891	5.54394	3.26117	-0.174362	4.28064	-1.61131	4.69425	2.56003	3.43834	3.70758	6.52348	0.375749
TCGA-E2-A14O-01A	Low_risk_group	-0.910882	2.63789	4.02143	5.50193	4.65723	8.20421	3.36344	4.07456	1.90302	3.24642	5.37246	-2.94056	3.61099	3.94968	4.09097	5.53178	3.30324	3.66412	1.66493	-0.061886	3.26273	4.92951	-1.91775	1.44419	4.43001	2.66361	5.86104	2.72043	3.58798	2.31816	5.108	2.04318	-6.72798	2.98312	-1.36217	3.64065	-3.24745	5.65041	2.56965	0.040862	4.00633	-1.91066	5.42665	2.71523	3.46584	3.42002	6.71042	1.11618
TCGA-E2-A14Q-01A	Low_risk_group	-0.702097	3.60394	3.04502	5.47093	4.17318	8.28564	3.42549	4.24492	1.99741	3.09324	5.43998	-2.91815	3.53829	3.56742	4.05472	5.25751	2.91015	3.66876	0.62975	0.338285	3.39066	4.76846	-1.55336	1.9992	4.43821	2.9253	5.97078	2.07325	3.87926	2.49062	4.94254	1.09638	-5.43598	3.01953	-1.3295	2.95274	-3.0648	5.54669	3.26557	0.0246454	4.46702	-1.56398	4.44373	2.67083	3.75061	3.78818	6.8395	1.53821
TCGA-E2-A14U-01A	Low_risk_group	-0.584563	4.07529	3.23841	5.42602	4.18907	8.26208	3.43413	4.13184	1.57971	2.4344	5.48424	-3.29994	3.40995	3.41639	4.11118	5.26145	2.35493	3.3209	0.744279	0.651602	2.74133	4.55684	-1.54065	1.97998	4.42797	2.78778	5.82564	1.51626	3.99301	2.59471	4.94064	1.13857	-5.22401	2.79281	-1.39051	3.0253	-3.10167	5.54294	2.90914	-0.00507658	4.64704	-1.29394	4.43883	2.65499	4.1169	3.74329	6.80977	1.15726
TCGA-E2-A15C-01A	Low_risk_group	-0.632248	3.5834	2.91169	5.44933	4.04564	8.23627	3.38688	4.1811	1.40992	2.68779	4.88789	-3.06702	3.22499	4.28175	3.71194	5.12644	3.14892	2.70474	0.423987	0.351963	2.52284	4.62623	-1.39268	1.74273	4.42554	3.14196	5.84151	1.1042	3.94096	2.66546	4.87098	1.27995	-4.78861	2.80649	-1.1705	2.69424	-3.21521	5.48894	3.48521	0.0145073	4.51804	-1.44223	4.48974	2.71784	3.4729	3.73053	6.75681	1.15374
TCGA-E2-A15D-01A	Low_risk_group	-0.53201	4.11685	3.24828	5.42669	3.65598	8.32538	3.45691	4.30323	1.73039	2.76448	5.07172	-2.66631	3.38896	3.2044	4.04125	4.74033	3.0492	3.6607	0.23793	0.191532	2.49203	4.59788	-1.14038	1.86728	4.44476	2.97515	5.90937	1.6901	4.12537	2.89862	4.9256	0.998848	-4.78757	2.83756	-1.20717	2.00879	-3.76532	5.49338	2.97431	-0.0915747	4.4973	-1.09534	4.63148	2.66674	3.14513	4.142	6.60849	0.572835
TCGA-E2-A15J-01A	Low_risk_group	-0.643084	4.05972	4.07594	5.43057	3.94912	8.24579	3.39591	4.37801	2.145	2.76416	5.17954	-3.05065	3.3477	3.15344	4.51176	5.02729	2.88628	3.58827	0.572177	0.474093	2.36371	4.67325	-1.49914	1.7318	4.43528	2.69828	5.77629	1.03952	3.99478	3.12285	4.95039	1.3438	-4.88219	2.85072	-1.27522	2.8872	-4.07007	5.61213	2.67024	-0.0263228	4.4842	-1.08248	4.75239	2.68749	3.43917	3.94965	6.58151	0.238461
TCGA-E2-A15K-01A	Low_risk_group	-0.789857	3.66366	3.26166	5.4101	4.25909	8.13782	3.41021	4.28428	1.98261	3.31557	4.82906	-2.72726	3.41335	3.56199	4.02711	5.25733	3.01187	3.73398	0.0352947	0.681912	2.82403	4.71777	-1.91196	1.81145	4.45098	2.73677	5.85183	1.78939	3.81434	2.33862	5.01837	1.3153	-5.44153	2.94014	-1.28649	3.09263	-4.04126	5.62275	2.57491	0.0324128	4.17382	-1.86675	4.83214	2.71048	2.83288	3.76341	6.73795	0.281721
TCGA-E2-A15L-01A	Low_risk_group	-0.626671	3.09132	3.17848	5.50877	3.78718	8.3436	3.43387	4.18313	1.62397	3.0344	5.31503	-2.98284	3.12412	3.67872	3.69848	4.88406	3.56754	3.02339	0.0560616	0.196291	2.45351	4.48882	-1.52403	2.23689	4.43009	2.75864	5.88415	1.24275	3.73854	2.72328	4.96934	1.16951	-4.96068	3.01147	-1.22613	1.78626	-3.98141	5.57693	2.81139	-0.0827982	4.30999	-1.5836	4.48663	2.68271	3.26642	3.7847	6.57831	0.329368
TCGA-E2-A15O-01A	Low_risk_group	-0.648768	3.97097	2.52672	5.38929	3.81716	8.20322	3.4709	4.11755	1.50381	3.0635	4.68681	-3.33424	3.19117	4.20524	4.40716	5.07194	3.27063	3.80271	0.48062	0.169909	2.50496	4.97172	-1.38415	1.9966	4.4793	2.6197	5.77308	0.589804	4.04957	3.04454	4.92175	1.23967	-4.55726	2.85411	-1.14793	3.57794	-3.81954	5.53747	2.76113	0.0326392	4.74827	-1.27763	5.10477	2.86556	3.35156	3.71453	7.06122	1.00238
TCGA-E2-A15P-01A	Low_risk_group	-0.617052	4.04497	3.01659	5.47333	4.18919	8.3517	3.42007	4.27613	1.49288	2.84616	5.32319	-2.67836	3.50716	3.74536	3.95266	5.27723	3.17931	3.55931	0.628054	0.587302	2.56756	4.53073	-1.33324	2.19052	4.4233	3.04763	5.91349	1.99237	4.12675	2.80216	4.94331	1.13028	-4.9795	2.96851	-1.15264	2.62174	-2.88102	5.52251	3.448	-0.0180588	4.62051	-1.41442	4.77433	2.66412	4.19185	3.78702	6.83627	1.51492
TCGA-E2-A15R-01A	Low_risk_group	-0.420275	5.99069	2.0342	5.43766	4.47981	8.37243	3.59452	4.06544	2.23969	3.76776	5.04161	-2.06096	3.27956	4.67304	5.80575	5.18753	3.74308	4.22234	1.47998	0.581327	3.57029	5.41992	-0.357878	2.19444	4.50705	2.66963	5.8563	3.68512	5.3254	4.70584	4.88942	2.40026	-2.10186	3.05738	-0.863935	3.65052	-3.01493	5.47215	3.1755	0.0187502	5.47748	-0.245267	5.20768	2.91071	4.14359	4.14248	7.37124	2.5297
TCGA-E2-A15S-01A	Low_risk_group	-0.493332	4.96519	1.87542	5.32173	4.32746	8.30372	3.59955	3.96988	2.19189	3.52223	4.87622	-2.13197	2.98744	4.1823	4.8533	5.13074	3.72981	4.82967	0.338261	0.197294	3.30734	5.41615	-1.12772	2.20195	4.51708	2.61292	5.65054	2.13384	4.65049	4.12189	4.98858	1.52169	-2.64769	3.0048	-0.896009	3.31861	-4.08622	5.55373	3.54091	0.0190774	4.8911	-0.633358	4.96214	2.97473	3.73705	3.80146	7.38751	1.17851
TCGA-E2-A1AZ-01A	Low_risk_group	-0.637368	3.44742	2.21894	5.38386	3.75694	8.14132	3.56811	4.39396	1.20111	3.2108	5.27567	-3.08871	3.18173	3.20787	3.64446	4.51287	3.22692	3.10957	-1.46479	0.766752	1.42869	4.86858	-1.74172	2.66197	4.49085	2.08855	5.94106	0.221077	3.54991	2.30018	4.89939	-0.425646	-5.49045	2.67382	-1.05161	0.530483	-4.86786	5.62206	3.09361	-0.232817	4.10353	-1.58501	4.78023	2.63402	2.69628	3.43513	6.44535	-0.117424
TCGA-E2-A1B1-01A	Low_risk_group	-0.610539	3.21049	2.42724	5.49657	3.79768	8.24308	3.43552	4.38304	1.48974	3.29831	5.08691	-2.84864	3.41481	3.91029	3.03724	4.76485	2.4622	3.21934	-0.339255	0.390485	2.50282	4.75491	-1.57249	2.28991	4.41614	3.10265	5.93296	0.633842	3.58327	2.09022	4.6812	0.46492	-4.94537	2.80196	-1.17404	1.21326	-4.22047	5.53653	4.18612	-0.0955374	4.43453	-1.40777	4.49654	2.49259	3.12537	3.69652	6.72802	0.543142
TCGA-E2-A1B5-01A	Low_risk_group	-0.592456	4.01381	3.61803	5.43353	3.98836	8.24782	3.48548	4.41544	1.822	3.33176	5.23611	-3.05563	3.30484	2.3351	4.17281	4.40824	2.05206	4.10187	-0.607735	0.0423582	2.28533	4.75632	-1.61827	2.69106	4.42922	2.63991	5.85338	1.0861	3.34871	1.66333	4.75756	-0.338968	-6.2225	2.83519	-1.29809	1.66886	-4.96843	5.61983	3.47724	-0.21266	4.44973	-1.53186	4.99014	2.434	3.32623	3.77249	6.805	-0.199602
TCGA-E2-A1BD-01A	Low_risk_group	-0.69351	3.25264	3.6713	5.43383	4.0274	8.26202	3.41295	4.24812	1.72227	2.67787	5.40636	-2.7319	3.53411	3.29031	3.8692	5.02732	3.20272	3.43439	0.542389	0.278534	3.07137	4.75959	-1.44788	1.82523	4.44004	2.80103	5.87887	1.92028	3.88615	2.58279	5.09255	1.3715	-6.23802	2.93911	-1.34389	2.78391	-3.32634	5.54828	2.68092	-0.0295327	4.33896	-1.58253	4.62827	2.73782	3.46781	3.77681	6.48627	1.03906
TCGA-E2-A1IF-01A	Low_risk_group	-0.720225	2.88098	3.55038	5.44578	3.79516	8.26805	3.44243	4.09474	1.67696	2.83744	5.39008	-3.09786	3.41702	2.18436	3.27652	4.83386	2.77149	3.42908	-0.14438	0.0652594	3.02258	4.54692	-1.82148	2.20593	4.4286	2.42283	5.91829	2.00719	3.46766	1.78062	5.04463	0.398637	-6.97603	3.01878	-1.52446	2.11501	-3.90557	5.58991	2.82945	-0.098628	3.9683	-1.95637	4.55702	2.61738	3.28382	3.69962	6.42544	0.158411
TCGA-E2-A1IH-01A	Low_risk_group	-0.583675	3.64946	2.94674	5.5436	3.69975	8.30557	3.49399	4.39281	1.60912	3.30539	5.15485	-3.08726	3.20197	2.87417	3.55206	4.51172	2.79165	3.41776	-0.806157	0.0359494	2.4033	4.68062	-1.42301	2.67031	4.43241	2.51405	5.97434	0.278149	3.4258	2.15897	4.7731	-0.0552886	-5.68127	2.89294	-1.26696	0.903672	-4.72544	5.55393	3.75133	-0.25066	4.31247	-1.44231	4.7968	2.49911	2.82468	3.78692	6.69869	-0.191524
TCGA-E2-A1IJ-01A	Low_risk_group	-0.616281	3.05158	3.29826	5.44676	3.58458	8.30466	3.45668	4.22639	1.1542	2.94086	5.332	-3.12026	3.20743	2.6569	3.09068	4.57658	2.31419	2.8866	-0.548148	0.00778463	2.50564	4.3427	-1.65227	2.23845	4.41813	2.72847	5.95379	1.2484	3.45184	1.7433	4.94067	-0.0292896	-6.09725	2.82964	-1.40899	1.2434	-4.30913	5.53451	3.42904	-0.197615	4.14262	-1.80642	4.48077	2.51884	3.30057	3.65758	6.56371	0.11216
TCGA-E2-A1IK-01A	Low_risk_group	-0.539409	4.5692	3.13455	5.38112	4.65351	8.33253	3.50289	4.12905	2.27884	3.29741	5.55982	-2.5302	3.64813	3.24082	5.00031	4.97589	2.19293	4.58122	0.41379	0.527263	3.12284	4.95038	-1.27574	2.50935	4.44987	2.79301	5.88722	3.17196	3.84085	2.536	4.80239	1.31333	-5.00469	3.02751	-1.24094	3.31486	-3.85029	5.60093	3.16055	-0.0381254	4.66661	-1.35947	5.13146	2.56399	4.08566	3.88901	7.09108	1.41448
TCGA-E2-A1IO-01A	Low_risk_group	-0.556644	3.56796	2.28614	5.42011	3.94831	8.26587	3.48269	4.0844	0.923366	3.07514	5.2596	-3.00326	3.24783	3.08865	2.97743	5.04772	2.88885	2.39499	-0.428528	0.372332	2.58977	4.48759	-1.50354	2.64462	4.44507	2.97648	5.92109	2.27317	3.87291	2.34395	4.95002	0.256741	-5.12174	2.90055	-1.25879	1.63121	-3.46589	5.4992	3.82032	-0.111998	4.59591	-1.49151	4.4686	2.66313	3.41513	3.69463	6.86677	0.840974
TCGA-E2-A1IU-01A	Low_risk_group	-0.663623	4.02984	3.53409	5.48219	4.50324	8.26679	3.37957	4.26591	1.88683	2.89414	5.13084	-2.85714	3.4782	4.1988	4.20191	5.40272	2.96321	3.39475	0.750038	0.469546	2.76824	4.6222	-1.40608	1.71313	4.42587	3.11271	5.89202	1.94714	4.04219	2.76877	4.85037	1.55727	-5.00606	2.88484	-1.20384	3.24203	-2.799	5.55639	2.95645	0.0181728	4.67103	-1.35979	4.78464	2.65659	3.78304	3.80861	6.91524	1.18419
TCGA-E2-A1L6-01A	Low_risk_group	-0.585485	3.78294	2.93138	5.48767	3.87393	8.32978	3.44802	4.31154	1.81436	3.1365	5.48597	-3.05489	3.28757	3.65496	4.00734	4.9856	2.74701	3.26128	0.262421	0.377479	2.65027	4.70781	-1.39285	2.22723	4.43396	2.84391	5.91608	0.904328	3.8501	2.6825	4.81793	0.860601	-4.9448	2.92542	-1.29919	2.26766	-3.73383	5.55021	3.11984	-0.0954949	4.60401	-1.47081	4.71386	2.58428	3.63923	3.84491	6.75733	0.814851
TCGA-E2-A1L7-01A	Low_risk_group	-0.584219	4.46321	1.74623	5.3028	4.07525	8.15583	3.62272	4.19733	1.95063	3.73032	4.82333	-2.41295	3.06775	4.03377	4.88292	4.79607	3.76012	3.73045	-0.603601	1.08029	2.75244	5.44778	-1.81924	2.70384	4.53261	2.01002	5.78402	2.42553	4.11621	3.096	4.91223	0.863301	-4.36156	3.01164	-0.994192	2.07323	-4.857	5.60547	3.08592	-0.0659877	4.37025	-1.64663	5.18218	2.85887	3.07444	3.82278	6.84474	0.835733
TCGA-E2-A1L8-01A	Low_risk_group	-0.646521	3.43969	3.19672	5.52785	3.72943	8.3223	3.42431	4.43603	1.62576	3.232	5.28902	-3.21516	3.33535	3.90748	3.61795	5.15312	3.19849	3.5268	0.173799	0.210024	2.62766	4.80921	-1.37489	2.30297	4.43205	3.02144	5.87959	0.817202	3.80399	2.59064	4.85536	0.534163	-5.421	2.95244	-1.25592	2.282	-3.9238	5.50363	3.06786	-0.0870203	4.59743	-1.34419	4.8858	2.6241	3.25572	3.78822	6.59077	0.637576
TCGA-E2-A1L9-01A	Low_risk_group	-0.60307	2.98495	3.47206	5.50189	3.49277	8.2849	3.43874	4.32781	1.47138	2.92345	5.33202	-3.30106	3.28498	2.57981	3.20087	4.706	2.57116	3.09447	-0.471752	0.0734455	2.23003	4.42934	-1.48089	2.21213	4.41586	2.5502	5.95057	0.971778	3.55906	2.05044	4.84469	0.0936166	-5.86281	2.86332	-1.39865	1.47354	-4.67088	5.53013	2.92473	-0.184875	4.28972	-1.57358	4.56274	2.52689	2.73944	3.75568	6.50072	0.0618168
TCGA-E2-A1LA-01A	Low_risk_group	-0.726817	3.62606	3.18085	5.47125	4.21755	8.16648	3.46334	4.28557	1.732	3.39042	5.22875	-2.9182	3.44975	3.05481	4.19831	4.84956	2.83064	3.8035	0.310503	0.164892	2.66732	4.82989	-1.69313	2.13119	4.44869	2.23866	5.87715	1.36179	3.51395	2.21793	4.93808	0.872976	-5.70376	2.88217	-1.33312	2.17598	-4.07587	5.62523	3.51937	-0.102765	3.95163	-1.67296	5.30069	2.65019	3.64438	3.55321	6.84798	0.441714
TCGA-E2-A1LB-01A	Low_risk_group	-0.772389	3.08879	3.85366	5.54246	4.37906	8.33816	3.34592	4.4858	2.31973	3.49803	5.79194	-2.79755	3.38688	4.5216	3.74393	5.35722	3.28046	2.84455	0.929783	0.275929	2.84636	4.38731	-1.59378	2.12262	4.3933	3.16282	5.97803	2.75256	3.62187	2.16202	4.9042	1.726	-5.46689	3.14238	-1.22728	3.13005	-3.45609	5.62148	2.87382	0.0580772	4.52302	-1.46716	5.02474	2.66797	4.02194	3.78308	6.57557	1.00867
TCGA-E2-A1LG-01A	Low_risk_group	-0.810707	4.08817	1.37375	5.44702	4.54988	8.04413	3.4171	4.33371	2.32234	2.80845	5.16231	-2.91926	3.96332	3.13106	3.71335	5.53084	3.34937	5.08669	-0.481534	1.75462	1.62772	5.1141	-2.20523	1.00141	4.46963	2.58261	5.80809	-0.164288	3.66116	2.56939	4.87359	-0.0905388	-5.54809	2.80384	-1.08574	4.30817	-3.31658	5.63824	2.79538	0.163969	4.11478	-1.52337	4.06991	2.70277	2.92083	3.74589	6.31627	1.57416
TCGA-E2-A1LH-01A	Low_risk_group	-0.735013	3.67789	2.56249	5.39284	4.43471	8.04511	3.51198	4.30482	1.76427	2.98424	5.67388	-3.18878	3.60377	0.773307	3.58849	4.91354	2.03768	3.68409	-1.27827	0.931722	2.15481	4.84012	-2.2016	2.36515	4.45243	1.7739	5.91516	1.2175	3.07111	1.54127	4.91317	0.184666	-6.23165	2.68014	-1.44152	2.08164	-3.88229	5.72233	2.80985	-0.180519	3.18498	-2.45053	4.92756	2.41921	3.51229	3.235	6.46077	0.272186
TCGA-E2-A3DX-01A	Low_risk_group	-0.52914	3.77904	3.3077	5.42746	3.81428	8.29522	3.47342	4.25825	1.1756	2.83259	5.34198	-3.05301	2.95704	2.69982	3.45158	4.7015	2.27339	2.86408	-0.742364	0.309988	2.11951	4.28206	-1.53472	2.65745	4.42054	2.89441	5.91857	1.3392	3.5229	1.90425	4.89592	-0.131684	-5.49499	2.80141	-1.35854	1.20724	-4.03143	5.55379	3.57389	-0.208369	4.44234	-1.70842	4.4216	2.51561	3.64043	3.69494	6.67893	0.046966
TCGA-E2-A56Z-01A	Low_risk_group	-0.51937	4.47816	2.79706	5.37362	4.57681	8.34017	3.53731	4.04422	2.17323	3.0569	5.25776	-2.5234	3.88116	3.85892	4.98901	5.113	3.07536	4.48036	0.79258	0.146048	3.1893	5.11102	-1.14263	2.45902	4.48057	2.71199	5.82585	2.49649	4.12279	3.07157	4.99668	1.37273	-5.10994	3.16986	-1.08087	3.7678	-3.78072	5.55734	3.58769	0.0155661	4.81015	-1.17604	5.28315	2.82465	4.14495	4.00759	7.20889	1.47906
TCGA-E2-A570-01A	Low_risk_group	-0.622906	3.21829	3.26222	5.47288	3.65538	8.32474	3.4653	4.08865	1.71826	2.89065	5.32357	-3.11484	3.6022	3.25732	3.88467	4.86745	3.1278	2.92332	0.359913	0.278104	3.0398	4.56274	-1.40249	2.06846	4.44717	2.67694	5.96079	1.816	3.64317	2.32547	5.00868	1.13087	-6.19642	3.00302	-1.41186	2.06963	-4.47043	5.52724	2.58726	-0.105441	4.24726	-1.73035	4.65517	2.69422	3.22044	3.78789	6.58922	0.599795
TCGA-E2-A572-01A	Low_risk_group	-0.711261	3.68785	4.42238	5.39102	4.82811	8.32493	3.45302	3.69614	2.39521	2.54813	5.97981	-2.88301	3.97323	2.47774	5.0584	4.84784	2.2549	5.15388	1.37511	0.167538	4.0303	4.6509	-1.80201	2.22845	4.43788	2.56055	5.85398	3.46498	3.5981	1.99764	5.0922	2.22195	-6.569	3.13306	-1.65664	5.10495	-3.6509	5.68708	2.28338	-0.00765951	4.43913	-1.63956	5.41329	2.63365	4.30249	3.48441	6.92523	1.05702
TCGA-E2-A576-01A	Low_risk_group	-0.727033	3.69888	2.91295	5.38252	4.39895	8.25317	3.49449	3.84414	1.95079	2.91871	5.48019	-3.18899	3.59793	3.07105	4.49749	4.79927	3.31135	4.05846	0.762856	-0.212292	3.78322	4.91555	-1.75121	2.33279	4.48112	2.13642	5.81278	2.10868	3.77252	2.55463	5.13181	1.5934	-5.99938	3.09532	-1.37432	3.51342	-4.17518	5.64648	2.88733	-0.0299764	4.63557	-1.37266	5.25154	2.85983	3.8623	3.4567	7.07164	1.04548
TCGA-E9-A1N3-01A	Low_risk_group	-0.333426	5.78377	2.80839	5.36864	4.57028	8.39835	3.56349	4.16318	2.63068	3.43174	5.42108	-1.96581	3.39526	4.00237	5.62804	5.28769	2.78334	4.74204	1.276	0.929576	3.3179	5.30155	-0.563127	2.41078	4.49019	3.19213	5.87486	3.86449	4.58792	3.83528	4.85211	2.03796	-2.97395	3.11437	-0.921355	3.83112	-3.0244	5.54929	3.19125	0.041409	5.26721	-0.536912	5.01016	2.75545	4.57792	4.18374	7.1856	2.38403
TCGA-E9-A1N5-01A	Low_risk_group	-0.589307	3.64174	3.03277	5.42649	3.75881	8.23474	3.48771	4.11095	1.23341	2.95784	5.03326	-2.9478	3.31668	2.87859	3.71046	5.05425	2.80748	2.9777	-0.414318	0.40602	2.73064	4.48113	-1.44323	2.51755	4.44828	2.82161	5.89396	1.66485	3.90125	2.30058	4.94897	0.653482	-5.52706	2.97035	-1.24591	2.17364	-3.60431	5.54894	3.44603	-0.118169	4.39447	-1.65277	4.44036	2.66336	3.37271	3.61222	6.9135	0.511327
TCGA-E9-A1NC-01A	Low_risk_group	-0.768675	2.80478	2.88545	5.46618	4.2401	8.1208	3.47607	4.30087	1.38796	2.72466	6.06657	-3.43017	3.88734	1.34803	3.17691	4.75088	2.40497	3.70793	-1.07184	1.02277	2.33449	4.44287	-2.31324	2.38616	4.41957	2.06384	6.02761	0.812909	2.93068	1.14621	4.94749	0.0353566	-6.35935	2.71407	-1.57756	1.40809	-4.20189	5.71837	3.05526	-0.200204	3.17359	-2.43182	4.66805	2.41161	3.30083	3.15196	6.35179	0.227785
TCGA-E9-A1NE-01A	Low_risk_group	-0.621584	4.14069	2.77005	5.44058	3.92304	8.17797	3.49145	4.46446	1.66741	3.54003	5.04641	-2.74153	3.34856	2.8928	3.69922	4.84213	2.55345	3.44541	-0.239946	0.474522	2.40334	4.76657	-1.57519	2.52199	4.45181	2.59401	5.9167	1.5418	3.74327	2.43843	4.7983	0.295742	-4.93884	2.77921	-1.15794	1.51132	-4.11177	5.55024	3.8013	-0.151295	4.267	-1.44949	4.93051	2.55976	3.30294	3.71931	6.85749	0.587361
TCGA-E9-A1NI-01A	Low_risk_group	-0.724239	2.95803	3.42787	5.47362	3.97516	8.25907	3.44475	4.14734	1.69116	3.13676	5.19885	-2.84363	3.41807	3.69486	3.59721	4.93151	3.41834	3.50145	0.0832999	0.204089	2.68006	4.78536	-1.59816	2.1835	4.44068	2.70811	5.85995	2.00184	3.72326	2.42739	4.96462	1.14985	-5.90298	2.96962	-1.31558	2.41865	-4.10799	5.58038	3.02555	-0.0719502	4.241	-1.69266	4.73882	2.68265	3.19012	3.63086	6.64519	0.219358
TCGA-E9-A1QZ-01A	Low_risk_group	-0.589689	3.81934	3.16753	5.47308	4.08752	8.26906	3.47089	4.26321	1.49871	3.38097	5.21522	-2.46471	3.41194	3.09162	3.88432	5.14751	2.75414	3.44709	0.102696	0.28613	2.63663	4.73848	-1.26601	2.29883	4.43764	2.71413	5.92939	1.88604	3.59679	2.22364	4.83505	0.716187	-5.81983	2.78102	-1.25563	1.78933	-4.1059	5.57311	3.64255	-0.170815	4.39695	-1.47167	5.08918	2.5141	3.18518	3.73226	6.91581	0.266682
TCGA-E9-A1R0-01A	Low_risk_group	-0.614337	3.5127	2.83485	5.46726	3.66195	8.2844	3.45919	4.04531	1.29273	2.82803	5.44023	-3.20759	3.40996	3.36492	3.74115	4.98402	2.82457	3.50783	0.208897	0.119874	2.62541	4.48477	-1.47297	2.39025	4.43568	3.00755	5.92001	1.29705	3.54911	2.18409	4.89018	0.690059	-5.4163	2.94885	-1.30446	2.3244	-3.38799	5.53112	3.31254	-0.11098	4.4363	-1.40399	4.67293	2.62133	3.37505	3.77167	6.87622	0.816782
TCGA-E9-A1R3-01A	Low_risk_group	-0.567502	3.60118	3.55176	5.53902	3.75306	8.2882	3.40177	4.47469	1.57393	2.87901	5.28279	-3.21274	3.35552	3.05763	3.43973	4.63363	2.17062	3.5741	0.407184	0.130485	2.2269	4.6281	-1.30447	1.898	4.39022	2.90215	5.89243	1.23403	3.69064	2.03457	4.75548	0.229364	-5.40289	2.69561	-1.37555	1.98721	-4.00642	5.50841	3.16484	-0.124488	4.37073	-1.60789	4.6425	2.39913	3.52861	3.83512	6.58363	0.263587
TCGA-E9-A1R4-01A	Low_risk_group	-0.634849	3.91539	3.41272	5.38406	4.34232	8.16588	3.44042	4.41668	1.76028	3.23738	5.23161	-2.50932	3.30787	3.66723	3.95085	5.14563	2.78047	3.36056	0.670105	0.408102	3.2062	5.10435	-1.41571	2.33546	4.44075	2.98725	5.8588	2.60098	3.94886	2.33082	4.93129	1.06749	-5.18478	2.87527	-1.21221	2.92524	-3.36839	5.53069	3.94759	0.0106545	4.43405	-1.72624	4.96674	2.63643	4.27677	3.48945	6.97851	1.20505
TCGA-E9-A1R5-01A	Low_risk_group	-0.586054	3.72867	3.56654	5.52876	4.02464	8.34731	3.44767	4.31242	1.82884	3.22552	5.15084	-2.57732	3.10258	3.61593	3.42587	4.9429	3.42385	3.37838	0.431779	-0.163921	2.433	4.9135	-1.15772	1.99756	4.44327	3.02175	5.8363	1.88856	4.04439	2.98325	4.94588	0.77179	-4.88941	2.95552	-1.17659	2.54434	-3.80808	5.51432	3.19124	-0.108145	4.55804	-1.07924	4.48232	2.65557	3.47851	3.81299	6.69427	0.767977
TCGA-E9-A1R7-01A	Low_risk_group	-0.625932	4.25727	2.46341	5.47481	4.20605	8.29283	3.43653	4.49579	2.29772	3.62784	5.18722	-1.95351	3.22191	3.92884	4.32928	5.19373	3.52609	3.90947	0.303552	-0.0850336	3.10181	4.79987	-1.50048	1.839	4.4728	3.0087	5.77726	1.56906	4.40314	3.77289	4.93357	1.81281	-3.81275	2.95837	-0.93983	2.5128	-3.35279	5.56101	3.38808	0.021519	4.42443	-0.804726	4.88996	2.79072	3.44863	4.0938	6.81132	0.974866
TCGA-E9-A1RI-01A	Low_risk_group	-0.553613	3.21713	3.06018	5.49159	3.69671	8.35895	3.46432	4.26097	1.15603	3.11769	5.052	-3.19643	3.23202	3.97419	3.2627	4.7929	3.14471	2.95743	0.198825	0.0254478	2.45031	4.56931	-1.43769	2.31128	4.4349	2.88104	5.89076	0.764211	3.6663	2.45242	4.85429	0.175895	-5.17887	2.89795	-1.17893	1.56626	-4.016	5.49964	3.6804	-0.146812	4.57571	-1.12019	4.57242	2.62752	3.34673	3.68384	6.69523	0.707006
TCGA-E9-A227-01A	Low_risk_group	-0.624419	3.72133	3.50202	5.4738	3.9182	8.34506	3.45172	4.2317	1.89518	3.26091	5.37664	-2.96127	3.37009	3.103	4.10453	4.74115	2.59216	3.63892	0.113268	0.0836937	2.5542	4.56857	-1.57882	2.21097	4.4285	2.7069	5.93459	1.91363	3.41364	2.11758	4.85327	0.575011	-5.54572	2.97331	-1.35886	2.0449	-4.43259	5.59476	3.01342	-0.13742	4.30202	-1.577	4.93228	2.54229	3.16128	3.88342	6.71901	0.247843
TCGA-E9-A229-01A	Low_risk_group	-0.581603	3.20616	2.88584	5.43706	3.53093	8.26709	3.47773	4.24498	1.11213	3.19449	5.12681	-2.81344	3.19474	2.93764	3.12338	4.70495	2.80356	2.82934	-0.449995	0.372723	2.49461	4.52375	-1.5734	2.57985	4.43993	2.82224	5.91449	1.27451	3.6864	2.1872	4.93262	0.290182	-5.23033	2.87175	-1.28123	1.72096	-4.40351	5.50895	3.65766	-0.156414	4.33844	-1.71649	4.38186	2.61587	3.06066	3.68104	6.61524	0.455023
TCGA-E9-A22A-01A	Low_risk_group	-0.68067	2.52219	3.40802	5.49249	3.57561	8.2549	3.47797	4.1208	1.43278	3.34107	5.33899	-2.84837	3.32971	2.49242	2.85325	4.30889	2.82485	3.16633	-0.553403	0.0406511	2.43504	4.63084	-1.59538	2.36536	4.42533	2.49893	5.98673	1.3438	3.18637	1.70085	4.771	0.494876	-6.23534	2.87941	-1.30737	1.43688	-4.63269	5.56582	3.8892	-0.195356	3.7666	-1.85281	4.79177	2.5525	2.92409	3.54508	6.45962	0.0756498
TCGA-E9-A22E-01A	Low_risk_group	-0.594613	2.1926	3.3186	5.55965	3.67067	8.40245	3.48746	4.08877	0.718732	3.09112	5.62421	-3.08928	3.31292	2.1185	2.35195	4.51723	3.37182	2.94805	-0.724692	-0.137065	2.60913	4.36978	-1.68534	2.94726	4.41155	2.58016	6.01416	1.807	3.16311	1.4366	4.85792	0.0375545	-6.62958	3.07736	-1.48265	1.12464	-4.27678	5.54805	3.71153	-0.280689	3.91031	-2.04878	4.3429	2.49953	2.84219	3.5162	6.44336	0.24157
TCGA-E9-A243-01A	Low_risk_group	-0.664115	4.01789	2.97667	5.49392	4.09733	8.20796	3.45347	4.61646	1.50196	3.4584	5.17801	-2.94012	3.2287	2.4524	3.42191	4.637	2.73345	2.9593	-1.28095	0.667612	1.06786	4.78578	-1.90044	2.51345	4.4492	2.24365	5.93398	-0.00343067	3.17073	1.7476	4.65889	-0.862084	-5.9873	2.72978	-1.27316	0.993784	-5.34775	5.61516	3.06712	-0.222814	3.97347	-1.85734	5.36212	2.41907	2.95519	3.66042	6.46504	-0.470396
TCGA-E9-A245-01A	Low_risk_group	-0.412852	4.97199	2.46845	5.34555	4.48608	8.40798	3.61399	3.99575	2.22951	3.39309	5.41144	-2.26011	3.53525	3.70764	4.92003	5.03145	2.57053	4.81354	0.815896	0.687841	3.23246	5.22263	-1.16579	2.5206	4.49922	2.71697	5.84549	3.74104	4.27965	3.14366	4.89542	1.11537	-3.82009	3.13741	-1.11515	3.38124	-2.87106	5.54724	2.93579	-0.0130865	4.96049	-1.01502	5.01026	2.73089	4.5199	4.0815	7.17109	1.9383
TCGA-E9-A249-01A	Low_risk_group	-0.737143	3.75821	3.57632	5.45078	3.97153	8.23619	3.40412	4.44668	1.92061	3.05113	5.37332	-3.01013	3.43059	3.71402	4.57529	5.18773	2.74118	3.57716	0.94783	0.340198	2.33101	4.85812	-1.60689	1.71209	4.44524	2.79094	5.86127	1.126	3.99157	2.94218	4.9621	1.12204	-5.62728	2.8249	-1.22981	2.80632	-3.83036	5.56071	2.6853	0.00804967	4.61281	-1.42525	4.93035	2.67715	3.24643	3.88638	6.4414	0.776327
TCGA-E9-A24A-01A	Low_risk_group	-0.6045	3.75258	3.39819	5.47526	3.63785	8.30034	3.41226	4.42629	1.81585	3.31678	4.78216	-3.0306	3.21218	3.77432	3.73024	4.70133	2.55896	3.5102	0.132194	0.146527	2.32891	4.72546	-1.46496	2.02329	4.42085	2.98979	5.87259	0.827736	3.88494	2.64926	4.82032	0.788601	-4.86634	2.84783	-1.22613	1.9966	-4.32727	5.52719	3.34587	-0.0870408	4.42456	-1.52791	4.71644	2.53078	2.83619	3.93371	6.64727	0.213291
TCGA-E9-A295-01A	Low_risk_group	-0.690677	3.30549	2.86211	5.46409	4.34388	8.24638	3.45978	3.99057	1.38048	2.99777	5.32136	-3.12115	3.49321	3.11849	3.3988	4.98779	3.18028	3.54834	0.619525	-0.169764	3.06533	4.53247	-1.6261	2.04431	4.4426	2.67425	5.88345	2.26279	3.5067	2.22878	5.02213	0.79811	-5.44624	2.9296	-1.29126	2.24867	-3.23686	5.57401	3.45255	-0.0834284	4.35329	-1.29439	4.94928	2.6699	3.34907	3.69563	6.98415	1.08344
TCGA-E9-A2JT-01A	Low_risk_group	-0.517878	4.59055	2.91932	5.32349	3.72721	8.16627	3.5587	4.35009	1.20564	3.19325	4.60228	-3.1205	2.89063	1.95858	4.05232	4.44213	1.32193	3.65564	-1.40879	0.309553	1.50202	4.60333	-1.82424	3.03684	4.47136	2.43096	5.82682	0.41	3.31661	1.69221	4.85125	-0.769376	-5.5712	2.65445	-1.20004	1.47622	-5.37138	5.60663	3.18405	-0.296623	4.27948	-1.88784	4.79018	2.4954	2.71904	3.61444	6.88131	-0.590024
TCGA-E9-A3QA-01A	Low_risk_group	-0.714913	4.1574	3.06572	5.34142	4.64737	8.00176	3.48592	4.51508	1.48037	3.02144	5.71753	-2.9685	3.51247	1.71749	4.3214	4.96596	2.78073	3.33585	-1.55179	1.15005	2.08989	4.62383	-2.09223	2.59533	4.43884	1.60119	5.85455	0.454424	3.53457	1.8584	5.01743	0.693498	-5.98571	2.54707	-1.30193	1.53462	-4.89663	5.75923	3.13279	-0.171551	3.36765	-2.3782	4.86991	2.47158	2.94308	3.22632	6.60391	-0.546081
TCGA-E9-A3X8-01A	Low_risk_group	-0.72979	2.66635	3.93971	5.42308	3.83492	8.2566	3.48147	3.76475	1.5882	2.73294	5.78661	-3.39305	3.54716	1.6612	3.7756	4.28816	2.37471	3.83308	-0.0261266	-0.152828	3.18629	4.52099	-2.06079	2.354	4.43539	2.18661	5.93763	2.44553	2.9691	0.999868	5.07261	0.455542	-7.80092	3.00178	-1.7119	1.94988	-4.66987	5.64331	2.61257	-0.190087	3.82266	-2.12733	4.74187	2.56988	3.44513	3.38451	6.48715	0.010575
TCGA-E9-A5FK-01A	Low_risk_group	-0.718703	3.30364	3.82209	5.392	4.24922	8.20239	3.46945	4.09043	1.92049	2.9032	5.61315	-3.0044	3.58074	1.88584	4.03215	4.58034	1.68233	3.91196	-0.123559	-0.185886	3.11483	4.67809	-1.89008	2.6951	4.42078	2.41682	5.94919	2.607	3.21186	1.3013	4.96757	0.781007	-7.07416	2.89512	-1.58247	1.7866	-4.83365	5.6362	3.14879	-0.162564	4.02764	-2.0665	5.02476	2.48753	3.35749	3.55196	6.75631	0.254269
TCGA-E9-A5UP-01A	Low_risk_group	-0.691146	4.86187	4.16695	5.43437	5.30646	8.24787	3.31162	4.35452	2.3954	2.76459	5.60415	-2.30699	3.75425	3.73817	4.90186	5.69461	2.36694	3.87149	1.16994	0.291582	3.65174	5.10158	-1.31124	1.49236	4.4087	3.41125	5.69738	2.08711	4.72845	3.36685	5.01088	2.20111	-5.05884	2.84356	-1.4724	5.1811	-1.85854	5.60137	3.02373	0.17051	4.84924	-0.978285	4.9266	2.62226	4.77561	3.73348	7.19698	1.68951
TCGA-EW-A1IZ-01A	Low_risk_group	-0.686991	4.1935	3.11095	5.36038	4.27153	8.12861	3.47875	4.1805	2.14356	3.25235	4.81957	-2.91047	3.26823	2.86559	4.41219	4.58629	2.24251	3.66463	-0.42094	-0.0945036	3.0512	4.85361	-1.78078	2.22793	4.45676	2.18827	5.83613	1.85247	3.47971	2.07585	4.88217	0.968723	-5.73873	2.79676	-1.29733	2.07402	-4.96431	5.63149	3.16007	-0.122329	3.98958	-1.81182	4.97664	2.61981	2.91495	3.65747	6.89061	-0.0180306
TCGA-EW-A1J1-01A	Low_risk_group	-0.585621	4.84485	2.87951	5.4098	4.5683	8.2262	3.48119	4.21101	2.20737	3.29107	5.07669	-2.64114	3.64509	3.80696	5.25331	4.99179	3.05892	4.25466	1.12813	0.648189	3.15432	5.13739	-1.31273	2.24756	4.46251	2.97386	5.82572	2.3692	4.2593	3.19398	4.89738	1.44339	-4.14639	3.00133	-1.10675	3.44131	-3.22372	5.53461	3.62652	0.0405862	4.75372	-1.13566	4.75435	2.72	4.20774	3.91377	7.01174	2.01017
TCGA-EW-A1J2-01A	Low_risk_group	-0.544791	3.5928	3.08953	5.48947	3.87183	8.32488	3.44874	4.36898	1.26282	2.94101	5.3745	-3.01798	3.31378	3.26394	3.39118	4.82538	2.48206	3.08492	-0.158918	0.407053	2.45839	4.46895	-1.46156	2.29456	4.41597	2.91349	5.91472	0.865217	3.84919	2.45051	4.85719	0.301298	-5.11619	2.76996	-1.30688	1.53098	-3.7721	5.50884	3.48226	-0.15742	4.50277	-1.3851	4.42291	2.50457	3.29342	3.8062	6.62907	0.507409
TCGA-EW-A1J3-01A	Low_risk_group	-0.632949	3.86246	2.72749	5.51662	4.28703	8.2637	3.43576	4.45215	2.27728	3.79238	5.04425	-2.64149	3.44749	4.22577	3.99458	5.36081	3.8664	3.5179	0.588515	0.288467	3.46157	5.07042	-1.18669	1.98641	4.45087	2.56143	5.88224	1.09947	4.14533	3.24997	4.84635	1.90635	-4.88289	2.96287	-1.14029	2.34047	-3.77242	5.53835	3.03186	-0.0182106	4.69749	-1.13069	4.81586	2.71531	3.30182	4.02759	6.82869	0.904164
TCGA-EW-A1J5-01A	Low_risk_group	-0.615875	4.32333	3.31588	5.41194	4.29671	8.18788	3.45812	4.45308	1.90437	3.39871	5.07006	-2.389	3.40913	3.47689	4.36896	5.15405	2.5622	3.69017	0.205992	0.704369	2.83403	4.98168	-1.41336	2.12995	4.44866	2.93313	5.8346	1.44007	4.19327	3.00138	4.94481	1.26383	-4.90364	2.77069	-1.21103	2.44434	-3.92743	5.54509	3.18019	-0.0712995	4.42108	-1.36151	5.05695	2.61289	3.19148	3.813	6.85047	0.786457
TCGA-EW-A1J6-01A	Low_risk_group	-0.548845	4.50548	2.98865	5.41203	4.42619	8.30512	3.47963	4.10431	1.82236	2.75904	5.1502	-2.79655	3.54587	3.60876	5.04571	4.84979	2.86965	3.71488	0.648785	0.218769	2.59773	4.99013	-1.17763	2.65246	4.46161	2.67676	5.78379	1.06862	3.67904	2.71918	4.86354	0.656936	-5.64533	2.92357	-1.18394	2.84015	-4.22884	5.55494	4.40678	-0.074545	4.85982	-1.59192	5.1325	2.66831	4.19338	3.69537	7.02201	1.13825
TCGA-EW-A1P0-01A	Low_risk_group	-0.512371	4.46576	3.39339	5.41723	4.37658	8.31772	3.50424	4.08977	2.11145	3.33229	5.21653	-2.28811	3.31111	3.18553	4.67166	5.00545	3.15973	4.1936	0.369176	0.536767	3.01294	5.05835	-1.20502	2.28541	4.46602	3.06526	5.80346	2.15362	4.07884	3.1798	4.92319	2.10029	-4.16488	2.92638	-1.13679	3.15081	-4.02524	5.55299	3.2182	-0.0464147	4.61671	-0.858131	4.96199	2.69718	3.36346	3.95429	6.84132	1.06082
TCGA-EW-A1P1-01A	Low_risk_group	-0.557323	3.11796	2.91851	5.52497	3.46297	8.29242	3.49906	4.31632	0.992866	2.83296	5.66736	-3.32556	3.42709	2.01022	2.73093	4.70441	2.23566	3.07733	-0.943283	0.192353	2.11737	4.23866	-1.67038	2.91058	4.40878	2.29292	5.99595	0.734235	3.35045	1.65646	4.74448	-0.309346	-5.79685	2.76897	-1.42744	0.640632	-3.84581	5.60941	3.29166	-0.275801	4.32372	-1.71861	4.30925	2.39287	3.3791	3.63652	6.60742	0.0791965
TCGA-EW-A1P3-01A	Low_risk_group	-0.70394	3.45652	3.20962	5.42292	3.9325	8.27482	3.44533	4.14259	1.7967	3.17909	5.24248	-2.80139	3.6397	3.49872	4.24147	4.97042	2.82608	3.64686	0.734315	0.298259	3.48219	4.81565	-1.44885	1.98833	4.44712	2.93821	5.89671	1.72938	3.78103	2.57115	5.01822	1.37596	-5.86267	2.97103	-1.36847	2.46835	-3.70494	5.56787	3.14733	-0.0140653	4.52154	-1.56759	4.88094	2.66638	3.45017	3.85951	6.91461	0.891043
TCGA-EW-A1P6-01A	Low_risk_group	-0.699513	3.42674	3.37354	5.46698	3.92035	8.19964	3.39577	4.15118	1.61595	2.69367	4.71832	-3.07172	3.34721	3.92627	3.96776	4.99549	3.41426	2.76517	0.723965	0.157064	2.67596	4.58869	-1.56499	1.5318	4.44377	2.82074	5.8595	0.666508	3.74736	2.69017	4.91987	1.50074	-4.84827	2.89565	-1.16377	2.82178	-3.46725	5.55926	3.35298	0.00300014	4.27094	-1.34595	4.59256	2.80058	3.39159	3.64561	6.59655	0.944503
TCGA-EW-A1PA-01A	Low_risk_group	-0.579591	4.48891	2.08447	5.42506	4.34079	8.24966	3.51532	3.95226	1.77276	3.45812	5.18116	-2.56474	3.60335	3.60562	4.33594	5.5259	2.82458	3.78633	0.12456	0.991958	3.34445	4.8968	-1.293	2.33937	4.47559	2.899	5.87113	2.5896	4.18366	2.97863	4.92063	1.76438	-4.54778	2.89628	-1.14135	3.05399	-3.06217	5.54028	3.15402	0.00938815	4.51873	-1.62748	4.98857	2.7488	3.70047	3.74968	7.05608	1.41996
TCGA-EW-A1PE-01A	Low_risk_group	-0.721779	3.50003	3.29537	5.4538	4.32875	8.23535	3.37469	4.41853	2.03208	3.09924	5.38076	-2.84347	3.51877	3.37479	3.73271	4.96464	2.38976	2.87952	0.144005	0.425135	2.56498	4.57591	-1.68087	2.38816	4.40558	3.16181	5.99197	1.60651	3.81309	2.24036	4.86972	1.05665	-5.90667	2.93537	-1.36702	2.07706	-3.6996	5.55306	3.44759	-0.0203675	4.3518	-1.85601	4.65526	2.51124	3.62852	3.60025	6.77175	1.2905
TCGA-EW-A1PG-01A	Low_risk_group	-0.563465	3.45393	3.06198	5.56658	3.58867	8.27753	3.46652	4.45983	1.30301	2.95751	5.72596	-3.74503	3.21278	2.99813	3.22219	4.70457	2.8193	2.8516	-0.296978	0.36675	1.9842	4.44075	-1.58613	2.55746	4.40261	2.07555	5.91831	0.298107	3.65567	2.38366	4.70252	0.270005	-5.03195	2.68526	-1.39094	0.866526	-4.5756	5.59709	2.94216	-0.232792	4.52367	-1.37215	4.24535	2.44423	3.10194	3.74272	6.50995	0.0487805
TCGA-EW-A2FV-01A	Low_risk_group	-0.768134	3.26952	3.15984	5.44957	4.26229	8.17212	3.44061	4.34368	2.13021	3.12126	5.18431	-2.8183	3.52678	3.32775	3.45592	4.85522	2.63262	3.91509	-0.189801	0.298997	2.81798	4.88494	-1.85796	2.48466	4.43108	2.83255	5.86751	0.814234	3.45803	2.20823	4.85755	1.13866	-5.13451	2.9084	-1.27512	2.29423	-4.01705	5.60023	3.87429	-0.00832595	4.01346	-1.77296	4.67077	2.61484	3.19952	3.4535	6.8285	0.490689
TCGA-EW-A3E8-01B	Low_risk_group	-0.591151	3.71849	3.38154	5.35696	3.92155	8.2393	3.47431	4.01403	1.47605	2.73339	5.19369	-2.89908	3.32258	2.92384	3.88817	4.88833	2.25698	3.27173	-0.0834496	0.307372	2.81887	4.62021	-1.57832	2.53649	4.44325	2.7837	5.83449	1.88329	3.54957	1.89487	4.99289	0.672379	-6.15891	2.90532	-1.3719	2.42412	-4.25733	5.57111	3.21639	-0.121238	4.46042	-1.69113	4.8582	2.61968	3.4655	3.66114	6.88985	0.165162
TCGA-EW-A3U0-01A	Low_risk_group	-0.554705	3.82923	2.20259	5.37663	3.75868	8.19619	3.61561	4.46562	1.12319	3.19153	5.18431	-2.86417	3.13685	2.24127	3.47724	4.6165	2.87501	3.63095	-1.18205	0.713367	1.69111	4.61046	-2.04101	3.00647	4.49083	1.74016	5.89843	1.33062	3.42709	1.88619	4.93018	-0.454033	-6.07084	2.73217	-1.31722	1.06072	-5.20595	5.63868	3.35622	-0.298342	3.73758	-2.26319	4.98118	2.54319	3.02697	3.49926	6.62122	-0.262346
TCGA-EW-A424-01A	Low_risk_group	-0.633357	3.36557	3.17904	5.44772	3.90797	8.3316	3.47724	4.10841	1.45345	2.69705	5.49549	-2.96129	3.21443	2.88611	4.0145	4.89016	3.17287	3.42687	-0.125013	0.236594	3.09981	4.64023	-1.65034	2.182	4.45067	2.55072	5.83578	1.15292	3.62032	2.40749	5.08503	1.02208	-6.12782	2.94321	-1.30912	2.25974	-4.34108	5.56127	3.27863	-0.12491	4.26473	-1.66311	4.19945	2.70729	3.67237	3.63185	6.60096	0.0969697
TCGA-EW-A6SB-01A	Low_risk_group	-0.840213	3.7006	3.0654	5.35517	4.59469	8.01143	3.48801	4.5544	1.96786	3.40755	5.34068	-3.31458	3.58034	1.93241	4.50045	4.82589	2.74607	3.75906	-1.28225	0.711223	1.87178	4.66984	-2.41317	2.64188	4.46879	1.48811	5.95294	0.302221	3.14451	1.70673	4.97077	0.441865	-6.59239	2.63689	-1.2767	1.87968	-5.5593	5.75712	2.85388	-0.179923	3.14232	-2.22466	5.1941	2.57214	2.4213	3.4052	6.2682	-0.309354
TCGA-EW-A6SC-01A	Low_risk_group	-0.585113	3.60002	3.147	5.4536	3.54411	8.27205	3.48741	4.21842	1.37038	2.99839	5.02313	-3.13321	3.2076	3.33855	3.84525	4.62059	3.07312	3.30927	-0.236708	0.0606102	2.66404	4.52351	-1.48269	2.60211	4.44877	2.33558	5.88492	0.643512	3.74304	2.45829	4.90059	0.527069	-5.48137	2.93634	-1.33336	1.55897	-4.60619	5.55308	3.55407	-0.134759	4.42606	-1.60769	4.23015	2.6743	3.15999	3.798	6.75962	-0.180718
TCGA-GI-A2C9-01A	Low_risk_group	-0.651244	3.13783	1.90445	5.43536	4.51198	8.24567	3.48796	4.395	1.10879	2.78611	5.99954	-3.05701	3.78295	2.36015	3.27158	5.07874	3.40395	3.13265	-1.08094	1.02164	2.21126	4.3135	-2.09382	2.27663	4.4389	2.58882	5.93137	-0.142589	3.36904	2.15422	5.00174	0.389971	-5.79206	2.79745	-1.17213	1.87727	-3.59872	5.69099	3.78579	-0.14764	3.57366	-2.09353	4.66353	2.50006	3.28536	3.41968	6.25733	0.5989
TCGA-GM-A2DF-01A	Low_risk_group	-0.701916	3.4724	2.28779	5.41927	4.30977	8.09184	3.51756	4.16971	1.53118	2.80332	5.60518	-3.18399	3.81694	1.41608	3.71573	4.58836	1.89742	3.35418	-1.2918	0.780947	2.15336	4.65971	-2.01764	2.46986	4.44735	1.99627	5.94544	1.08406	3.23582	1.77047	4.95909	0.413186	-5.83375	2.72969	-1.39347	1.36091	-4.5926	5.75023	2.90333	-0.199389	3.30677	-2.45605	5.07753	2.459	3.57296	3.15222	6.51217	0.0316505
TCGA-GM-A2DI-01A	Low_risk_group	-0.587385	3.89388	3.27089	5.43157	3.89717	8.16555	3.46875	4.42931	1.28751	3.01306	5.13807	-3.24737	3.14611	2.84711	3.62371	4.94937	2.45732	3.25803	-0.730163	0.147565	2.26918	4.44293	-1.60258	2.6277	4.42728	2.64168	5.92256	1.12495	3.61423	1.88628	4.82056	0.0772803	-5.60474	2.74446	-1.31878	1.31782	-4.28897	5.57471	3.47473	-0.192304	4.32604	-1.81289	4.59494	2.5109	3.19193	3.62208	6.90321	0.199123
TCGA-GM-A2DK-01A	Low_risk_group	-0.594388	3.34467	2.61394	5.45798	4.24912	8.30755	3.49119	3.95713	1.77516	3.05719	5.54316	-2.7797	3.83668	2.75826	3.49997	5.06763	2.0384	3.94318	0.614512	0.0203426	3.30133	4.81917	-1.43569	2.57052	4.42635	2.65167	5.85732	2.04406	3.53709	1.91272	4.87846	0.947109	-5.93973	2.9219	-1.40314	2.51854	-3.1023	5.58725	3.82119	-0.0652796	4.29444	-1.95644	4.70745	2.54325	4.41341	3.62254	7.01121	1.29943
TCGA-GM-A2DL-01A	Low_risk_group	-0.682169	2.76765	3.19025	5.52634	3.7348	8.24303	3.43625	4.14483	1.27186	2.85038	5.63977	-3.44377	3.52892	2.75452	3.49245	4.98714	2.87862	2.78128	-0.356844	0.163394	2.65914	4.32051	-1.6292	2.6374	4.41682	2.30015	5.98859	1.23739	3.43434	1.92838	4.99741	0.743741	-5.86104	3.02751	-1.3549	1.61389	-4.02215	5.6137	3.18272	-0.130129	4.12787	-1.98329	4.5576	2.60022	2.8107	3.56542	6.6405	0.449615
TCGA-GM-A2DM-01A	Low_risk_group	-0.489203	4.34216	3.68073	5.43277	4.27576	8.33675	3.42626	4.25742	1.77165	2.70906	5.47738	-3.20398	3.40517	3.45088	4.55419	5.1743	2.37896	3.85899	0.602244	0.4537	2.33886	4.47859	-1.25738	2.34687	4.42095	2.9665	5.83901	1.39661	3.89027	2.65959	4.86181	1.43914	-4.70655	2.8396	-1.32023	3.11117	-3.70474	5.60084	3.00889	-0.0583701	4.73135	-1.35927	4.76257	2.55288	4.05519	3.80827	6.89957	0.99553
TCGA-GM-A2DN-01A	Low_risk_group	-0.712417	3.51151	3.25382	5.40568	4.11214	8.18382	3.42785	4.52435	1.95354	3.23603	5.24579	-2.92867	3.50735	3.15725	3.79221	4.83088	2.69003	3.18345	-0.0900555	0.427314	2.30356	4.79587	-1.70502	1.91975	4.43783	2.50285	5.95911	0.957652	3.63754	2.12179	4.91128	0.359822	-5.81022	2.84172	-1.25128	1.6604	-4.74174	5.59911	3.12066	-0.0853405	4.22512	-1.74739	4.80158	2.57099	3.17774	3.82844	6.52758	-0.0866819
TCGA-GM-A2DO-01A	Low_risk_group	-0.579121	4.66164	3.47944	5.28659	3.95866	8.11457	3.52329	4.33031	1.50325	3.09433	4.32807	-3.07708	3.20711	2.517	4.63912	4.37406	1.3619	3.75508	-0.766163	0.462567	2.0229	4.94848	-1.74494	2.43081	4.48402	2.30566	5.73422	0.839311	3.48053	1.97979	4.84946	-0.113234	-5.56466	2.65721	-1.28453	2.43913	-5.69791	5.62262	2.88879	-0.185163	4.40986	-1.78355	5.18773	2.5934	2.99451	3.6023	7.05373	-0.56489
TCGA-GM-A3XG-01A	Low_risk_group	-0.587657	3.368	3.15287	5.44503	3.80164	8.30609	3.49407	4.01561	1.51503	2.54144	5.73251	-3.4266	3.45038	2.76093	3.70325	4.90278	2.06808	3.56635	0.31685	0.390619	2.81775	4.56359	-1.69477	2.096	4.44012	2.37536	5.89135	1.71442	3.55136	2.09321	4.91188	0.605424	-5.89661	2.81411	-1.45226	2.4728	-3.73115	5.57429	2.67397	-0.130971	4.51326	-1.42866	4.40775	2.58804	3.68118	3.65141	6.71273	0.452662
TCGA-GM-A5PV-01A	Low_risk_group	-0.693711	3.83374	3.52824	5.46754	4.39849	8.26297	3.38442	4.15629	2.08598	2.76799	5.48422	-3.2924	3.61981	4.01549	4.56744	5.12163	2.83567	3.5198	0.929408	0.341884	3.16374	4.78163	-1.54175	1.892	4.43081	2.75216	5.86129	1.48507	3.74363	2.59246	4.87738	1.74509	-5.54995	2.9336	-1.37978	3.33767	-3.76653	5.58163	2.95929	0.0177101	4.50673	-1.31959	4.92945	2.65467	3.55325	3.80879	6.81531	1.03053
TCGA-GM-A5PX-01A	Low_risk_group	-0.590182	3.09818	3.47523	5.4856	3.38419	8.36684	3.45078	3.95951	1.50932	2.72589	5.32512	-3.10765	3.40832	2.83885	3.37223	4.47124	2.96397	3.33584	0.125567	-0.195139	2.9561	4.46908	-1.5667	2.31362	4.4263	2.62112	5.90336	1.28362	3.417	2.01969	4.93821	0.877526	-6.50526	2.96491	-1.39373	1.79583	-4.49513	5.52502	2.8849	-0.192201	4.17736	-1.56792	4.67893	2.59496	3.05714	3.84546	6.56468	-0.00945367
TCGA-LD-A74U-01A	Low_risk_group	-0.590574	3.4426	2.88229	5.43248	3.8318	8.29016	3.46865	4.03185	1.42008	2.71939	5.58535	-3.10533	3.32816	2.56023	3.34262	4.92003	2.48732	2.95454	-0.376451	0.432744	2.62669	4.43115	-1.58545	2.66028	4.42633	2.80047	5.94387	1.96507	3.52954	1.86856	4.9872	0.27754	-6.03085	2.96996	-1.40812	1.8436	-3.5213	5.56519	3.27248	-0.136342	4.41318	-1.73035	4.3213	2.5755	3.56723	3.64395	6.70252	0.514171
TCGA-LD-A7W6-01A	Low_risk_group	-0.626391	3.998	2.99197	5.37817	3.90091	8.23183	3.48753	4.04988	1.49335	2.74356	5.10757	-2.81298	3.35447	3.17046	4.21513	4.87362	2.36769	3.85857	-0.146258	0.599349	2.62758	4.69581	-1.81461	2.33009	4.46373	2.68699	5.78009	1.12734	3.85356	2.61627	5.01542	1.04436	-5.47244	2.88073	-1.29757	2.52717	-3.8925	5.54554	3.01671	-0.0611462	4.4926	-1.51667	4.63789	2.69626	3.47034	3.80841	6.73692	0.570963
TCGA-LD-A9QF-01A	Low_risk_group	-0.646715	3.40214	3.74481	5.42924	4.18764	8.20284	3.46677	4.3379	1.53241	3.27608	5.46913	-3.09772	3.48047	1.45565	3.49128	4.41645	0.857892	3.02321	-0.815631	0.384639	2.34026	4.65852	-1.85976	2.55488	4.41324	2.46888	5.96961	1.45504	3.25314	1.10646	4.85283	-0.205484	-6.8552	2.72877	-1.57899	1.30891	-4.84025	5.64578	3.20046	-0.22691	4.30781	-1.93263	4.70027	2.32316	3.6037	3.51869	6.75084	-0.305399
TCGA-LL-A440-01A	Low_risk_group	-0.460105	3.55894	3.07595	5.4355	3.68389	8.33839	3.53188	4.05943	0.712043	2.69661	5.53097	-3.10486	3.15959	1.82463	3.04994	4.84191	1.84631	2.86849	-0.889282	0.447218	2.43023	4.28239	-1.60109	3.06161	4.42294	2.62444	5.93703	1.57269	3.39971	1.52896	4.92307	-0.349892	-6.16885	2.80555	-1.50956	1.13006	-3.71805	5.5545	3.45376	-0.28159	4.4075	-1.90089	4.214	2.43314	3.7668	3.53956	6.73058	0.121414
TCGA-LL-A441-01A	Low_risk_group	-0.575614	4.18191	2.36948	5.3384	4.17775	8.20634	3.56801	4.26753	1.08416	3.06172	5.39929	-2.78361	3.26512	1.98388	3.78065	4.93651	2.30694	3.1443	-1.25931	0.730352	1.77982	4.65344	-1.88156	3.03088	4.48046	2.1966	5.90737	0.834243	3.44739	1.93662	5.01281	-0.0579527	-5.9466	2.71137	-1.23976	1.49555	-4.41808	5.61085	3.5696	-0.230091	4.0461	-2.02286	4.6906	2.58309	3.50057	3.51213	6.70572	0.232357
TCGA-LL-A442-01A	Low_risk_group	-0.527293	4.70068	3.57954	5.40069	4.20529	8.32339	3.4384	4.11321	2.21304	2.92972	5.29038	-2.60588	3.2925	3.73015	5.05714	5.05273	2.95988	4.11763	0.930958	0.567706	2.83526	4.63811	-1.1376	2.2571	4.44274	3.27197	5.80867	2.27069	4.03628	3.15442	4.95745	1.91172	-4.18526	2.983	-1.18044	3.47755	-3.18075	5.5636	3.18193	0.0210985	4.7045	-1.4885	4.90209	2.71157	4.01498	3.90258	6.99849	1.07157
TCGA-LL-A50Y-01A	Low_risk_group	-0.794705	3.42426	4.04059	5.4063	4.37593	8.21624	3.40827	4.01887	2.34372	2.95108	5.15944	-3.21092	3.58368	3.02748	4.41813	4.87454	2.47445	4.01735	0.578312	-0.0267693	3.32068	4.73309	-1.87502	1.74323	4.43456	2.373	5.81267	2.25722	3.52339	2.07604	5.08726	1.58296	-6.56198	2.99566	-1.56367	3.51277	-4.35601	5.63614	2.54144	-0.023728	4.03207	-1.89666	4.94453	2.66796	3.50922	3.72804	6.67016	0.13262
TCGA-LL-A5YL-01A	Low_risk_group	-0.833532	2.7303	3.79881	5.46455	4.28668	8.2205	3.39544	4.16451	2.27071	3.17207	5.55096	-2.93166	3.6555	2.92868	3.37745	4.78624	3.29999	3.80487	0.673655	-0.227369	3.22489	4.74784	-1.84546	1.5014	4.4262	2.69208	5.92941	1.83124	3.13218	1.59951	5.04425	1.34023	-6.96449	2.97156	-1.45466	2.34039	-4.50566	5.62708	2.79705	-0.0467255	3.87397	-1.96161	5.17115	2.61298	3.2692	3.6785	6.61064	-0.0794421
TCGA-LL-A5YM-01A	Low_risk_group	-0.7043	3.66809	4.14731	5.4605	4.2679	8.33158	3.50991	3.75564	2.27615	3.02223	6.09486	-2.59572	3.85421	1.4453	4.33639	5.0623	2.66389	5.34053	0.164776	-0.30831	3.62747	4.58555	-1.89612	2.47525	4.44638	2.35535	5.89423	3.36754	3.41153	1.92757	5.16279	1.67238	-6.94401	3.22327	-1.58778	3.69894	-3.86947	5.73223	2.50311	-0.125101	4.02091	-1.68724	5.25982	2.62562	3.89221	3.4002	6.84251	0.441102
TCGA-LL-A5YN-01A	Low_risk_group	-0.792542	3.62086	3.80403	5.33006	4.46631	8.12624	3.47975	4.23032	1.82892	3.15496	5.15265	-2.89147	3.53026	2.15312	4.68239	4.64944	2.17505	4.02158	-0.397975	0.0961143	3.1852	4.9463	-2.11701	2.31672	4.45363	2.1704	5.85399	1.9046	3.37619	1.63521	5.06474	0.855931	-6.75896	2.81334	-1.5094	2.26363	-5.15272	5.69174	2.83996	-0.13876	3.90117	-1.955	5.50219	2.58385	3.27471	3.39396	6.80865	-0.279909
TCGA-LL-A5YO-01A	Low_risk_group	-0.79172	3.96503	3.60907	5.37703	4.43344	8.08292	3.46134	4.34154	2.06349	3.34126	5.33724	-2.89514	3.55177	2.42525	4.24675	4.5121	2.34529	3.13578	-0.947951	0.521783	2.35059	5.02721	-2.16265	2.67227	4.44918	1.98605	5.88454	1.50904	3.27038	1.53567	4.88184	0.377384	-6.29774	2.84348	-1.4296	2.10445	-5.09143	5.69274	2.74092	-0.113588	3.70859	-2.24796	5.4091	2.56952	3.49393	3.50212	6.57262	-0.0813212
TCGA-LL-A5YP-01A	Low_risk_group	-0.639715	3.29159	2.91931	5.48311	4.0865	8.26986	3.56864	4.24019	1.34447	2.96495	5.87567	-2.98269	3.41192	1.75794	2.65324	4.77199	3.61282	3.5041	-1.26191	0.824984	2.23369	4.32365	-1.95325	2.90681	4.44604	1.83229	6.00957	1.62851	3.41789	1.95143	5.06133	0.229055	-6.23511	2.94464	-1.45724	1.2759	-3.97676	5.68685	3.12983	-0.271131	3.55082	-2.0973	4.27791	2.60842	3.42385	3.34055	6.32631	-0.165321
TCGA-LL-A6FQ-01A	Low_risk_group	-0.784581	3.27695	4.29091	5.42914	4.26004	8.21929	3.43327	3.88623	2.26267	2.8082	5.62384	-3.22232	3.79887	2.30562	4.44702	5.10664	2.32179	4.25091	0.539417	0.154191	3.6527	4.71358	-1.95823	2.14816	4.43332	2.4095	5.85999	3.0288	3.43956	1.75739	5.08042	1.63023	-6.91755	3.06773	-1.573	3.93694	-4.27925	5.69083	2.27304	-0.0300785	4.22688	-1.83972	5.19048	2.6517	3.54785	3.52927	6.81922	0.413181
TCGA-LL-A73Y-01A	Low_risk_group	-0.561631	3.58482	1.89003	5.4359	3.5724	8.3412	3.53838	4.28634	1.11421	2.76067	5.49354	-3.05404	3.25159	1.92782	3.0814	4.76636	2.57529	3.33992	-1.14967	0.651274	2.22998	4.35941	-1.90002	2.65197	4.45219	2.46983	5.93593	0.350231	3.50703	2.18817	4.95591	-0.162554	-5.20339	2.80569	-1.39523	1.30874	-3.37	5.58597	3.80748	-0.217556	3.83084	-1.94417	3.7729	2.54826	3.77664	3.44694	6.48861	0.786433
TCGA-MS-A51U-01A	Low_risk_group	-0.576011	3.43003	3.13733	5.43698	4.06087	8.29205	3.46605	4.08569	1.32279	2.7629	5.43424	-2.99998	3.19509	2.8464	3.15314	5.14874	2.41726	3.20013	-0.175898	0.52938	2.78655	4.59722	-1.65245	2.42346	4.43701	3.13021	5.86886	1.94915	3.60975	2.01676	4.95356	0.604702	-5.81658	2.90011	-1.422	2.46163	-3.31675	5.53262	3.2591	-0.103592	4.41734	-1.64581	4.32416	2.60339	3.97991	3.5618	6.67789	0.827231
TCGA-OL-A5D7-01A	Low_risk_group	-0.740128	4.36566	2.93082	5.28251	4.44969	7.97974	3.60539	4.42068	1.94476	3.04881	5.11555	-3.04958	3.28709	1.52543	4.8649	4.5173	3.10011	4.27415	-1.56795	1.05927	1.55844	5.09324	-2.42251	2.49524	4.51401	1.06244	5.78459	0.617251	3.70815	2.41607	5.11222	0.559121	-6.28547	2.64384	-1.20641	1.94659	-5.53794	5.80185	2.43752	-0.188215	3.27958	-2.01835	5.43282	2.7283	3.04296	3.08885	6.41974	-0.874468
TCGA-OL-A5D8-01A	Low_risk_group	-0.561188	4.63216	3.25077	5.33976	4.15204	8.22175	3.49559	4.16072	2.03604	2.91794	5.01042	-2.77405	3.46869	2.96341	4.76653	4.73271	2.60568	4.16493	0.586361	0.227815	2.79919	4.8483	-1.46939	2.05765	4.47505	2.5629	5.82646	2.02893	4.27293	3.25422	5.03798	0.95388	-4.95691	2.94599	-1.27073	3.39858	-3.42344	5.5546	2.72298	-0.036141	4.54041	-1.01949	5.00679	2.80939	3.86943	3.86725	6.97559	1.33841
TCGA-OL-A5DA-01A	Low_risk_group	-0.577252	4.05947	2.81955	5.40943	4.17566	8.28047	3.47101	4.18235	1.77111	2.7333	5.10842	-3.06631	3.23124	3.36874	4.36007	4.7749	3.12336	3.21426	0.224393	0.0572296	3.14848	4.61938	-1.49377	2.01524	4.46227	2.3876	5.83643	1.24919	4.16185	3.15985	5.01995	1.47958	-5.04224	2.91058	-1.25096	2.32932	-3.82404	5.53839	2.93791	-0.0876826	4.51517	-1.23202	4.57614	2.78657	3.21594	3.75721	6.90857	0.976017
TCGA-OL-A5RU-01A	Low_risk_group	-0.665844	4.14576	3.88752	5.41895	4.1781	8.22719	3.39955	4.25382	2.00452	2.99601	5.21884	-2.85504	3.3454	3.00548	4.25251	5.12058	2.50112	3.41121	0.397545	0.333129	2.63691	4.55348	-1.53789	2.15553	4.41815	2.81466	5.87919	2.14553	3.72315	2.16385	4.9963	0.991634	-5.76623	2.86955	-1.4427	2.48863	-3.88163	5.58832	2.97815	-0.0443491	4.24514	-1.72702	4.87947	2.62411	3.89115	3.83989	6.7306	0.483375
TCGA-OL-A5RV-01A	Low_risk_group	-0.601125	3.98844	3.13851	5.41437	4.11179	8.24978	3.44479	4.30912	1.86889	2.81104	5.34106	-2.95724	3.50147	3.54044	4.0322	5.24489	2.41406	3.23448	0.655006	0.679934	2.68593	4.69677	-1.39526	1.93509	4.4371	2.9012	5.85746	1.79287	4.05136	2.63855	4.97641	0.811821	-4.97454	2.85492	-1.31945	2.8003	-3.23601	5.53517	2.96517	0.00519844	4.66393	-1.39373	4.51439	2.68535	4.21968	3.91868	6.72488	0.892072
TCGA-OL-A5RX-01A	Low_risk_group	-0.611606	3.81224	3.34285	5.41293	3.84069	8.26971	3.45411	4.22884	1.68694	2.6151	5.29551	-3.12781	3.38841	2.8429	3.88147	4.91922	2.58989	3.48391	0.00566237	0.383764	2.61282	4.52801	-1.62268	1.88609	4.43508	2.55385	5.88156	1.29524	3.74972	2.29231	4.94879	0.532329	-5.64546	2.76204	-1.3985	2.09275	-4.05125	5.55359	2.90602	-0.0954726	4.47056	-1.50128	4.45159	2.61273	3.4426	3.8935	6.64714	0.159977
TCGA-OL-A5RY-01A	Low_risk_group	-0.741151	3.05282	3.35913	5.46094	3.85581	8.15618	3.45094	4.31677	1.49795	3.19606	5.44739	-3.3534	3.63771	2.06621	2.9289	4.81575	1.97924	2.95362	-0.833222	0.492687	2.25256	4.42049	-2.15508	2.47414	4.42154	2.13027	5.9718	1.46129	2.96029	0.931384	4.81201	-0.488023	-6.8181	2.76781	-1.54827	1.48495	-4.75541	5.66541	3.02974	-0.193563	3.87255	-2.34515	4.81997	2.4271	3.41992	3.49004	6.63966	-0.464373
TCGA-OL-A66I-01A	Low_risk_group	-0.672834	3.34674	2.49058	5.36037	4.29705	8.1274	3.55332	4.42369	1.24281	2.89632	5.39799	-3.28776	3.49757	1.68462	3.42841	4.56389	2.75895	3.14991	-1.7964	0.565163	1.67674	4.51052	-2.10934	2.8906	4.46154	1.4384	5.90158	0.207572	3.32676	1.67802	5.01112	-0.573604	-6.69059	2.69259	-1.29866	1.0297	-5.0412	5.70201	2.90514	-0.279549	3.45491	-2.24631	4.87064	2.56663	3.12318	3.29104	6.51241	-0.378021
TCGA-OL-A66L-01A	Low_risk_group	-0.725841	2.88534	4.24844	5.42719	3.89366	8.23195	3.46098	3.82441	1.72972	2.47058	5.39942	-3.35953	3.65118	1.90438	3.81918	4.53747	2.10555	3.7189	0.274504	-0.129099	3.19399	4.40676	-1.93055	2.44109	4.42165	2.20739	5.8861	2.02439	3.16806	1.22627	5.05351	0.76867	-7.57676	3.00224	-1.68617	2.24655	-4.60048	5.65006	2.75086	-0.157379	4.013	-2.01095	4.80083	2.54683	3.7042	3.54003	6.65772	-0.226074
TCGA-OL-A66N-01A	Low_risk_group	-0.677677	3.09587	3.8131	5.45266	4.34893	8.35114	3.43756	3.95371	1.522	2.62367	5.73043	-3.01773	3.73274	2.11812	3.53639	4.79068	2.83907	3.53381	0.464691	-0.0610522	3.00945	4.45417	-1.56048	1.98812	4.41961	2.76291	5.98619	2.65289	3.34955	1.6517	5.08559	1.06319	-6.82095	3.03674	-1.49087	2.38327	-3.36271	5.59795	3.05932	-0.126209	4.20146	-1.68644	4.53992	2.57261	4.01082	3.69701	6.77185	0.258929
TCGA-OL-A66P-01A	Low_risk_group	-0.811638	3.33891	4.65682	5.42784	4.61087	8.18319	3.44962	4.29951	1.79223	3.25623	5.71729	-2.94218	3.5873	1.88026	4.01679	5.03389	1.54076	3.4314	-0.810934	0.315058	2.84822	4.47071	-2.11352	2.80726	4.41268	2.34262	5.96166	2.74764	2.87337	0.738449	4.97115	0.591968	-7.5477	2.84717	-1.58274	2.43503	-4.95799	5.73608	2.83039	-0.176392	3.65285	-2.46472	5.3983	2.41657	3.72838	3.25183	6.77415	-0.623198
TCGA-OL-A6VQ-01A	Low_risk_group	-0.644655	3.37937	3.37889	5.48371	3.92163	8.2437	3.42819	4.26497	1.43284	2.71531	5.33601	-3.20236	3.38887	2.9995	3.48066	5.00733	2.67961	2.96138	0.164707	0.308108	2.48391	4.41219	-1.58924	2.32759	4.41283	2.74481	5.92148	0.739455	3.69313	2.21063	4.94259	0.479009	-5.58118	2.86277	-1.42903	1.64685	-3.60987	5.54397	3.26038	-0.0835585	4.27619	-1.69698	4.35854	2.58358	3.69135	3.7988	6.71016	0.640075
TCGA-OL-A6VR-01A	Low_risk_group	-0.603956	4.26376	3.3782	5.38486	4.34247	8.24848	3.44667	3.9717	1.75819	2.72048	5.31354	-2.89579	3.7243	3.39065	4.98778	5.12172	2.80195	3.93423	1.17549	0.666432	2.90251	5.00249	-1.39433	1.91223	4.45123	2.85257	5.74146	1.47614	4.08385	2.93504	4.96059	1.70053	-4.31667	2.92245	-1.28507	3.99119	-2.94686	5.60438	2.96426	0.0593807	4.79164	-0.960939	5.06408	2.72429	4.24844	3.88279	7.10047	1.38795
TCGA-PE-A5DE-01A	Low_risk_group	-0.727824	3.83205	3.4542	5.40931	4.35835	8.1764	3.43999	4.37271	1.9993	3.06568	5.27281	-2.99941	3.54535	2.20527	4.2576	5.01129	1.89136	3.49036	-0.271024	0.450648	2.58112	4.63773	-1.88362	2.67906	4.4264	2.40327	5.93236	1.60282	3.53539	1.69423	4.98247	0.36418	-6.77646	2.95047	-1.43973	2.265	-4.5853	5.62279	3.04674	-0.0799566	4.06708	-2.20071	4.9195	2.53143	3.51774	3.71292	6.79631	0.379188
TCGA-PL-A8LY-01A	Low_risk_group	-0.644305	3.49817	2.79707	5.42761	3.72676	8.23642	3.50986	4.08651	1.53153	2.72923	5.45468	-3.45813	3.34875	2.48745	3.7449	4.82351	2.32211	3.76777	-0.022004	0.599885	2.33214	4.65019	-1.87884	1.98715	4.45335	2.1819	5.87403	1.27278	3.45961	2.04051	4.94019	0.440766	-5.80677	2.73695	-1.40161	2.02681	-4.60131	5.61268	2.49878	-0.152751	4.37985	-1.52796	4.56802	2.59318	3.20469	3.55127	6.55405	-0.16771
TCGA-S3-A6ZG-01A	Low_risk_group	-0.632095	4.09111	2.87054	5.40201	4.03382	8.20425	3.43899	4.20454	1.54518	2.99	4.70534	-2.78339	3.37245	3.73511	4.10389	5.26314	3.01709	4.22989	0.458608	0.335248	2.4501	4.86939	-1.56588	1.8404	4.46332	2.89984	5.74783	1.34446	4.03706	2.86914	4.98805	0.842743	-5.06656	2.88696	-1.10996	3.13343	-3.44642	5.56001	2.8013	0.0204991	4.66617	-1.19849	4.98124	2.7813	3.24356	3.88168	6.93599	0.613604
TCGA-S3-A6ZH-01A	Low_risk_group	-0.788081	3.95214	2.99982	5.48366	4.65736	8.16957	3.39747	4.20034	2.48697	3.44227	4.94905	-2.38275	3.80946	3.38572	3.7317	5.867	3.5564	4.39605	1.38814	0.590442	3.72265	4.83858	-1.74464	1.71987	4.44585	2.77365	5.86467	2.92464	4.12702	2.90238	5.12905	2.03485	-5.33807	3.11103	-1.24402	4.27596	-2.10996	5.61978	3.02888	0.135514	4.42718	-1.19355	5.18698	2.83973	3.62003	3.87934	6.70543	2.29012
TCGA-S3-AA11-01A	Low_risk_group	-0.616278	3.91535	3.03304	5.37785	3.99003	8.27432	3.45343	4.16857	1.76476	2.78445	5.28647	-2.85531	3.32601	3.63659	4.02633	5.06637	3.12983	3.19272	0.822703	0.562838	2.59977	4.74178	-1.59981	2.13806	4.46501	2.74565	5.80379	1.85411	4.15879	2.98526	5.07849	1.30162	-4.70043	2.97572	-1.24347	3.31537	-3.6296	5.53288	2.87979	0.0312335	4.65254	-1.37757	4.64291	2.84347	3.94064	3.82467	6.75396	1.27033
TCGA-S3-AA15-01A	Low_risk_group	-0.639218	3.80906	3.06417	5.39105	3.71359	8.22205	3.57025	4.28719	1.07829	3.15664	5.4959	-2.99415	3.0811	0.927531	3.44626	4.42211	2.35827	3.35965	-1.62217	0.543908	1.55524	4.30994	-2.11869	3.12849	4.45615	1.88813	6.00302	0.968331	3.09744	1.23206	4.96326	-0.796993	-6.9975	2.77655	-1.44848	0.773676	-5.04904	5.67175	2.9615	-0.33779	3.71036	-2.36966	4.93331	2.48786	3.42894	3.42803	6.62362	-0.547897
TCGA-S3-AA17-01A	Low_risk_group	-0.684895	4.28872	3.28748	5.35592	4.86142	8.12872	3.47521	4.4425	1.88305	3.51393	5.21763	-2.22665	3.40077	2.515	4.58321	5.09663	2.50505	3.70829	-0.0832069	0.502896	2.84972	4.9519	-1.64945	2.37894	4.45322	2.63723	5.85694	2.60465	3.86463	2.26635	5.03316	0.945401	-5.61668	2.84192	-1.25482	2.26514	-4.09253	5.64271	3.46199	-0.0652965	4.28049	-1.77564	4.91075	2.59224	3.74582	3.54897	6.97569	0.427366
TCGA-W8-A86G-01A	Low_risk_group	-0.601098	3.70892	3.03895	5.40767	4.07043	8.31716	3.44724	4.04833	1.37929	2.52798	5.65143	-3.03685	3.36838	2.79914	3.98654	5.02182	2.41455	3.0771	0.401401	0.431219	3.08707	4.69625	-1.56573	2.1115	4.43738	2.93263	5.85935	1.91482	3.81743	2.42697	5.05955	0.9796	-5.81879	2.87473	-1.42135	2.51986	-3.0755	5.52587	3.00232	-0.0512463	4.53605	-1.55781	4.14711	2.65796	4.25133	3.73917	6.6435	1.11583
TCGA-WT-AB41-01A	Low_risk_group	-0.71033	3.6583	3.72411	5.3924	4.54133	8.18825	3.49255	4.06143	1.83729	3.25959	5.38898	-2.62937	3.59651	1.29589	4.38623	4.76338	1.96502	4.83967	-0.288134	-0.295241	3.54924	4.76873	-1.90869	2.22989	4.45068	2.19844	5.87884	2.4962	3.24234	1.47752	5.03721	1.26861	-7.55301	2.83392	-1.56195	2.46547	-5.02649	5.67231	3.13355	-0.187619	3.91473	-1.75394	5.43955	2.52299	3.54638	3.40795	6.77906	-0.255471
TCGA-WT-AB44-01A	Low_risk_group	-0.6705	3.42515	4.17963	5.48411	4.10727	8.28625	3.4123	4.33057	1.88452	2.81305	5.52341	-3.3054	3.49417	2.62946	3.92623	4.71348	2.74981	3.34423	0.718298	0.118477	3.00033	4.60921	-1.41098	2.05869	4.40407	2.48174	5.90246	2.12366	3.69852	2.13923	5.03023	1.00632	-6.356	2.88188	-1.58434	1.9502	-4.38536	5.58136	2.92383	-0.0917423	4.47436	-1.45988	4.46601	2.55456	3.75093	3.79034	6.48079	0.542244
TCGA-XX-A899-01A	Low_risk_group	-0.520993	3.76114	3.18112	5.41467	3.75266	8.24025	3.50894	4.24422	1.23168	2.80507	5.19654	-2.86792	3.17152	2.55433	3.63445	4.78474	2.05888	3.14121	-0.742616	0.374675	2.21923	4.57249	-1.56097	2.54621	4.43836	2.56277	5.86483	1.0843	3.56447	2.01686	4.89312	0.270263	-5.61071	2.74632	-1.29743	1.3873	-4.32966	5.5876	3.4469	-0.208835	4.33287	-1.72917	4.46905	2.5309	3.70213	3.63444	6.76429	-0.0323899
TCGA-XX-A89A-01A	Low_risk_group	-0.537404	3.23319	2.91179	5.45343	3.75921	8.31555	3.46778	4.06794	1.01455	2.86564	5.58662	-3.2026	3.14708	2.41931	3.27732	4.68253	2.48457	2.26921	-0.719906	0.232725	2.1447	4.35274	-1.47092	3.06432	4.42299	2.52474	5.96016	1.31667	3.4226	1.52081	4.92184	-0.375824	-6.26067	2.97328	-1.42588	1.31867	-4.26576	5.57265	3.8955	-0.177003	4.48714	-1.82697	4.45808	2.54754	3.48501	3.68906	6.73667	0.00399138
TCGA-Z7-A8R5-01A	Low_risk_group	-0.685888	3.16643	3.44081	5.43972	3.91472	8.23584	3.45828	4.1027	1.528	2.64775	5.69276	-3.55949	3.52964	2.14338	3.49477	4.64779	1.91742	3.42574	-0.189521	0.0922544	2.67722	4.56409	-1.88873	2.29568	4.42097	2.11982	5.91181	1.58372	3.17753	1.35275	4.90631	0.0472383	-6.87826	2.79945	-1.57024	1.87844	-4.487	5.61628	2.62501	-0.191547	4.11149	-1.8977	4.89022	2.47087	3.43736	3.4928	6.5396	-0.0348795
TCGA-Z7-A8R6-01A	Low_risk_group	-0.790792	3.3059	3.29419	5.40528	4.17468	8.10041	3.45068	4.08849	1.84042	3.01092	4.95804	-3.21173	3.50319	3.31901	4.06715	5.16329	3.76647	3.47996	0.499291	0.556343	2.73709	4.87145	-1.92261	1.95922	4.47184	2.03371	5.78549	1.25169	3.87956	2.54099	5.07626	1.08436	-5.98909	3.05193	-1.29411	3.55412	-4.03522	5.64353	2.73061	0.0481863	4.26365	-1.80002	4.75973	2.86528	2.96974	3.64319	6.78151	0.43147
[truncated: 90 more columns]
