# Supplementary material for: Identification and validation of prognostic genes associated with T-cell exhaustion and macrophage polarization in breast cancer
Source: Front Endocrinol (Lausanne). 2025 May 27;16:1556496. doi: 10.3389/fendo.2025.1556496 (PMC12148895; doi:10.3389/fendo.2025.1556496)
Supplement: Supplementary file 5 [file Table5.xlsx]

## Sheet: Sheet1
Supplementary Table 5 The IC50 values of 84 kinds of drugs
	Gene	.y.	group1	group2	p	p.adj	p.format	p.signif	method
1	PD.0332991	value	Low_risk_group	High_risk_group	1.5551e-24	2.1e-22	< 2e-16	****	Wilcoxon
2	AZD6244	value	Low_risk_group	High_risk_group	6.00007e-21	8.2e-19	< 2e-16	****	Wilcoxon
3	Nutlin.3a	value	Low_risk_group	High_risk_group	4.83736e-17	6.6e-15	< 2e-16	****	Wilcoxon
4	LFM.A13	value	Low_risk_group	High_risk_group	8.90823e-15	1.2e-12	8.9e-15	****	Wilcoxon
5	PD.0325901	value	Low_risk_group	High_risk_group	1.03057e-11	1.4e-09	1e-11	****	Wilcoxon
6	Erlotinib	value	Low_risk_group	High_risk_group	1.16418e-11	1.5e-09	1.2e-11	****	Wilcoxon
7	RDEA119	value	Low_risk_group	High_risk_group	2.39966e-11	3.2e-09	2.4e-11	****	Wilcoxon
8	CI.1040	value	Low_risk_group	High_risk_group	5.31157e-11	7e-09	5.3e-11	****	Wilcoxon
9	AG.014699	value	Low_risk_group	High_risk_group	1.62094e-10	2.1e-08	1.6e-10	****	Wilcoxon
10	Bosutinib	value	Low_risk_group	High_risk_group	1.86414e-10	2.4e-08	1.9e-10	****	Wilcoxon
11	MS.275	value	Low_risk_group	High_risk_group	4.13532e-10	5.3e-08	4.1e-10	****	Wilcoxon
12	PF.4708671	value	Low_risk_group	High_risk_group	1.45886e-09	1.9e-07	1.5e-09	****	Wilcoxon
13	AP.24534	value	Low_risk_group	High_risk_group	2.59514e-09	3.3e-07	2.6e-09	****	Wilcoxon
14	CCT007093	value	Low_risk_group	High_risk_group	9.79613e-09	1.2e-06	9.8e-09	****	Wilcoxon
15	AS601245	value	Low_risk_group	High_risk_group	1.69085e-08	2.1e-06	1.7e-08	****	Wilcoxon
16	AUY922	value	Low_risk_group	High_risk_group	4.59744e-08	5.7e-06	4.6e-08	****	Wilcoxon
17	X17.AAG	value	Low_risk_group	High_risk_group	6.01612e-08	7.3e-06	6e-08	****	Wilcoxon
18	JNK.Inhibitor.VIII	value	Low_risk_group	High_risk_group	7.52887e-08	9.1e-06	7.5e-08	****	Wilcoxon
19	Temsirolimus	value	Low_risk_group	High_risk_group	1.28655e-07	1.5e-05	1.3e-07	****	Wilcoxon
20	Bryostatin.1	value	Low_risk_group	High_risk_group	1.50903e-07	1.8e-05	1.5e-07	****	Wilcoxon
21	Axitinib	value	Low_risk_group	High_risk_group	6.54052e-07	7.7e-05	6.5e-07	****	Wilcoxon
22	BMS.536924	value	Low_risk_group	High_risk_group	1.46972e-06	0.00017	1.5e-06	****	Wilcoxon
23	Gefitinib	value	Low_risk_group	High_risk_group	1.49811e-06	0.00017	1.5e-06	****	Wilcoxon
24	Nilotinib	value	Low_risk_group	High_risk_group	1.80111e-06	0.00021	1.8e-06	****	Wilcoxon
25	GDC.0449	value	Low_risk_group	High_risk_group	1.88978e-06	0.00022	1.9e-06	****	Wilcoxon
26	CEP.701	value	Low_risk_group	High_risk_group	2.00021e-06	0.00023	2e-06	****	Wilcoxon
27	BMS.754807	value	Low_risk_group	High_risk_group	3.01805e-06	0.00034	3e-06	****	Wilcoxon
28	A.443654	value	Low_risk_group	High_risk_group	3.36938e-06	0.00037	3.4e-06	****	Wilcoxon
29	VX.702	value	Low_risk_group	High_risk_group	6.19756e-06	0.00068	6.2e-06	****	Wilcoxon
30	Cytarabine	value	Low_risk_group	High_risk_group	6.52628e-06	0.00071	6.5e-06	****	Wilcoxon
31	DMOG	value	Low_risk_group	High_risk_group	1.11054e-05	0.0012	1.1e-05	****	Wilcoxon
32	Lenalidomide	value	Low_risk_group	High_risk_group	1.16654e-05	0.0012	1.2e-05	****	Wilcoxon
33	NVP.BEZ235	value	Low_risk_group	High_risk_group	1.5491e-05	0.0016	1.5e-05	****	Wilcoxon
34	ATRA	value	Low_risk_group	High_risk_group	1.84502e-05	0.0019	1.8e-05	****	Wilcoxon
35	PF.02341066	value	Low_risk_group	High_risk_group	2.05653e-05	0.0021	2.1e-05	****	Wilcoxon
36	AZD.2281	value	Low_risk_group	High_risk_group	3.55186e-05	0.0037	3.6e-05	****	Wilcoxon
37	CGP.082996	value	Low_risk_group	High_risk_group	3.64763e-05	0.0037	3.6e-05	****	Wilcoxon
38	Bexarotene	value	Low_risk_group	High_risk_group	4.24298e-05	0.0043	4.2e-05	****	Wilcoxon
39	Vorinostat	value	Low_risk_group	High_risk_group	4.40924e-05	0.0044	4.4e-05	****	Wilcoxon
40	AZ628	value	Low_risk_group	High_risk_group	5.08806e-05	0.005	5.1e-05	****	Wilcoxon
41	Z.LLNle.CHO	value	Low_risk_group	High_risk_group	0.000167952	0.016	0.00017	***	Wilcoxon
42	NSC.87877	value	Low_risk_group	High_risk_group	0.000180343	0.017	0.00018	***	Wilcoxon
43	ABT.263	value	Low_risk_group	High_risk_group	0.000211942	0.02	0.00021	***	Wilcoxon
44	Roscovitine	value	Low_risk_group	High_risk_group	0.00028435	0.027	0.00028	***	Wilcoxon
45	OSI.906	value	Low_risk_group	High_risk_group	0.000307043	0.029	0.00031	***	Wilcoxon
46	BMS.708163	value	Low_risk_group	High_risk_group	0.000335003	0.031	0.00034	***	Wilcoxon
47	Dasatinib	value	Low_risk_group	High_risk_group	0.000365333	0.034	0.00037	***	Wilcoxon
48	Shikonin	value	Low_risk_group	High_risk_group	0.000387208	0.035	0.00039	***	Wilcoxon
49	CHIR.99021	value	Low_risk_group	High_risk_group	0.000423547	0.038	0.00042	***	Wilcoxon
50	GSK.650394	value	Low_risk_group	High_risk_group	0.000887503	0.079	0.00089	***	Wilcoxon
51	CMK	value	Low_risk_group	High_risk_group	0.00108932	0.096	0.00109	**	Wilcoxon
52	Midostaurin	value	Low_risk_group	High_risk_group	0.00129903	0.11	0.0013	**	Wilcoxon
53	Gemcitabine	value	Low_risk_group	High_risk_group	0.00141047	0.12	0.00141	**	Wilcoxon
54	Bicalutamide	value	Low_risk_group	High_risk_group	0.00157414	0.13	0.00157	**	Wilcoxon
55	PF.562271	value	Low_risk_group	High_risk_group	0.00269163	0.23	0.00269	**	Wilcoxon
56	Lapatinib	value	Low_risk_group	High_risk_group	0.00282517	0.23	0.00283	**	Wilcoxon
57	ABT.888	value	Low_risk_group	High_risk_group	0.00310543	0.25	0.00311	**	Wilcoxon
58	JNJ.26854165	value	Low_risk_group	High_risk_group	0.00343606	0.28	0.00344	**	Wilcoxon
59	FTI.277	value	Low_risk_group	High_risk_group	0.00362935	0.29	0.00363	**	Wilcoxon
60	Bortezomib	value	Low_risk_group	High_risk_group	0.00367994	0.29	0.00368	**	Wilcoxon
61	SB590885	value	Low_risk_group	High_risk_group	0.00409841	0.32	0.0041	**	Wilcoxon
62	Methotrexate	value	Low_risk_group	High_risk_group	0.00488237	0.38	0.00488	**	Wilcoxon
63	Cyclopamine	value	Low_risk_group	High_risk_group	0.00489399	0.38	0.00489	**	Wilcoxon
64	AZD8055	value	Low_risk_group	High_risk_group	0.00522976	0.39	0.00523	**	Wilcoxon
65	BMS.509744	value	Low_risk_group	High_risk_group	0.005983	0.44	0.00598	**	Wilcoxon
66	Camptothecin	value	Low_risk_group	High_risk_group	0.00907795	0.66	0.00908	**	Wilcoxon
67	Rapamycin	value	Low_risk_group	High_risk_group	0.00984188	0.71	0.00984	**	Wilcoxon
68	EHT.1864	value	Low_risk_group	High_risk_group	0.0105461	0.75	0.01055	*	Wilcoxon
69	GW.441756	value	Low_risk_group	High_risk_group	0.0107723	0.75	0.01077	*	Wilcoxon
70	JNK.9L	value	Low_risk_group	High_risk_group	0.0115185	0.79	0.01152	*	Wilcoxon
71	XMD8.85	value	Low_risk_group	High_risk_group	0.0132062	0.9	0.01321	*	Wilcoxon
72	SB.216763	value	Low_risk_group	High_risk_group	0.0142298	0.95	0.01423	*	Wilcoxon
73	GDC0941	value	Low_risk_group	High_risk_group	0.0144836	0.96	0.01448	*	Wilcoxon
74	NVP.TAE684	value	Low_risk_group	High_risk_group	0.014898	0.97	0.0149	*	Wilcoxon
75	AMG.706	value	Low_risk_group	High_risk_group	0.0152584	0.98	0.01526	*	Wilcoxon
76	BX.795	value	Low_risk_group	High_risk_group	0.0153335	0.98	0.01533	*	Wilcoxon
77	JW.7.52.1	value	Low_risk_group	High_risk_group	0.0163177	1	0.01632	*	Wilcoxon
78	PLX4720	value	Low_risk_group	High_risk_group	0.0181148	1	0.01811	*	Wilcoxon
79	Bleomycin	value	Low_risk_group	High_risk_group	0.018837	1	0.01884	*	Wilcoxon
80	BI.D1870	value	Low_risk_group	High_risk_group	0.029841	1	0.02984	*	Wilcoxon
81	PHA.665752	value	Low_risk_group	High_risk_group	0.0316739	1	0.03167	*	Wilcoxon
82	Pyrimethamine	value	Low_risk_group	High_risk_group	0.0343756	1	0.03438	*	Wilcoxon
83	WO2009093972	value	Low_risk_group	High_risk_group	0.0413274	1	0.04133	*	Wilcoxon
84	Pazopanib	value	Low_risk_group	High_risk_group	0.0422232	1	0.04222	*	Wilcoxon
